# Supplementary material for: De novo transcriptome assembly reveals high transcriptional complexity in Pisum sativum axillary buds and shows rapid changes in expression of diurnally regulated genes
Source: BMC Genomics. 2017 Mar 2;18:221. doi: 10.1186/s12864-017-3577-x (PMC5335751; doi:10.1186/s12864-017-3577-x)
Supplement: Additional file 3: Table S5. — BLAST2GO annotation of the pea axillary bud transcriptome against Arabidopsis thaliana protein sequences. (XLSX 16823 kb) [file 12864_2017_3577_MOESM3_ESM.xlsx]

## Sheet: Table S5
Table S5: BLAST2GO annotation of the pea axillary bud transcriptome against Arabidopsis thaliana protein sequences
Sequence name	Sequence desc.	Sequence length	Hit desc.	Hit ACC	E-Value	Similarity	Bit-Score	Alignment length	Positives
comp100001_c0_seq1	---NA---	1083	No Blast Hit
comp100006_c0_seq1	at hook motif dna-binding family protein	1316	gi|79596510|ref|NP_850512.2|AT hook motif DNA-binding family protein [Arabidopsis thaliana]	NP_850512	6.36e-06	70	47.7506	40	28
comp100018_c0_seq1	late embryogenesis abundant hydroxyproline-rich glycoprotein	1575	gi|18399308|ref|NP_566396.1|NDR1/HIN1-Like protein 1 [Arabidopsis thaliana]	NP_566396	5.79e-74	75	236.884	216	162
comp1000268_c0_seq1	---NA---	445	No Blast Hit
comp100028_c0_seq1	microtubule-associated protein 70-1	289	gi|15220636|ref|NP_176973.1|microtubule-associated protein 70-1 [Arabidopsis thaliana]	NP_176973	7.78e-34	80.4124	123.635	97	78
comp10003_c0_seq1	cc-nbs-lrr class disease resistance protein	234	gi|15240126|ref|NP_201491.1|CC-NBS-LRR class disease resistance protein [Arabidopsis thaliana]	NP_201491	1.11e-11	60.2564	60.4622	78	47
comp1000300_c0_seq1	---NA---	210	No Blast Hit
comp1000347_c0_seq1	---NA---	302	No Blast Hit
comp1000348_c0_seq1	---NA---	310	No Blast Hit
comp100035_c0_seq1	duplicated sant dna-binding domain-containing protein	2107	gi|15241652|ref|NP_196469.1|duplicated SANT DNA-binding domain-containing protein [Arabidopsis thaliana]	NP_196469	1.98e-100	67.9245	313.923	318	216
comp100047_c0_seq1	---NA---	234	No Blast Hit
comp100050_c0_seq1	glutathione s-transferase tau 8	1085	gi|15232628|ref|NP_187538.1|glutathione S-transferase TAU 8 [Arabidopsis thaliana]	NP_187538	1.14e-80	76.7442	249.595	215	165
comp100065_c0_seq1	bi-functional orotate phosphoribosyltransferase orotidine-5 -phosphate decarboxylase	1943	gi|22331787|ref|NP_680130.1|bi-functional orotate phosphoribosyltransferase/orotidine-5'-phosphate decarboxylase [Arabidopsis thaliana]	NP_680130	0	88.6316	692.575	475	421
comp1000652_c0_seq1	---NA---	278	No Blast Hit
comp1000692_c0_seq1	histidine kinase 5	263	gi|145357869|ref|NP_196633.2|histidine kinase 5 [Arabidopsis thaliana] gi|122227002|sp|Q3S4A7.1|AHK5_ARATH RecName: Full=Histidine kinase 5; AltName: Full=Arabidopsis histidine kinase 5; Short=AtHK5; AltName: Full=Protein AUTHENTIC HIS-KINASE 5; AltName: Full=Protein CYTOKININ-INDEPENDENT 2 gi|74058448|gb|AAZ98829.1| cytokinin independent 2 [Arabidopsis thaliana] gi|332004205|gb|AED91588.1| histi…	NP_196633, Q3S4A7, AAZ98829, AED91588	1.69e-16	58.7156	75.8702	109	64
comp100071_c0_seq1	uncharacterized protein	2324	gi|15232160|ref|NP_186817.1|uncharacterized protein [Arabidopsis thaliana]	NP_186817	3.66e-65	44.4904	233.032	726	323
comp100083_c0_seq1	uncharacterized protein	778	gi|15229220|ref|NP_189897.1|uncharacterized protein [Arabidopsis thaliana]	NP_189897	1.15e-11	43.9306	62.003	173	76
comp1000918_c0_seq1	---NA---	300	No Blast Hit
comp1000972_c0_seq1	---NA---	308	No Blast Hit
comp1001004_c0_seq1	---NA---	254	No Blast Hit
comp1001064_c0_seq1	---NA---	207	No Blast Hit
comp1001286_c0_seq1	---NA---	280	No Blast Hit
comp1001378_c0_seq1	---NA---	211	No Blast Hit
comp100141_c0_seq1	ndh-dependent cyclic electron flow 1	1452	gi|18408126|ref|NP_564840.1|NDH-dependent cyclic electron flow 1 [Arabidopsis thaliana]	NP_564840	2.13e-130	73.8318	385.956	321	237
comp1001457_c0_seq1	---NA---	235	No Blast Hit
comp1001462_c0_seq1	retroelement pol polyprotein	232	gi|6598575|gb|AAF18630.1|AC006228_1F5J5.1 [Arabidopsis thaliana]	AAF18630	2.79e-15	59.2105	72.0182	76	45
comp1001520_c0_seq1	---NA---	239	No Blast Hit
comp1001527_c0_seq1	---NA---	419	No Blast Hit
comp100154_c0_seq1	asx trna synthetase ( ) class ii core domain-contating protein	2334	gi|15231261|ref|NP_187958.1|Lysyl-tRNA synthetase, class II [Arabidopsis thaliana]	NP_187958	0	90.7157	875.544	517	469
comp100159_c0_seq1	heavy-metal-associated domain-containing protein	487	gi|15223416|ref|NP_171656.1|heavy-metal-associated domain-containing protein [Arabidopsis thaliana] gi|79316252|ref|NP_001030928.1| heavy-metal-associated domain-containing protein [Arabidopsis thaliana]	NP_171656, NP_001030928	1.6e-15	94.4444	70.8626	36	34
comp1001610_c0_seq1	pif1 helicase	412	gi|15241916|ref|NP_198230.1|PIF1 helicase [Arabidopsis thaliana] gi|332006452|gb|AED93835.1| PIF1 helicase [Arabidopsis thaliana]	NP_198230, AED93835	1.65e-18	63.5294	80.8777	85	54
comp100163_c0_seq1	cyclophilin-like peptidyl-prolyl cis-trans isomerase family protein	858	gi|15227585|ref|NP_181157.1|peptidyl-prolyl cis-trans isomerase-like 1 [Arabidopsis thaliana]	NP_181157	4.3e-92	92.0732	273.863	164	151
comp1001693_c0_seq1	---NA---	349	No Blast Hit
comp1001902_c0_seq1	---NA---	223	No Blast Hit
comp1002088_c0_seq1	---NA---	238	No Blast Hit
comp1002218_c0_seq1	retrotransposon like protein	492	gi|51971361|dbj|BAD44345.1|retrotransposon like protein [Arabidopsis thaliana]	BAD44345	1.16e-06	69.4444	48.1358	36	25
comp100228_c0_seq1	uncharacterized protein	668	gi|15237263|ref|NP_200090.1|uncharacterized protein [Arabidopsis thaliana]	NP_200090	2.81e-29	77.1739	109.768	92	71
comp1002284_c0_seq1	---NA---	285	No Blast Hit
comp10023_c0_seq1	---NA---	222	No Blast Hit
comp100235_c0_seq1	---NA---	444	No Blast Hit
comp1002453_c0_seq1	---NA---	564	No Blast Hit
comp1002569_c0_seq1	---NA---	326	No Blast Hit
comp100271_c0_seq1	uncharacterized protein	750	gi|15237881|ref|NP_197197.1|uncharacterized protein [Arabidopsis thaliana]	NP_197197	1.18e-21	62	87.8113	100	62
comp100273_c0_seq1	---NA---	240	No Blast Hit
comp1002944_c0_seq1	---NA---	235	No Blast Hit
comp100297_c0_seq1	pleckstrin homology and lipid-binding start domain-containing protein	1509	gi|15238248|ref|NP_196636.1|uncharacterized protein [Arabidopsis thaliana]	NP_196636	1.25e-147	85.0365	429.098	274	233
comp1003142_c0_seq1	---NA---	340	No Blast Hit
comp100328_c0_seq1	phosphoglucan phosphatase dsp4	1614	gi|18399058|ref|NP_566383.1|phosphoglucan phosphatase LSF2 [Arabidopsis thaliana]	NP_566383	1.67e-133	84.4	393.275	250	211
comp1003299_c0_seq1	---NA---	378	No Blast Hit
comp100333_c0_seq1	cullin 1	872	gi|18411983|ref|NP_567243.1|cullin 1 [Arabidopsis thaliana] gi|79324981|ref|NP_001031575.1| cullin 1 [Arabidopsis thaliana] gi|79324983|ref|NP_001031576.1| cullin 1 [Arabidopsis thaliana]	NP_567243, NP_001031575, NP_001031576	2.1e-17	93.4783	82.4185	46	43
comp100341_c0_seq1	uncharacterized protein	969	gi|30685783|ref|NP_193963.2|uncharacterized protein [Arabidopsis thaliana]	NP_193963	1.06e-20	46.4135	89.3521	237	110
comp1003517_c0_seq1	---NA---	204	No Blast Hit
comp1003525_c0_seq1	---NA---	249	No Blast Hit
comp1003592_c0_seq1	---NA---	320	No Blast Hit
comp10036_c0_seq1	---NA---	204	No Blast Hit
comp1003675_c0_seq1	---NA---	504	No Blast Hit
comp100369_c0_seq1	pentatricopeptide repeat-containing protein	2408	gi|42567830|ref|NP_196881.2|pentatricopeptide repeat-containing protein [Arabidopsis thaliana]	NP_196881	0	65.9468	570.466	602	397
comp1003817_c0_seq1	---NA---	206	No Blast Hit
comp1003828_c0_seq1	phosphatidylinositol 4-oh kinase beta1	278	gi|15237610|ref|NP_201212.1|phosphatidylinositol 4-OH kinase beta1 [Arabidopsis thaliana] gi|75262718|sp|Q9FMJ0.1|P4KB1_ARATH RecName: Full=Phosphatidylinositol 4-kinase beta 1; Short=PI4-kinase beta 1; Short=PtdIns-4-kinase beta 1; AltName: Full=Phosphatidylinositol 4-OH kinase beta1; Short=AtPI4Kbeta1; Short=PI-4Kbeta1 gi|18087621|gb|AAL58940.1|AF462854_1 phosphatidylinositol 4-kinase [Arabidop…	NP_201212, Q9FMJ0, AAL58940, BAB10275, AAM98101, AED97836	1.72e-14	77.027	70.0922	74	57
comp1004538_c0_seq1	---NA---	329	No Blast Hit
comp100456_c0_seq1	swib complex baf60b domain-containing protein	555	gi|15230276|ref|NP_188538.1|SWIB complex BAF60b domain-containing protein [Arabidopsis thaliana]	NP_188538	5.64e-21	82.1918	89.7373	73	60
comp100458_c0_seq1	---NA---	416	No Blast Hit
comp100471_c0_seq1	ribosomal l18p l5e family protein	834	gi|18402538|ref|NP_566655.1|ribosomal L18p/L5e family protein [Arabidopsis thaliana]	NP_566655	5.35e-72	91.6667	223.016	132	121
comp100480_c0_seq1	uncharacterized protein	929	gi|15227995|ref|NP_181804.1|uncharacterized protein [Arabidopsis thaliana]	NP_181804	9.64e-25	66.6667	101.293	114	76
comp1004830_c0_seq1	---NA---	227	No Blast Hit
comp100524_c0_seq1	pentatricopeptide repeat-containing protein	2524	gi|15232734|ref|NP_187576.1|RNA binding protein HCF152 [Arabidopsis thaliana]	NP_187576	0	80.758	907.516	686	554
comp1005369_c0_seq1	---NA---	360	No Blast Hit
comp100539_c0_seq1	1-phosphatidylinositol-4-phosphate 5-kinase	1726	gi|15231820|ref|NP_188044.1|phosphatidylinositol-3P 5-kinase-like [Arabidopsis thaliana]	NP_188044	0	80.3357	564.688	417	335
comp100549_c0_seq1	thioredoxin o1	951	gi|15226875|ref|NP_181046.1|thioredoxin O1 [Arabidopsis thaliana] gi|145330362|ref|NP_001078006.1| thioredoxin O1 [Arabidopsis thaliana]	NP_181046, NP_001078006	9.58e-46	80	156.762	110	88
comp1005533_c0_seq1	---NA---	272	No Blast Hit
comp1005545_c0_seq1	---NA---	333	No Blast Hit
comp1005573_c0_seq1	---NA---	232	No Blast Hit
comp10056_c0_seq1	---NA---	311	No Blast Hit
comp100561_c0_seq1	signal peptidase complex subunit 1	759	gi|186517875|ref|NP_680778.2|signal peptidase subunit-12 [Arabidopsis thaliana]	NP_680778	1.14e-37	86.0759	130.568	79	68
comp100562_c0_seq1	---NA---	394	No Blast Hit
comp100574_c0_seq1	acyl-coenzyme a oxidase 2	962	gi|15227469|ref|NP_181112.1|acyl-CoA oxidase 5 [Arabidopsis thaliana]	NP_181112	7.93e-176	86.8339	506.908	319	277
comp1005754_c0_seq1	---NA---	290	No Blast Hit
comp1005762_c0_seq1	---NA---	272	No Blast Hit
comp1005869_c0_seq1	---NA---	345	No Blast Hit
comp100617_c0_seq1	cellulose synthase-interactive protein 1	851	gi|79559926|ref|NP_179803.4|cellulose synthase-interactive protein 1 [Arabidopsis thaliana]	NP_179803	6.92e-66	97.0588	226.098	136	132
comp100633_c0_seq1	polyamine oxidase 5	2037	gi|15233671|ref|NP_194701.1|polyamine oxidase 5 [Arabidopsis thaliana]	NP_194701	0	68.5864	543.117	573	393
comp100645_c0_seq1	succinate dehydrogenase subunit 4	1316	gi|18407093|ref|NP_566077.1|succinate dehydrogenase subunit 4 [Arabidopsis thaliana]	NP_566077	2.2e-05	76.7442	44.2838	43	33
comp1006473_c0_seq1	---NA---	349	No Blast Hit
comp1006551_c0_seq1	---NA---	212	No Blast Hit
comp100660_c0_seq1	---NA---	457	No Blast Hit
comp100687_c0_seq1	casein kinase i-like 4	531	gi|30678728|ref|NP_563695.2|dual specificity kinase 1 [Arabidopsis thaliana]	NP_563695	1.17e-30	95.082	116.701	61	58
comp100689_c0_seq1	enolase 1	1879	gi|15221107|ref|NP_177543.1|enolase 1 [Arabidopsis thaliana]	NP_177543	0	95.3811	811.987	433	413
comp10069_c0_seq1	---NA---	234	No Blast Hit
comp100692_c0_seq1	cax-interacting protein 4	1421	gi|18401896|ref|NP_565678.1|CAX-interacting protein 4 [Arabidopsis thaliana]	NP_565678	1.38e-51	82.6772	180.259	127	105
comp100705_c0_seq1	rna helicase drh1	2049	gi|15221998|ref|NP_175911.1|DEAD-box ATP-dependent RNA helicase 20 [Arabidopsis thaliana]	NP_175911	0	90.099	785.408	505	455
comp1007086_c0_seq1	---NA---	210	No Blast Hit
comp100714_c0_seq1	single-stranded dna-binding protein why3	1178	gi|15223748|ref|NP_172893.1|ssDNA-binding transcriptional regulator [Arabidopsis thaliana]	NP_172893	6.17e-94	75.1055	286.189	237	178
comp100718_c0_seq1	uncharacterized protein	1834	gi|15238524|ref|NP_200787.1|uncharacterized protein [Arabidopsis thaliana]	NP_200787	3.07e-126	68.4964	382.489	419	287
comp100730_c0_seq1	hsp40 cysteine-rich domain superfamily protein	813	gi|15238662|ref|NP_197286.1|DnaJ/Hsp40 cysteine-rich domain superfamily protein [Arabidopsis thaliana]	NP_197286	2.06e-48	78.3217	160.999	143	112
comp1007452_c0_seq1	---NA---	277	No Blast Hit
comp1007485_c0_seq1	c2 calcium lipid-binding plant phosphoribosyltransferase family protein	287	gi|62319716|dbj|BAD95264.1|anthranilate phosphoribosyltransferase-like protein [Arabidopsis thaliana]	BAD95264	3.44e-48	84.2105	153.68	95	80
comp1007541_c0_seq1	---NA---	490	No Blast Hit
comp100764_c0_seq1	---NA---	1169	No Blast Hit
comp1007767_c0_seq1	---NA---	227	No Blast Hit
comp100777_c0_seq1	vesicle-associated membrane protein 722	1194	gi|15236687|ref|NP_194942.1|vesicle-associated membrane protein 711 [Arabidopsis thaliana]	NP_194942	2.54e-123	92.6941	359.762	219	203
comp10079_c0_seq1	---NA---	293	No Blast Hit
comp10081_c0_seq1	---NA---	217	No Blast Hit
comp1008227_c0_seq1	---NA---	264	No Blast Hit
comp100828_c0_seq1	dna polymerase delta subunit 2	1684	gi|42571181|ref|NP_973664.1|DNA polymerase delta subunit 2 [Arabidopsis thaliana]	NP_973664	0	87.8788	708.753	429	377
comp100840_c0_seq1	lung seven transmembrane receptor family protein	1916	gi|15238858|ref|NP_197353.1|candidate G-protein Coupled Receptor 7 [Arabidopsis thaliana]	NP_197353	0	88.5572	597.045	402	356
comp100857_c0_seq1	calmodulin 5	1410	gi|15221284|ref|NP_172695.1|putative calcium-binding protein CML13 [Arabidopsis thaliana]	NP_172695	2.38e-87	94.5946	267.7	148	140
comp1008631_c0_seq1	---NA---	484	No Blast Hit
comp100864_c0_seq1	uncharacterized protein	1376	gi|30679709|ref|NP_172138.2|uncharacterized protein [Arabidopsis thaliana]	NP_172138	1.48e-52	68.6007	181.03	293	201
comp100865_c0_seq1	cell division topological specificity factor-like protein	1072	gi|18409259|ref|NP_564964.1|cell division topological specificity factor-like protein [Arabidopsis thaliana]	NP_564964	4.29e-84	72.2222	258.455	234	169
comp1008650_c0_seq1	---NA---	231	No Blast Hit
comp100867_c0_seq1	neurofilament protein	1404	gi|30679640|ref|NP_187241.2|neurofilament protein-related protein [Arabidopsis thaliana]	NP_187241	1.01e-08	82.3529	57.3806	51	42
comp1008684_c0_seq1	---NA---	335	No Blast Hit
comp1008721_c0_seq1	---NA---	277	No Blast Hit
comp1008810_c0_seq1	---NA---	258	No Blast Hit
comp1009_c0_seq1	---NA---	206	No Blast Hit
comp1009021_c0_seq1	---NA---	324	No Blast Hit
comp100927_c0_seq1	14-3-3-like protein gf14 mu	678	gi|79324895|ref|NP_001031532.1|14-3-3-like protein GF14 mu [Arabidopsis thaliana]	NP_001031532	3.4e-97	90.8046	288.115	174	158
comp1009406_c0_seq1	phosphoinositide phospholipase c 2	422	gi|21536705|gb|AAM61037.1|unknown [Arabidopsis thaliana]	AAM61037	5.45e-56	72.7273	177.563	143	104
comp100952_c0_seq1	succinate dehydrogenase 6	941	gi|18390902|ref|NP_563819.1|succinate dehydrogenase 6 [Arabidopsis thaliana]	NP_563819	4.86e-64	83.2061	202.216	131	109
comp10097_c0_seq1	phototropic-responsive nph3 family protein	314	gi|79579427|ref|NP_680473.2|phototropic-responsive NPH3-like protein [Arabidopsis thaliana]	NP_680473	5.01e-32	87.3418	118.627	79	69
comp10097_c0_seq2	phototropic-responsive nph3 family protein	356	gi|79579427|ref|NP_680473.2|phototropic-responsive NPH3-like protein [Arabidopsis thaliana]	NP_680473	7.27e-51	86.2069	171.4	116	100
comp1009709_c0_seq1	---NA---	224	No Blast Hit
comp1009733_c0_seq1	---NA---	281	No Blast Hit
comp100980_c0_seq1	---NA---	255	No Blast Hit
comp1009828_c0_seq1	---NA---	279	No Blast Hit
comp101006_c0_seq1	pyruvate decarboxylase	988	gi|15228401|ref|NP_190425.1|acetolactate synthase [Arabidopsis thaliana]	NP_190425	6.06e-169	92.3636	489.96	275	254
comp101008_c0_seq1	---NA---	999	No Blast Hit
comp1010110_c0_seq1	---NA---	220	No Blast Hit
comp1010133_c0_seq1	---NA---	307	No Blast Hit
comp101014_c0_seq1	---NA---	1433	No Blast Hit
comp101029_c0_seq1	---NA---	325	No Blast Hit
comp1010345_c0_seq1	---NA---	320	No Blast Hit
comp1010355_c0_seq1	---NA---	210	No Blast Hit
comp101036_c0_seq1	---NA---	623	No Blast Hit
comp1010573_c0_seq1	---NA---	207	No Blast Hit
comp101064_c0_seq1	o-glycosyl hydrolases family 17 protein	1293	gi|15230262|ref|NP_191285.1|glucan endo-1,3-beta-D-glucosidase [Arabidopsis thaliana]	NP_191285	2.89e-106	70.5128	322.013	312	220
comp1010669_c0_seq1	protein chup1	289	gi|15222306|ref|NP_172192.1|uncharacterized protein [Arabidopsis thaliana] gi|8954035|gb|AAF82209.1|AC067971_17 Contains similarity to a hypothetical protein F28J12.220 gi|7486298 from Arabidopsis thaliana BAC F28J12 gb|AL021710. It contains a bZIP transcription factor domain PF|00170 [Arabidopsis thaliana] gi|332189957|gb|AEE28078.1| uncharacterized protein AT1G07120 [Arabidopsis thaliana]	NP_172192, AAF82209, AEE28078	1.86e-29	82.8947	110.538	76	63
comp1010893_c0_seq1	glucosyl transferase	307	gi|15231758|ref|NP_190884.1|UDP-glucosyl transferase 73C7 [Arabidopsis thaliana] gi|75313289|sp|Q9SCP5.1|U73C7_ARATH RecName: Full=UDP-glycosyltransferase 73C7 gi|6630736|emb|CAB64219.1| glucosyltransferase-like protein [Arabidopsis thaliana] gi|50253526|gb|AAT71965.1| At3g53160 [Arabidopsis thaliana] gi|56381967|gb|AAV85702.1| At3g53160 [Arabidopsis thaliana] gi|332645522|gb|AEE79043.1| UDP-gluc…	NP_190884, Q9SCP5, CAB64219, AAT71965, AAV85702, AEE79043	3.42e-41	76.4706	144.05	102	78
comp1011112_c0_seq1	---NA---	474	No Blast Hit
comp1011119_c0_seq1	---NA---	297	No Blast Hit
comp1011135_c0_seq1	---NA---	368	No Blast Hit
comp101114_c0_seq1	lipoxygenase 5	242	gi|30686619|ref|NP_188879.2|lipoxygenase 5 [Arabidopsis thaliana]	NP_188879	5.42e-33	83.5443	121.709	79	66
comp1011206_c0_seq1	---NA---	219	No Blast Hit
comp101133_c0_seq1	leucine-rich receptor-like protein kinase	403	gi|15218660|ref|NP_174166.1|receptor-like protein kinase HSL1 [Arabidopsis thaliana]	NP_174166	2.81e-75	92.5373	243.047	134	124
comp1011618_c0_seq1	---NA---	269	No Blast Hit
comp1011717_c0_seq1	---NA---	231	No Blast Hit
comp1011764_c0_seq1	---NA---	318	No Blast Hit
comp101186_c0_seq1	vascular-related nac-domain 6 protein	1788	gi|15237136|ref|NP_200051.1|vascular-related NAC-domain 6 protein [Arabidopsis thaliana]	NP_200051	1.98e-11	54.7945	64.6994	73	40
comp101188_c0_seq1	protein pam16	911	gi|18411133|ref|NP_567078.1|protein transporter, Pam16 [Arabidopsis thaliana]	NP_567078	1.82e-53	85.4701	173.711	117	100
comp101195_c0_seq1	abc transporter g family member 7	2746	gi|15225076|ref|NP_181467.1|ABC transporter G family member 1 [Arabidopsis thaliana]	NP_181467	0	83.9309	991.875	753	632
comp1012208_c0_seq1	---NA---	258	No Blast Hit
comp1012277_c0_seq1	---NA---	202	No Blast Hit
comp1012372_c0_seq1	---NA---	308	No Blast Hit
comp101252_c0_seq1	uncharacterized protein	723	gi|18410008|ref|NP_565036.1|uncharacterized protein [Arabidopsis thaliana]	NP_565036	6.22e-37	74.2574	128.257	101	75
comp1012543_c0_seq1	---NA---	245	No Blast Hit
comp101256_c0_seq1	pwwp domain-containing protein	4123	gi|15232737|ref|NP_187578.1|PWWP domain-containing protein [Arabidopsis thaliana] gi|145332012|ref|NP_001078128.1| PWWP domain-containing protein [Arabidopsis thaliana]	NP_187578, NP_001078128	1.01e-59	54.5699	221.09	372	203
comp101291_c0_seq1	succinate dehydrogenase 5	1113	gi|18401719|ref|NP_564506.1|succinate dehydrogenase 5 [Arabidopsis thaliana]	NP_564506	2.08e-86	82.9016	265.774	193	160
comp101297_c0_seq1	md-2-related lipid recognition domain-containing protein	832	gi|15229872|ref|NP_189996.1|MD-2-related lipid recognition domain-containing protein [Arabidopsis thaliana]	NP_189996	7.81e-38	74.4	133.265	125	93
comp101303_c0_seq1	cell division cycle 48c protein	799	gi|30678379|ref|NP_186810.2|cell division cycle 48C protein [Arabidopsis thaliana]	NP_186810	7.02e-10	53.9535	59.3066	215	116
comp101304_c0_seq1	disease resistance- dirigent domain-containing protein	905	gi|79350149|ref|NP_173703.2|disease resistance-responsive, dirigent domain-containing protein [Arabidopsis thaliana]	NP_173703	8.14e-32	66.4516	119.398	155	103
comp1013190_c0_seq1	---NA---	245	No Blast Hit
comp1013192_c0_seq1	---NA---	205	No Blast Hit
comp10132_c0_seq1	---NA---	323	No Blast Hit
comp1013338_c0_seq1	---NA---	417	No Blast Hit
comp101337_c0_seq1	mitochondrial import receptor subunit tom5-like protein	479	gi|15241504|ref|NP_196421.1|mitochondrial import receptor subunit TOM5-like protein [Arabidopsis thaliana]	NP_196421	7.99e-15	77.7778	66.2402	54	42
comp1013413_c0_seq1	---NA---	332	No Blast Hit
comp1013537_c0_seq1	---NA---	251	No Blast Hit
comp1013595_c0_seq1	---NA---	262	No Blast Hit
comp101372_c0_seq1	---NA---	919	No Blast Hit
comp1013742_c0_seq1	---NA---	281	No Blast Hit
comp101387_c0_seq1	uncharacterized protein	1024	gi|18400986|ref|NP_565614.1|uncharacterized protein [Arabidopsis thaliana]	NP_565614	4.74e-116	93.5829	338.576	187	175
comp101396_c0_seq1	u6 snrna-associated sm-like protein lsm6	705	gi|15224366|ref|NP_181909.1|U6 snRNA-associated Sm-like protein LSm6 [Arabidopsis thaliana] gi|145331121|ref|NP_001078052.1| U6 snRNA-associated Sm-like protein LSm6 [Arabidopsis thaliana]	NP_181909, NP_001078052	1.66e-46	96.1039	152.525	77	74
comp10142_c0_seq1	---NA---	206	No Blast Hit
comp1014221_c0_seq1	---NA---	218	No Blast Hit
comp1014278_c0_seq1	---NA---	220	No Blast Hit
comp10143_c0_seq1	---NA---	223	No Blast Hit
comp1014310_c0_seq1	---NA---	293	No Blast Hit
comp1014383_c0_seq1	---NA---	238	No Blast Hit
comp101441_c0_seq1	heavy metal transport detoxification domain-containing protein	1903	gi|15219992|ref|NP_173713.1|heavy-metal-associated domain-containing protein [Arabidopsis thaliana]	NP_173713	3.15e-32	79.3103	128.642	116	92
comp10145_c0_seq1	---NA---	230	No Blast Hit
comp1014548_c0_seq1	---NA---	243	No Blast Hit
comp101465_c0_seq1	uncharacterized protein	692	gi|18398442|ref|NP_564403.1|uncharacterized protein [Arabidopsis thaliana]	NP_564403	5.5e-05	58.6207	41.2022	58	34
comp1014658_c0_seq1	---NA---	333	No Blast Hit
comp1014754_c0_seq1	---NA---	234	No Blast Hit
comp101476_c0_seq1	protein defective in meristem silencing 3	1408	gi|18408807|ref|NP_566916.1|protein defective in meristem silencing 3 [Arabidopsis thaliana]	NP_566916	5.47e-98	68.6567	304.679	335	230
comp1015_c0_seq1	---NA---	234	No Blast Hit
comp1015009_c0_seq1	---NA---	251	No Blast Hit
comp1015047_c0_seq1	---NA---	232	No Blast Hit
comp1015348_c0_seq1	---NA---	355	No Blast Hit
comp101542_c0_seq1	---NA---	450	No Blast Hit
comp101556_c0_seq1	bifunctional inhibitor lipid-transfer protein seed storage 2s albumin superfamily protein	806	gi|18413820|ref|NP_567391.1|bifunctional inhibitor/lipid-transfer protein/seed storage 2S albumin superfamily protein [Arabidopsis thaliana] gi|18413823|ref|NP_567392.1| Bifunctional inhibitor/lipid-transfer protein/seed storage 2S albumin superfamily protein [Arabidopsis thaliana]	NP_567391, NP_567392	5.03e-23	57.0588	92.8189	170	97
comp101561_c0_seq1	uncharacterized protein	2602	gi|186510835|ref|NP_001118799.1|uncharacterized protein [Arabidopsis thaliana]	NP_001118799	1.85e-54	65.9091	199.519	220	145
comp1015771_c0_seq1	putative protein	225	gi|7076770|emb|CAB75932.1|putative protein [Arabidopsis thaliana]	CAB75932	1.28e-08	75.9259	52.373	54	41
comp1015775_c0_seq1	---NA---	244	No Blast Hit
comp101579_c0_seq1	---NA---	478	No Blast Hit
comp1015959_c0_seq1	---NA---	231	No Blast Hit
comp101596_c0_seq1	---NA---	700	No Blast Hit
comp1016000_c0_seq1	---NA---	380	No Blast Hit
comp1016096_c0_seq1	---NA---	305	No Blast Hit
comp1016272_c0_seq1	---NA---	271	No Blast Hit
comp1016963_c0_seq1	---NA---	265	No Blast Hit
comp101699_c0_seq1	hxxxd-type acyl-transferase-like protein	1509	gi|15224709|ref|NP_179497.1|spermidine hydroxycinnamoyl transferase [Arabidopsis thaliana]	NP_179497	6.75e-108	59.2105	332.413	456	270
comp1017046_c0_seq1	---NA---	237	No Blast Hit
comp1017264_c0_seq1	---NA---	287	No Blast Hit
comp1017391_c0_seq1	---NA---	268	No Blast Hit
comp10176_c0_seq1	---NA---	288	No Blast Hit
comp1017608_c0_seq1	---NA---	500	No Blast Hit
comp1017787_c0_seq1	---NA---	756	No Blast Hit
comp1018079_c0_seq1	---NA---	403	No Blast Hit
comp1018087_c0_seq1	---NA---	369	No Blast Hit
comp10182_c0_seq1	---NA---	210	No Blast Hit
comp101824_c0_seq1	uncharacterized protein	833	gi|79577675|ref|NP_671765.2|uncharacterized protein [Arabidopsis thaliana]	NP_671765	2.96e-31	73.3333	116.701	120	88
comp101828_c0_seq1	probable e3 ubiquitin-protein ligase log2	1181	gi|30681003|ref|NP_850547.1|probable E3 ubiquitin-protein ligase LOG2 [Arabidopsis thaliana]	NP_850547	3e-74	83.7989	238.039	179	150
comp1018294_c0_seq1	---NA---	226	No Blast Hit
comp1018661_c0_seq1	---NA---	293	No Blast Hit
comp1018714_c0_seq1	---NA---	268	No Blast Hit
comp101872_c0_seq1	---NA---	388	No Blast Hit
comp1018851_c0_seq1	---NA---	384	No Blast Hit
comp101895_c0_seq1	uncharacterized protein	908	gi|15235839|ref|NP_194842.1|uncharacterized protein [Arabidopsis thaliana]	NP_194842	3.53e-85	82.7586	258.07	174	144
comp1019107_c0_seq1	---NA---	414	No Blast Hit
comp101913_c0_seq1	ethylene-responsive transcription factor erf073	1214	gi|15228312|ref|NP_188299.1|ethylene-responsive transcription factor RAP2-3 [Arabidopsis thaliana]	NP_188299	6.54e-26	55.6757	105.531	185	103
comp1019151_c0_seq1	---NA---	268	No Blast Hit
comp101922_c0_seq1	pyridoxal-5 -phosphate-dependent enzyme family protein	1426	gi|30694324|ref|NP_175275.3|Dof-type transcription factor TMO6 [Arabidopsis thaliana]	NP_175275	0	85.5297	555.058	387	331
comp101926_c0_seq1	calmodulin 5	1193	gi|15227349|ref|NP_181672.1|putative calcium-binding protein CML35 [Arabidopsis thaliana]	NP_181672	1.34e-53	68.8623	180.259	167	115
comp101927_c0_seq1	uncharacterized protein	1912	gi|18397912|ref|NP_566302.1|uncharacterized protein [Arabidopsis thaliana]	NP_566302	4.75e-113	68.4659	347.436	352	241
comp101928_c0_seq1	---NA---	580	No Blast Hit
comp10193_c0_seq1	---NA---	263	No Blast Hit
comp101937_c0_seq1	uncharacterized protein	1016	gi|18403399|ref|NP_565775.1|uncharacterized protein [Arabidopsis thaliana]	NP_565775	9.42e-06	61.6667	46.595	60	37
comp101944_c0_seq1	serine carboxypeptidase-like 12	1939	gi|15228281|ref|NP_187652.1|serine carboxypeptidase-like 49 [Arabidopsis thaliana]	NP_187652	0	82.5054	716.457	463	382
comp1019560_c0_seq1	---NA---	218	No Blast Hit
comp1019598_c0_seq1	protein kinase family protein	284	gi|15242513|ref|NP_199396.1|leucine-rich repeat protein kinase family protein [Arabidopsis thaliana] gi|332007922|gb|AED95305.1| leucine-rich repeat protein kinase family protein [Arabidopsis thaliana]	NP_199396, AED95305	9.28e-49	90.3226	166.007	93	84
comp1019616_c0_seq1	---NA---	303	No Blast Hit
comp1019626_c0_seq1	---NA---	201	No Blast Hit
comp101971_c0_seq1	gdsl esterase lipase	1476	gi|15228381|ref|NP_190416.1|GDSL esterase/lipase [Arabidopsis thaliana]	NP_190416	2.38e-166	74.934	479.559	379	284
comp1019920_c0_seq1	---NA---	277	No Blast Hit
comp1019969_c0_seq1	transmembrane amino acid transporter family protein	254	gi|5688864|dbj|BAA82706.1|amino acid transporter-like protein 1 [Arabidopsis thaliana]	BAA82706	3.58e-32	78.5714	118.242	84	66
comp102004_c0_seq1	lipoyltransferase 2	1016	gi|15219770|ref|NP_171958.1|lipoyltransferase 2 [Arabidopsis thaliana] gi|79316647|ref|NP_001030961.1| lipoyltransferase 2 [Arabidopsis thaliana]	NP_171958, NP_001030961	1.11e-128	85.9574	371.703	235	202
comp102007_c0_seq1	---NA---	1350	No Blast Hit
comp1020102_c0_seq1	---NA---	213	No Blast Hit
comp102020_c0_seq1	f-box protein	1746	gi|22327466|ref|NP_198761.2|F-box protein [Arabidopsis thaliana]	NP_198761	1.98e-134	62.5514	408.297	486	304
comp1020330_c0_seq1	---NA---	284	No Blast Hit
comp1020335_c0_seq1	at5g14180 mua22_18	416	gi|15081688|gb|AAK82499.1|AT5g14180/MUA22_18 [Arabidopsis thaliana] gi|20147187|gb|AAM10310.1| AT5g14180/MUA22_18 [Arabidopsis thaliana]	AAK82499, AAM10310	1.76e-59	76.6423	186.808	137	105
comp1020354_c0_seq1	---NA---	301	No Blast Hit
comp1020369_c0_seq1	---NA---	497	No Blast Hit
comp1020410_c0_seq1	---NA---	228	No Blast Hit
comp1020490_c0_seq1	---NA---	301	No Blast Hit
comp102082_c0_seq1	glutamine 5-phosphoribosylpyrophosphate amidotransferase	2129	gi|15236185|ref|NP_195200.1|glutamine 5-phosphoribosylpyrophosphate amidotransferase [Arabidopsis thaliana]	NP_195200	0	90.6504	840.877	492	446
comp1021016_c0_seq1	---NA---	250	No Blast Hit
comp1021101_c0_seq1	---NA---	215	No Blast Hit
comp1021259_c0_seq1	---NA---	227	No Blast Hit
comp102131_c0_seq1	snare-like protein	707	gi|15218136|ref|NP_172989.1|SNARE-like protein [Arabidopsis thaliana]	NP_172989	1.27e-91	95.8904	270.011	146	140
comp1021456_c0_seq1	---NA---	294	No Blast Hit
comp10215_c0_seq1	---NA---	204	No Blast Hit
comp1021503_c0_seq1	---NA---	358	No Blast Hit
comp102169_c0_seq1	gtp-binding protein atgb2	1543	gi|15235981|ref|NP_193450.1|RAB GTPase homolog B1C [Arabidopsis thaliana]	NP_193450	1.02e-132	99.4652	387.882	187	186
comp102182_c0_seq1	histone h2b	400	gi|15232689|ref|NP_187559.1|histone H2B [Arabidopsis thaliana]	NP_187559	3.96e-23	100	89.7373	44	44
comp102184_c0_seq1	---NA---	429	No Blast Hit
comp1021990_c0_seq1	---NA---	207	No Blast Hit
comp1022063_c0_seq1	---NA---	236	No Blast Hit
comp1022068_c0_seq1	---NA---	233	No Blast Hit
comp1022155_c0_seq1	---NA---	280	No Blast Hit
comp1022156_c0_seq1	---NA---	205	No Blast Hit
comp102225_c0_seq1	kinase interacting (kip1-like) family protein	1871	gi|30680819|ref|NP_850769.1|uncharacterized protein [Arabidopsis thaliana]	NP_850769	1.75e-22	54.0909	100.138	220	119
comp102226_c0_seq1	gtp cyclohydrolase-2	539	gi|79547445|ref|NP_201235.4|GTP cyclohydrolase-2 [Arabidopsis thaliana]	NP_201235	6.84e-12	58.5106	63.5438	94	55
comp102231_c0_seq1	aspartate glutamate uridylate kinase family protein	1316	gi|15230160|ref|NP_188498.1|uridylate kinase-like protein [Arabidopsis thaliana]	NP_188498	2.77e-159	93.7984	457.603	258	242
comp102232_c0_seq1	---NA---	1166	No Blast Hit
comp1022594_c0_seq1	---NA---	386	No Blast Hit
comp102261_c0_seq1	dna-binding bromodomain-containing protein	1258	gi|30686240|ref|NP_181036.2|transcription factor GTE6 [Arabidopsis thaliana]	NP_181036	1.29e-83	62.6374	264.618	364	228
comp102278_c0_seq1	methylthioribose-1-phosphate isomerase	1677	gi|18396170|ref|NP_027726.1|methylthioribose-1-phosphate isomerase [Arabidopsis thaliana]	NP_027726	1.14e-166	87.8116	482.641	361	317
comp102281_c0_seq1	ribosomal protein l12 atp-dependent clp protease adaptor protein	1053	gi|15230614|ref|NP_187255.1|ribosomal protein L12/ ATP-dependent Clp protease adaptor protein [Arabidopsis thaliana] gi|42572277|ref|NP_974234.1| ribosomal protein L12/ ATP-dependent Clp protease adaptor protein [Arabidopsis thaliana] gi|145331982|ref|NP_001078113.1| ribosomal protein L12/ ATP-dependent Clp protease adaptor protein [Arabidopsis thaliana]	NP_187255, NP_974234, NP_001078113	3.01e-61	72.3958	197.593	192	139
comp102288_c0_seq1	---NA---	930	No Blast Hit
comp1022893_c0_seq1	---NA---	309	No Blast Hit
comp1023279_c0_seq1	---NA---	280	No Blast Hit
comp1023715_c0_seq1	retroelement pol polyprotein	217	gi|6598588|gb|AAF18643.1|AC006228_14F5J5.14 [Arabidopsis thaliana]	AAF18643	4.54e-30	81.9444	113.62	72	59
comp1023923_c0_seq1	---NA---	253	No Blast Hit
comp1024030_c0_seq1	---NA---	251	No Blast Hit
comp102416_c0_seq1	a20 an1-like zinc finger family protein	1365	gi|18399690|ref|NP_566429.1|E3 ligase SAP5 [Arabidopsis thaliana]	NP_566429	1.52e-34	80.8989	128.257	89	72
comp102453_c0_seq1	leucine-rich repeat-containing protein	1939	gi|15230120|ref|NP_189091.1|leucine-rich repeat extensin-like protein 4 [Arabidopsis thaliana]	NP_189091	0	86.376	561.222	367	317
comp102455_c0_seq1	bax inhibitor-1 like protein	1242	gi|18414455|ref|NP_567466.1|Bax inhibitor-1 like protein [Arabidopsis thaliana]	NP_567466	2.82e-82	79.9163	256.529	239	191
comp1024799_c0_seq1	---NA---	246	No Blast Hit
comp102481_c0_seq1	peptide deformylase 1b	1521	gi|18394237|ref|NP_563974.1|peptide deformylase 1A [Arabidopsis thaliana]	NP_563974	1.84e-111	87.5	335.495	208	182
comp1025142_c0_seq1	---NA---	393	No Blast Hit
comp1025190_c0_seq1	---NA---	373	No Blast Hit
comp10254_c0_seq1	f-box kelch-repeat protein	500	gi|18400571|ref|NP_565572.1|F-box protein AFR [Arabidopsis thaliana]	NP_565572	6.93e-25	64.4068	99.3673	118	76
comp1025534_c0_seq1	sarcosine oxidase	236	gi|15224169|ref|NP_180034.1|putative sarcosine oxidase [Arabidopsis thaliana] gi|20139956|sp|Q9SJA7.1|SOX_ARATH RecName: Full=Probable sarcosine oxidase gi|4572673|gb|AAD23888.1| putative sarcosine oxidase [Arabidopsis thaliana] gi|17529040|gb|AAL38730.1| putative sarcosine oxidase [Arabidopsis thaliana] gi|21436151|gb|AAM51322.1| putative sarcosine oxidase [Arabidopsis thaliana] gi|46251338|gb|A…	NP_180034, Q9SJA7, AAD23888, AAL38730, AAM51322, AAS84616, BAE99101, AEC07594	2.81e-19	74.0741	82.0333	81	60
comp1025565_c0_seq1	---NA---	341	No Blast Hit
comp102574_c0_seq1	concanavalin a-like lectin kinase-like protein	1544	gi|15240888|ref|NP_195729.1|concanavalin A-like lectin [Arabidopsis thaliana]	NP_195729	1.52e-47	54.7222	170.629	360	197
comp10260_c0_seq1	---NA---	222	No Blast Hit
comp102621_c0_seq1	nuclear transcription factor y subunit b-1	873	gi|15225884|ref|NP_180316.1|nuclear factor Y, subunit B11 [Arabidopsis thaliana]	NP_180316	2.1e-38	88.8889	139.043	90	80
comp1026239_c0_seq1	---NA---	204	No Blast Hit
comp1026278_c0_seq1	---NA---	278	No Blast Hit
comp10263_c0_seq1	---NA---	222	No Blast Hit
comp10265_c0_seq1	---NA---	295	No Blast Hit
comp1026531_c0_seq1	f-box protein	568	gi|18421172|ref|NP_568502.1|F-box protein [Arabidopsis thaliana] gi|26449578|dbj|BAC41915.1| unknown protein [Arabidopsis thaliana] gi|29028992|gb|AAO64875.1| At5g27920 [Arabidopsis thaliana] gi|332006361|gb|AED93744.1| F-box protein [Arabidopsis thaliana]	NP_568502, BAC41915, AAO64875, AED93744	2.02e-51	77.9141	177.563	163	127
comp102658_c0_seq1	nuclear transcription factor y subunit b-1	1690	gi|15233475|ref|NP_193190.1|nuclear transcription factor Y subunit B-3 [Arabidopsis thaliana]	NP_193190	9.23e-62	81.0219	203.756	137	111
comp102665_c0_seq1	plastocyanin-like domain-containing protein	981	gi|15242279|ref|NP_197039.1|early nodulin-like protein 17 [Arabidopsis thaliana]	NP_197039	5.62e-56	69.1358	182.956	162	112
comp102677_c0_seq1	iron-sulphur cluster biosynthesis family protein	855	gi|15218553|ref|NP_172520.1|Iron-sulfur assembly protein IscA [Arabidopsis thaliana]	NP_172520	3.27e-66	74.1758	207.994	182	135
comp1026831_c0_seq1	---NA---	466	No Blast Hit
comp1026985_c0_seq1	---NA---	225	No Blast Hit
comp1027_c0_seq1	---NA---	234	No Blast Hit
comp1027242_c0_seq1	---NA---	355	No Blast Hit
comp1027320_c0_seq1	---NA---	217	No Blast Hit
comp102737_c0_seq1	elongation factor 1-alpha	202	gi|15220940|ref|NP_173247.1|translation elongation factor EF1A/initiation factor IF2gamma family protein [Arabidopsis thaliana] gi|79318119|ref|NP_001031063.1| translation elongation factor EF1A/initiation factor IF2gamma family protein [Arabidopsis thaliana]	NP_173247, NP_001031063	1.08e-39	100	137.502	67	67
comp1027733_c0_seq1	---NA---	242	No Blast Hit
comp102775_c0_seq1	---NA---	862	No Blast Hit
comp1027872_c0_seq1	---NA---	268	No Blast Hit
comp1028_c0_seq1	---NA---	242	No Blast Hit
comp1028_c1_seq1	---NA---	314	No Blast Hit
comp1028017_c0_seq1	---NA---	215	No Blast Hit
comp102807_c0_seq1	cytochrome family subfamily polypeptide 2	1837	gi|15239032|ref|NP_199079.1|allene oxide synthase [Arabidopsis thaliana]	NP_199079	3.22e-165	68.6354	486.108	491	337
comp1028433_c0_seq1	---NA---	320	No Blast Hit
comp1028443_c0_seq1	a dnaj-like domain	245	gi|15238244|ref|NP_199013.1|uncharacterized protein [Arabidopsis thaliana] gi|9757943|dbj|BAB08431.1| unnamed protein product [Arabidopsis thaliana] gi|28416671|gb|AAO42866.1| At5g41980 [Arabidopsis thaliana] gi|110743283|dbj|BAE99532.1| hypothetical protein [Arabidopsis thaliana] gi|332007366|gb|AED94749.1| uncharacterized protein AT5G41980 [Arabidopsis thaliana]	NP_199013, BAB08431, AAO42866, BAE99532, AED94749	2.12e-10	64.6154	56.9954	65	42
comp1028445_c0_seq1	---NA---	294	No Blast Hit
comp10286_c0_seq1	---NA---	663	No Blast Hit
comp102868_c0_seq1	nucleic acid binding methyltransferase	991	gi|18410963|ref|NP_567065.1|nucleic acid binding / methyltransferase [Arabidopsis thaliana]	NP_567065	1.45e-95	80.2817	287.345	213	171
comp102882_c0_seq1	---NA---	1471	No Blast Hit
comp102900_c0_seq1	dnaj heat shock protein	847	gi|15227919|ref|NP_179378.1|DNAJ heat shock N-terminal domain-containing protein [Arabidopsis thaliana]	NP_179378	8.63e-38	74.0385	133.65	104	77
comp102905_c0_seq1	---NA---	433	No Blast Hit
comp1029114_c0_seq1	---NA---	310	No Blast Hit
comp1029151_c0_seq1	---NA---	218	No Blast Hit
comp102917_c0_seq1	---NA---	574	No Blast Hit
comp10295_c0_seq1	---NA---	489	No Blast Hit
comp1029546_c0_seq1	---NA---	212	No Blast Hit
comp1029642_c0_seq1	pentatricopeptide repeat-containing protein	298	gi|15228653|ref|NP_189568.1|pentatricopeptide repeat-containing protein [Arabidopsis thaliana] gi|75273910|sp|Q9LS72.1|PP261_ARATH RecName: Full=Pentatricopeptide repeat-containing protein At3g29230 gi|9293916|dbj|BAB01819.1| unnamed protein product [Arabidopsis thaliana] gi|332644032|gb|AEE77553.1| pentatricopeptide repeat-containing protein [Arabidopsis thaliana]	NP_189568, Q9LS72, BAB01819, AEE77553	0.000124	51.1628	40.817	86	44
comp102991_c0_seq1	glycine-rich protein	1463	gi|15220385|ref|NP_172611.1|uncharacterized protein [Arabidopsis thaliana]	NP_172611	4.26e-19	68.75	88.5817	80	55
comp1030090_c0_seq1	---NA---	213	No Blast Hit
comp1030526_c0_seq1	---NA---	233	No Blast Hit
comp103059_c0_seq1	fructose-bisphosphate aldolase	210	gi|15231715|ref|NP_190861.1|fructose-bisphosphate aldolase [Arabidopsis thaliana]	NP_190861	0.00015	58.9744	38.5058	39	23
comp1030941_c0_seq1	---NA---	372	No Blast Hit
comp103101_c0_seq1	rho gdp-dissociation inhibitor 1	996	gi|15231890|ref|NP_187445.1|Rho GDP-dissociation inhibitor 1 [Arabidopsis thaliana]	NP_187445	2.38e-57	72.6744	188.734	172	125
comp103109_c0_seq1	ankyrin repeat family protein	1726	gi|18415625|ref|NP_568184.1|ankyrin repeat-containing protein [Arabidopsis thaliana]	NP_568184	7.65e-71	84	228.794	150	126
comp1031099_c0_seq1	---NA---	214	No Blast Hit
comp1031106_c0_seq1	---NA---	310	No Blast Hit
comp1031226_c0_seq1	---NA---	331	No Blast Hit
comp1031291_c0_seq1	protein kinase family protein	343	gi|30698132|ref|NP_201356.2|protein kinase family protein [Arabidopsis thaliana] gi|332010684|gb|AED98067.1| protein kinase family protein [Arabidopsis thaliana]	NP_201356, AED98067	1.12e-10	64.1304	59.3066	92	59
comp103132_c0_seq1	---NA---	414	No Blast Hit
comp1031354_c0_seq1	---NA---	326	No Blast Hit
comp1031384_c0_seq1	---NA---	241	No Blast Hit
comp10315_c0_seq1	---NA---	226	No Blast Hit
comp10319_c0_seq1	---NA---	233	No Blast Hit
comp103195_c0_seq1	inositol-tetrakisphosphate 1-kinase 2	1617	gi|15237403|ref|NP_197178.1|inositol-tetrakisphosphate 1-kinase 1 [Arabidopsis thaliana]	NP_197178	9.65e-111	75.7188	336.65	313	237
comp103204_c0_seq1	uncharacterized protein	790	gi|15224357|ref|NP_181906.1|uncharacterized protein [Arabidopsis thaliana]	NP_181906	4.5e-22	75	88.1965	68	51
comp1032354_c0_seq1	---NA---	292	No Blast Hit
comp1032874_c0_seq1	---NA---	219	No Blast Hit
comp103301_c0_seq1	---NA---	722	No Blast Hit
comp103302_c0_seq1	ring u-box domain-containing protein	1536	gi|15232595|ref|NP_190246.1|C3H4 type zinc finger protein [Arabidopsis thaliana]	NP_190246	6.24e-80	65.2866	258.455	314	205
comp1033114_c0_seq1	---NA---	246	No Blast Hit
comp103319_c0_seq1	peroxidase 51	351	gi|30690396|ref|NP_850652.1|Peroxidase family protein [Arabidopsis thaliana]	NP_850652	2.75e-43	73.5043	147.517	117	86
comp103340_c0_seq1	intracellular protein transport protein uso1-like protein	1009	gi|15223613|ref|NP_175481.1|uncharacterized protein [Arabidopsis thaliana]	NP_175481	1.55e-61	66	211.075	250	165
comp1033473_c0_seq1	---NA---	281	No Blast Hit
comp1033915_c0_seq1	---NA---	529	No Blast Hit
comp1034110_c0_seq1	---NA---	355	No Blast Hit
comp1034321_c0_seq1	retroelement pol polyprotein	353	gi|4544415|gb|AAD22324.1|putative retroelement pol polyprotein [Arabidopsis thaliana]	AAD22324	8.62e-13	56.9892	65.0846	93	53
comp1034388_c0_seq1	---NA---	273	No Blast Hit
comp103453_c0_seq1	ras-related protein rab-18	702	gi|15236247|ref|NP_195228.1|Rac-like GTP-binding protein ARAC3 [Arabidopsis thaliana]	NP_195228	1.52e-109	96.1326	317.39	181	174
comp1034557_c0_seq1	---NA---	362	No Blast Hit
comp103468_c0_seq1	adenosine deaminase-like protein	1321	gi|22328354|ref|NP_192397.2|adenosine deaminase-like protein [Arabidopsis thaliana]	NP_192397	3.91e-166	79.661	475.707	354	282
comp10347_c0_seq1	---NA---	232	No Blast Hit
comp1034799_c0_seq1	major facilitator protein	248	gi|4314370|gb|AAD15581.1|hypothetical protein [Arabidopsis thaliana]	AAD15581	4.79e-21	75	87.8113	72	54
comp103493_c0_seq1	---NA---	761	No Blast Hit
comp1035_c0_seq1	---NA---	256	No Blast Hit
comp1035075_c0_seq1	---NA---	327	No Blast Hit
comp1035636_c0_seq1	---NA---	276	No Blast Hit
comp1035663_c0_seq1	---NA---	259	No Blast Hit
comp10358_c0_seq1	---NA---	336	No Blast Hit
comp1036_c0_seq1	ammonium transporter 1 3	275	gi|15230092|ref|NP_189073.1|ammonium transporter 1;3 [Arabidopsis thaliana]	NP_189073	4.21e-40	83.871	139.428	93	78
comp103615_c0_seq1	---NA---	982	No Blast Hit
comp103618_c0_seq1	serine acetyltransferase 3 2	1417	gi|42567425|ref|NP_195289.3|serine acetyltransferase 3;2 [Arabidopsis thaliana]	NP_195289	8.02e-133	84.3003	392.119	293	247
comp10362_c0_seq1	---NA---	207	No Blast Hit
comp1036267_c0_seq1	---NA---	222	No Blast Hit
comp103635_c0_seq1	---NA---	570	No Blast Hit
comp103638_c0_seq1	ankyrin repeat-containing protein	2283	gi|30678998|ref|NP_563716.3|ankyrin repeat-containing protein [Arabidopsis thaliana]	NP_563716	0	80.5901	815.839	644	519
comp1036483_c0_seq1	---NA---	278	No Blast Hit
comp103688_c0_seq1	---NA---	601	No Blast Hit
comp1036971_c0_seq1	---NA---	483	No Blast Hit
comp1037063_c0_seq1	---NA---	202	No Blast Hit
comp103713_c0_seq1	uncharacterized protein	2778	gi|18420505|ref|NP_568066.1|uncharacterized protein [Arabidopsis thaliana]	NP_568066	2.95e-146	62.5185	452.21	675	422
comp1037206_c0_seq1	---NA---	303	No Blast Hit
comp1037211_c0_seq1	---NA---	268	No Blast Hit
comp1037214_c0_seq1	---NA---	347	No Blast Hit
comp1037217_c0_seq1	---NA---	265	No Blast Hit
comp1037225_c0_seq1	---NA---	266	No Blast Hit
comp103725_c0_seq1	2-c-methyl-d-erythritol -cyclodiphosphate synthase	1237	gi|30696936|ref|NP_850971.1|2-C-methyl-D-erythritol 2,4-cyclodiphosphate synthase [Arabidopsis thaliana]	NP_850971	3.92e-99	90.7514	298.901	173	157
comp10373_c0_seq1	---NA---	239	No Blast Hit
comp1037309_c0_seq1	---NA---	321	No Blast Hit
comp1037354_c0_seq1	---NA---	241	No Blast Hit
comp1037360_c0_seq1	---NA---	229	No Blast Hit
comp1037390_c0_seq1	---NA---	355	No Blast Hit
comp1037408_c0_seq1	---NA---	250	No Blast Hit
comp1037410_c0_seq1	---NA---	229	No Blast Hit
comp1037429_c0_seq1	---NA---	203	No Blast Hit
comp1037432_c0_seq1	---NA---	300	No Blast Hit
comp1037482_c0_seq1	---NA---	252	No Blast Hit
comp1037498_c0_seq1	ribosomal protein s27	387	gi|15238845|ref|NP_199604.1|40S ribosomal protein S27-3 [Arabidopsis thaliana] gi|73917992|sp|Q8L953.2|RS273_ARATH RecName: Full=40S ribosomal protein S27-3 gi|9758519|dbj|BAB09045.1| ribosomal protein S27 [Arabidopsis thaliana] gi|15028165|gb|AAK76706.1| putative ribosomal protein S27 [Arabidopsis thaliana] gi|19310839|gb|AAL85150.1| putative ribosomal protein S27 [Arabidopsis thaliana] gi|33200…	NP_199604, Q8L953, BAB09045, AAK76706, AAL85150, AED95596	3.46e-10	85.2941	54.6842	34	29
comp1037501_c0_seq1	---NA---	352	No Blast Hit
comp1037544_c0_seq1	---NA---	220	No Blast Hit
comp1037578_c0_seq1	---NA---	212	No Blast Hit
comp1037587_c0_seq1	---NA---	273	No Blast Hit
comp1037609_c0_seq1	---NA---	320	No Blast Hit
comp1037636_c0_seq1	---NA---	252	No Blast Hit
comp1037650_c0_seq1	---NA---	243	No Blast Hit
comp1037719_c0_seq1	---NA---	362	No Blast Hit
comp1037722_c0_seq1	---NA---	394	No Blast Hit
comp1037724_c0_seq1	---NA---	250	No Blast Hit
comp1037727_c0_seq1	bhlh transcription factor	247	gi|15232534|ref|NP_188770.1|transcription factor bHLH87 [Arabidopsis thaliana] gi|75303373|sp|Q8S3D2.1|BH087_ARATH RecName: Full=Transcription factor bHLH87; AltName: Full=Basic helix-loop-helix protein 87; Short=AtbHLH87; Short=bHLH 87; AltName: Full=Transcription factor EN 121; AltName: Full=bHLH transcription factor bHLH087 gi|20127095|gb|AAM10960.1|AF488617_1 putative bHLH transcription facto…	NP_188770, Q8S3D2, AAM10960, AAV85719, AEE76493	5.58e-28	81.25	105.531	80	65
comp1037789_c0_seq1	---NA---	300	No Blast Hit
comp1037810_c0_seq1	actin cross-linking protein	398	gi|18406433|ref|NP_564751.1|uncharacterized protein [Arabidopsis thaliana] gi|5080804|gb|AAD39313.1|AC007258_2 Hypothetical protein [Arabidopsis thaliana] gi|15010642|gb|AAK73980.1| At1g59710/T30E16_31 [Arabidopsis thaliana] gi|22137290|gb|AAM91490.1| At1g59710/T30E16_31 [Arabidopsis thaliana] gi|332195485|gb|AEE33606.1| uncharacterized protein AT1G59710 [Arabidopsis thaliana]	NP_564751, AAD39313, AAK73980, AAM91490, AEE33606	6.12e-19	67.8161	81.6481	87	59
comp1037824_c0_seq1	polyubiquitin	408	gi|145360542|ref|NP_180794.2|ubiquitin-like domain-containing protein [Arabidopsis thaliana] gi|330253578|gb|AEC08672.1| ubiquitin-like domain-containing protein [Arabidopsis thaliana]	NP_180794, AEC08672	2.64e-31	71.9298	115.161	114	82
comp1037872_c0_seq1	---NA---	260	No Blast Hit
comp1037879_c0_seq1	---NA---	722	No Blast Hit
comp1037891_c0_seq1	---NA---	380	No Blast Hit
comp10379_c0_seq1	---NA---	361	No Blast Hit
comp1037917_c0_seq1	---NA---	267	No Blast Hit
comp1037921_c0_seq1	---NA---	228	No Blast Hit
comp1037962_c0_seq1	---NA---	434	No Blast Hit
comp1037990_c0_seq1	---NA---	223	No Blast Hit
comp1038006_c0_seq1	---NA---	277	No Blast Hit
comp1038011_c0_seq1	---NA---	324	No Blast Hit
comp1038033_c0_seq1	---NA---	201	No Blast Hit
comp1038049_c0_seq1	beta-amylase	358	gi|18414813|ref|NP_567523.1|beta-amylase [Arabidopsis thaliana] gi|294956518|sp|O23553.3|BAM3_ARATH RecName: Full=Beta-amylase 3, chloroplastic; AltName: Full=1,4-alpha-D-glucan maltohydrolase; AltName: Full=Beta-amylase 8; AltName: Full=Chloroplast beta-amylase; Short=CT-BMY; Flags: Precursor gi|6065749|emb|CAB58423.1| beta-amylase enzyme [Arabidopsis thaliana] gi|21593185|gb|AAM65134.1| putativ…	NP_567523, O23553, CAB58423, AAM65134, AEE83848	5.56e-54	83.3333	180.259	126	105
comp1038053_c0_seq1	---NA---	361	No Blast Hit
comp1038058_c0_seq1	---NA---	530	No Blast Hit
comp1038064_c0_seq1	---NA---	361	No Blast Hit
comp1038069_c0_seq1	---NA---	205	No Blast Hit
comp1038108_c0_seq1	---NA---	422	No Blast Hit
comp103811_c0_seq1	probable carboxylesterase 15	1592	gi|15237267|ref|NP_197112.1|carboxyesterase 17 [Arabidopsis thaliana]	NP_197112	8.72e-48	51.7751	171.4	338	175
comp1038111_c0_seq1	---NA---	208	No Blast Hit
comp1038139_c0_seq1	monosaccharide transporter	269	gi|110739880|dbj|BAF01845.1|hexose transporter - like protein [Arabidopsis thaliana]	BAF01845	2.49e-34	85.5556	119.013	90	77
comp1038149_c0_seq1	---NA---	288	No Blast Hit
comp1038152_c0_seq1	---NA---	285	No Blast Hit
comp1038164_c0_seq1	---NA---	322	No Blast Hit
comp1038239_c0_seq1	---NA---	222	No Blast Hit
comp103824_c0_seq1	ribosomal protein s24 s35	1714	gi|18401816|ref|NP_566603.1|ribosomal protein S24/S35 [Arabidopsis thaliana] gi|30684850|ref|NP_850608.1| ribosomal protein S24/S35 [Arabidopsis thaliana]	NP_566603, NP_850608	8.54e-155	73.494	454.521	415	305
comp103825_c0_seq1	peptide methionine sulfoxide reductase a5	858	gi|18424492|ref|NP_568937.1|peptide methionine sulfoxide reductase A1 [Arabidopsis thaliana]	NP_568937	5.74e-86	80.791	259.61	177	143
comp1038267_c0_seq1	fe transport protein	269	gi|15227702|ref|NP_180569.1|ZIP metal ion transporter family [Arabidopsis thaliana] gi|37090161|sp|O64738.1|ZIP6_ARATH RecName: Full=Zinc transporter 6, chloroplastic; AltName: Full=ZRT/IRT-like protein 6; Flags: Precursor gi|17385786|gb|AAL38433.1|AF369910_1 putative metal transporter ZIP6 [Arabidopsis thaliana] gi|3150412|gb|AAC16964.1| putative Fe(II) transport protein [Arabidopsis thaliana] g…	NP_180569, O64738, AAL38433, AAC16964, AAM14983, AEC08342	2.03e-30	86.4865	112.464	74	64
comp1038307_c0_seq1	---NA---	313	No Blast Hit
comp1038318_c0_seq1	---NA---	258	No Blast Hit
comp1038323_c0_seq1	---NA---	708	No Blast Hit
comp1038333_c0_seq1	---NA---	216	No Blast Hit
comp1038367_c0_seq1	---NA---	328	No Blast Hit
comp1038383_c0_seq1	---NA---	467	No Blast Hit
comp1038406_c0_seq1	---NA---	342	No Blast Hit
comp1038422_c0_seq1	---NA---	206	No Blast Hit
comp1038467_c0_seq1	---NA---	273	No Blast Hit
comp1038478_c0_seq1	---NA---	232	No Blast Hit
comp1038507_c0_seq1	---NA---	211	No Blast Hit
comp1038524_c0_seq1	---NA---	276	No Blast Hit
comp1038549_c0_seq1	---NA---	285	No Blast Hit
comp1038557_c0_seq1	hxxxd-type acyl-transferase-like protein	215	gi|15221745|ref|NP_173851.1|HXXXD-type acyl-transferase-like protein [Arabidopsis thaliana] gi|9743331|gb|AAF97955.1|AC000103_5 F21J9.8 [Arabidopsis thaliana] gi|332192407|gb|AEE30528.1| HXXXD-type acyl-transferase-like protein [Arabidopsis thaliana]	NP_173851, AAF97955, AEE30528	3.36e-06	71.0526	44.669	38	27
comp1038579_c0_seq1	retroelement pol polyprotein	204	gi|10177935|dbj|BAB11200.1|copia-type polyprotein [Arabidopsis thaliana] gi|13872710|emb|CAC37622.1| polyprotein [Arabidopsis thaliana]	BAB11200, CAC37622	2.24e-09	65.5172	54.299	58	38
comp1038600_c0_seq1	---NA---	306	No Blast Hit
comp1038621_c0_seq1	---NA---	220	No Blast Hit
comp1038635_c0_seq1	---NA---	419	No Blast Hit
comp1038657_c0_seq1	---NA---	315	No Blast Hit
comp1038674_c0_seq1	cell division cycle cofactor of apc complex	373	gi|6491862|gb|AAF14048.1|AF029262_1putative cdc20 protein [Arabidopsis thaliana]	AAF14048	1.34e-05	56.9444	43.8986	72	41
comp1038701_c0_seq1	---NA---	347	No Blast Hit
comp1038719_c0_seq1	---NA---	311	No Blast Hit
comp1038746_c0_seq1	---NA---	376	No Blast Hit
comp1038754_c0_seq1	---NA---	240	No Blast Hit
comp1038844_c0_seq1	---NA---	295	No Blast Hit
comp1038848_c0_seq1	---NA---	221	No Blast Hit
comp103887_c0_seq1	pseudouridine synthase family protein	2005	gi|18394855|ref|NP_564112.1|pseudouridine synthase-like protein [Arabidopsis thaliana]	NP_564112	0	72.3926	564.303	489	354
comp1038898_c0_seq1	---NA---	247	No Blast Hit
comp1038900_c0_seq1	---NA---	221	No Blast Hit
comp1038911_c0_seq1	---NA---	228	No Blast Hit
comp1038933_c0_seq1	dexdc and helicase domain-containing protein	277	gi|15227191|ref|NP_179232.1|putative chromatin remodeling protein [Arabidopsis thaliana] gi|4544390|gb|AAD22300.1| hypothetical protein [Arabidopsis thaliana] gi|330251398|gb|AEC06492.1| putative chromatin remodeling protein [Arabidopsis thaliana]	NP_179232, AAD22300, AEC06492	2.3e-41	89.1304	146.747	92	82
comp1038963_c0_seq1	---NA---	253	No Blast Hit
comp1038982_c0_seq1	---NA---	291	No Blast Hit
comp1038989_c0_seq1	---NA---	229	No Blast Hit
comp1039015_c0_seq1	---NA---	301	No Blast Hit
comp1039029_c0_seq1	---NA---	231	No Blast Hit
comp1039078_c0_seq1	---NA---	323	No Blast Hit
comp1039088_c0_seq1	---NA---	405	No Blast Hit
comp103910_c0_seq1	hxxxd-type acyl-transferase-like protein	1767	gi|15229709|ref|NP_190597.1|uncharacterized acetyltransferase [Arabidopsis thaliana]	NP_190597	1.71e-74	55.7303	247.669	445	248
comp1039143_c0_seq1	---NA---	240	No Blast Hit
comp1039154_c0_seq1	---NA---	282	No Blast Hit
comp1039177_c0_seq1	---NA---	222	No Blast Hit
comp1039202_c0_seq1	---NA---	236	No Blast Hit
comp1039206_c0_seq1	---NA---	266	No Blast Hit
comp1039233_c0_seq1	---NA---	624	No Blast Hit
comp1039237_c0_seq1	---NA---	291	No Blast Hit
comp1039246_c0_seq1	---NA---	391	No Blast Hit
comp1039250_c0_seq1	---NA---	496	No Blast Hit
comp1039273_c0_seq1	---NA---	218	No Blast Hit
comp1039299_c0_seq1	---NA---	250	No Blast Hit
comp1039301_c0_seq1	---NA---	290	No Blast Hit
comp1039307_c0_seq1	wd40 domain-containing protein	315	gi|6523050|emb|CAB62318.1|putative protein [Arabidopsis thaliana]	CAB62318	3.41e-21	64.2857	88.5817	98	63
comp1039340_c0_seq1	---NA---	288	No Blast Hit
comp1039362_c0_seq1	---NA---	305	No Blast Hit
comp1039404_c0_seq1	---NA---	205	No Blast Hit
comp1039413_c0_seq1	---NA---	268	No Blast Hit
comp1039429_c0_seq1	---NA---	325	No Blast Hit
comp1039477_c0_seq1	---NA---	222	No Blast Hit
comp1039489_c0_seq1	---NA---	209	No Blast Hit
comp103949_c0_seq1	squamosa promoter-binding-like protein 1	578	gi|30690591|ref|NP_850468.1|squamosa promoter-binding-like protein 1 [Arabidopsis thaliana]	NP_850468	1.14e-06	61.8182	47.7506	55	34
comp1039492_c0_seq1	---NA---	202	No Blast Hit
comp1039498_c0_seq1	---NA---	227	No Blast Hit
comp1039512_c0_seq1	---NA---	459	No Blast Hit
comp1039514_c0_seq1	---NA---	392	No Blast Hit
comp1039518_c0_seq1	two-component response regulator arr22	213	gi|30690228|ref|NP_850864.1|response regulator 24 [Arabidopsis thaliana] gi|332006174|gb|AED93557.1| response regulator 24 [Arabidopsis thaliana]	NP_850864, AED93557	1.17e-15	77.3585	68.9366	53	41
comp103953_c0_seq1	---NA---	598	No Blast Hit
comp1039534_c0_seq1	---NA---	262	No Blast Hit
comp1039592_c0_seq1	ring fyve phd zinc finger-containing protein	276	gi|22325409|ref|NP_671763.1|RING/FYVE/PHD zinc finger-containing protein [Arabidopsis thaliana] gi|79316317|ref|NP_001030936.1| RING/FYVE/PHD zinc finger-containing protein [Arabidopsis thaliana] gi|46931308|gb|AAT06458.1| At2g01275 [Arabidopsis thaliana] gi|330250332|gb|AEC05426.1| RING/FYVE/PHD zinc finger-containing protein [Arabidopsis thaliana] gi|330250333|gb|AEC05427.1| RING/FYVE/PHD zinc …	NP_671763, NP_001030936, AAT06458, AEC05426, AEC05427	0.000507	55.1724	38.1206	58	32
comp1039611_c0_seq1	---NA---	211	No Blast Hit
comp1039664_c0_seq1	pentatricopeptide repeat-containing protein	239	gi|15223594|ref|NP_176062.1|pentatricopeptide repeat-containing protein [Arabidopsis thaliana] gi|75173061|sp|Q9FXB9.1|PPR84_ARATH RecName: Full=Pentatricopeptide repeat-containing protein At1g56690, mitochondrial; Flags: Precursor gi|9954744|gb|AAG09095.1|AC009323_6 Hypothetical protein [Arabidopsis thaliana] gi|332195302|gb|AEE33423.1| pentatricopeptide repeat-containing protein [Arabidopsis th…	NP_176062, Q9FXB9, AAG09095, AEE33423	1.16e-15	68.3544	72.7886	79	54
comp1039673_c0_seq1	---NA---	354	No Blast Hit
comp1039708_c0_seq1	---NA---	355	No Blast Hit
comp103971_c0_seq1	polyketide cyclase dehydrase and lipid transport superfamily protein	444	gi|15223270|ref|NP_177243.1|polyketide cyclase/dehydrase and lipid transport superfamily protein [Arabidopsis thaliana]	NP_177243	6.85e-07	70.7317	45.4394	41	29
comp1039767_c0_seq1	---NA---	238	No Blast Hit
comp1039770_c0_seq1	---NA---	220	No Blast Hit
comp1039802_c0_seq1	---NA---	266	No Blast Hit
comp1039841_c0_seq1	---NA---	226	No Blast Hit
comp1039906_c0_seq1	---NA---	488	No Blast Hit
comp1039923_c0_seq1	---NA---	351	No Blast Hit
comp1039946_c0_seq1	---NA---	260	No Blast Hit
comp1039986_c0_seq1	---NA---	304	No Blast Hit
comp104_c0_seq1	---NA---	255	No Blast Hit
comp1040033_c0_seq1	---NA---	222	No Blast Hit
comp1040034_c0_seq1	---NA---	290	No Blast Hit
comp104005_c0_seq1	uncharacterized protein	1311	gi|30689705|ref|NP_195074.2|uncharacterized protein [Arabidopsis thaliana]	NP_195074	6.7e-84	81.0427	264.233	211	171
comp1040053_c0_seq1	---NA---	288	No Blast Hit
comp1040059_c0_seq1	---NA---	251	No Blast Hit
comp1040085_c0_seq1	---NA---	206	No Blast Hit
comp1040103_c0_seq1	---NA---	264	No Blast Hit
comp1040104_c0_seq1	---NA---	211	No Blast Hit
comp1040120_c0_seq1	---NA---	414	No Blast Hit
comp1040166_c0_seq1	---NA---	229	No Blast Hit
comp1040169_c0_seq1	---NA---	446	No Blast Hit
comp1040181_c0_seq1	---NA---	446	No Blast Hit
comp10402_c0_seq1	---NA---	225	No Blast Hit
comp1040206_c0_seq1	---NA---	317	No Blast Hit
comp104021_c0_seq1	cytochrome family subfamily polypeptide 1	2054	gi|15225914|ref|NP_182121.1|cytochrome P450, family 86, subfamily A, polypeptide 8 [Arabidopsis thaliana]	NP_182121	0	86.4341	809.29	516	446
comp1040215_c0_seq1	---NA---	387	No Blast Hit
comp1040227_c0_seq1	---NA---	322	No Blast Hit
comp1040281_c0_seq1	---NA---	358	No Blast Hit
comp1040300_c0_seq1	non-ltr retroelement reverse transcriptase	236	gi|9293911|dbj|BAB01814.1|unnamed protein product [Arabidopsis thaliana]	BAB01814	1.27e-16	69.3333	72.0182	75	52
comp104032_c0_seq1	nhl domain-containing protein	1277	gi|15228321|ref|NP_190385.1|uncharacterized protein [Arabidopsis thaliana]	NP_190385	3.95e-17	53.3784	78.5666	148	79
comp1040349_c0_seq1	---NA---	368	No Blast Hit
comp1040355_c0_seq1	---NA---	206	No Blast Hit
comp1040398_c0_seq1	mate efflux family protein	211	gi|4914456|emb|CAB43695.1|putative protein [Arabidopsis thaliana] gi|7269414|emb|CAB81374.1| putative protein [Arabidopsis thaliana]	CAB43695, CAB81374	1.98e-26	88.7097	101.679	62	55
comp1040420_c0_seq1	---NA---	414	No Blast Hit
comp1040466_c0_seq1	---NA---	216	No Blast Hit
comp1040472_c0_seq1	retroelement pol polyprotein	498	gi|7267643|emb|CAB78071.1|putative protein [Arabidopsis thaliana]	CAB78071	1.31e-15	55.7377	73.1738	122	68
comp1040491_c0_seq1	---NA---	232	No Blast Hit
comp1040493_c0_seq1	---NA---	450	No Blast Hit
comp1040509_c0_seq1	---NA---	369	No Blast Hit
comp1040515_c0_seq1	---NA---	282	No Blast Hit
comp104053_c0_seq1	metal-dependent phosphohydrolase	1078	gi|15220978|ref|NP_173176.1|Metal-dependent phosphohydrolase [Arabidopsis thaliana]	NP_173176	2.68e-94	88.5167	284.263	209	185
comp1040539_c0_seq1	p-loop containing nucleoside triphosphate hydrolases superfamily protein	419	gi|4415942|gb|AAD20172.1|hypothetical protein [Arabidopsis thaliana] gi|18700084|gb|AAL77654.1| At2g46620/F13A10.15 [Arabidopsis thaliana] gi|23506091|gb|AAN28905.1| At2g46620/F13A10.15 [Arabidopsis thaliana]	AAD20172, AAL77654, AAN28905	1.88e-63	80.4348	204.527	138	111
comp1040557_c0_seq1	---NA---	345	No Blast Hit
comp1040565_c0_seq1	---NA---	315	No Blast Hit
comp1040583_c0_seq1	---NA---	307	No Blast Hit
comp1040604_c0_seq1	---NA---	442	No Blast Hit
comp1040605_c0_seq1	---NA---	257	No Blast Hit
comp1040612_c0_seq1	---NA---	228	No Blast Hit
comp1040636_c0_seq1	---NA---	273	No Blast Hit
comp1040637_c0_seq1	---NA---	413	No Blast Hit
comp1040652_c0_seq1	---NA---	210	No Blast Hit
comp1040655_c0_seq1	---NA---	274	No Blast Hit
comp104069_c0_seq1	2og-fe oxygenase family protein	428	gi|15239594|ref|NP_197391.1|oxidoreductase, 2OG-Fe(II) oxygenase family protein [Arabidopsis thaliana]	NP_197391	5.47e-28	89.2308	106.301	65	58
comp1040695_c0_seq1	---NA---	284	No Blast Hit
comp1040712_c0_seq1	---NA---	418	No Blast Hit
comp1040825_c0_seq1	---NA---	302	No Blast Hit
comp1040885_c0_seq1	---NA---	260	No Blast Hit
comp1040919_c0_seq1	---NA---	327	No Blast Hit
comp1040925_c0_seq1	---NA---	245	No Blast Hit
comp1040942_c0_seq1	---NA---	225	No Blast Hit
comp1040954_c0_seq1	---NA---	453	No Blast Hit
comp1040956_c0_seq1	myb transcription factor	211	gi|21554916|gb|AAM63729.1|myb-like protein, putative [Arabidopsis thaliana]	AAM63729	7.79e-16	89.1892	70.0922	37	33
comp1041001_c0_seq1	copia-type polyprotein	345	gi|12039053|gb|AAF25964.2|AC017118_1F6N18.1 [Arabidopsis thaliana]	AAF25964	1.35e-07	63.1579	37.3502	38	24
comp1041011_c0_seq1	---NA---	451	No Blast Hit
comp1041016_c0_seq1	---NA---	364	No Blast Hit
comp1041023_c0_seq1	---NA---	316	No Blast Hit
comp1041033_c0_seq1	ac055769_6copia-type 28768-32772	420	gi|12039053|gb|AAF25964.2|AC017118_1F6N18.1 [Arabidopsis thaliana]	AAF25964	1.51e-06	75	47.7506	44	33
comp1041058_c0_seq1	---NA---	651	No Blast Hit
comp1041116_c0_seq1	---NA---	384	No Blast Hit
comp1041165_c0_seq1	---NA---	355	No Blast Hit
comp104119_c0_seq1	gtp-binding family protein	531	gi|15221574|ref|NP_174383.1|GTP-binding family protein [Arabidopsis thaliana]	NP_174383	0.0003	50.4854	40.4318	103	52
comp1041224_c0_seq1	---NA---	231	No Blast Hit
comp1041237_c0_seq1	---NA---	329	No Blast Hit
comp1041246_c0_seq1	---NA---	229	No Blast Hit
comp10413_c0_seq1	---NA---	305	No Blast Hit
comp1041308_c0_seq1	---NA---	238	No Blast Hit
comp1041328_c0_seq1	---NA---	271	No Blast Hit
comp104135_c0_seq1	red chlorophyll catabolite reductase	1087	gi|15234585|ref|NP_195417.1|red chlorophyll catabolite reductase [Arabidopsis thaliana]	NP_195417	7.77e-94	72.1429	286.96	280	202
comp104138_c0_seq1	uncharacterized protein	1140	gi|15238240|ref|NP_199011.1|uncharacterized protein [Arabidopsis thaliana]	NP_199011	2.71e-57	69.8795	189.504	166	116
comp1041404_c0_seq1	protein rotundifolia like 12	345	gi|145333037|ref|NP_001078384.1|protein rotundifolia like 12 [Arabidopsis thaliana] gi|42822053|tpg|DAA02281.1| TPA_exp: DVL10 [Arabidopsis thaliana] gi|332657874|gb|AEE83274.1| protein rotundifolia like 12 [Arabidopsis thaliana]	NP_001078384, DAA02281, AEE83274	1.18e-06	63.2653	43.8986	49	31
comp1041454_c0_seq1	component of smc5 6 dna repair complex	603	gi|15223745|ref|NP_175525.1|Nse4, component of Smc5/6 DNA repair complex [Arabidopsis thaliana] gi|12320790|gb|AAG50545.1|AC079828_16 hypothetical protein [Arabidopsis thaliana] gi|28393397|gb|AAO42122.1| unknown protein [Arabidopsis thaliana] gi|29824223|gb|AAP04072.1| unknown protein [Arabidopsis thaliana] gi|332194504|gb|AEE32625.1| Nse4, component of Smc5/6 DNA repair complex [Arabidopsis tha…	NP_175525, AAG50545, AAO42122, AAP04072, AEE32625	9.64e-43	55.7214	151.369	201	112
comp1041473_c0_seq1	---NA---	277	No Blast Hit
comp1041489_c0_seq1	---NA---	216	No Blast Hit
comp1041497_c0_seq1	leucine-rich repeat receptor-like protein kinase	339	gi|12324800|gb|AAG52362.1|AC011765_14putative receptor protein kinase; 10992-14231 [Arabidopsis thaliana]	AAG52362	1.47e-38	77.4775	140.198	111	86
comp1041498_c0_seq1	---NA---	904	No Blast Hit
comp1041500_c0_seq1	---NA---	211	No Blast Hit
comp1041563_c0_seq1	---NA---	202	No Blast Hit
comp1041600_c0_seq1	---NA---	317	No Blast Hit
comp1041623_c0_seq1	---NA---	215	No Blast Hit
comp1041661_c0_seq1	---NA---	204	No Blast Hit
comp1041670_c0_seq1	---NA---	335	No Blast Hit
comp1041684_c0_seq1	---NA---	251	No Blast Hit
comp104169_c0_seq1	membrane lipoprotein	916	gi|18407290|ref|NP_566864.1|putative membrane lipoprotein [Arabidopsis thaliana]	NP_566864	2.63e-38	65.0246	137.117	203	132
comp1041695_c0_seq1	---NA---	334	No Blast Hit
comp104170_c0_seq1	adenine nucleotide alpha hydrolases-like superfamily protein	853	gi|15241464|ref|NP_196972.1|Adenine nucleotide alpha hydrolases-like superfamily protein [Arabidopsis thaliana]	NP_196972	1.85e-92	86.8571	275.018	175	152
comp1041701_c0_seq1	---NA---	201	No Blast Hit
comp1041704_c0_seq1	---NA---	221	No Blast Hit
comp1041724_c0_seq1	---NA---	233	No Blast Hit
comp1041737_c0_seq1	---NA---	269	No Blast Hit
comp1041747_c0_seq1	---NA---	394	No Blast Hit
comp1041751_c0_seq1	---NA---	235	No Blast Hit
comp104180_c0_seq1	triose phosphate phosphate translocator tpt	1553	gi|15238003|ref|NP_197265.1|nucleotide/sugar transporter family protein [Arabidopsis thaliana]	NP_197265	1.21e-169	74.8219	490.345	421	315
comp1041841_c0_seq1	---NA---	260	No Blast Hit
comp1041871_c0_seq1	---NA---	400	No Blast Hit
comp1041884_c0_seq1	---NA---	384	No Blast Hit
comp1041911_c0_seq1	---NA---	515	No Blast Hit
comp1041978_c0_seq1	---NA---	369	No Blast Hit
comp1041988_c0_seq1	galacturonic acid kinase	232	gi|6630560|gb|AAF19579.1|AC011708_22galactokinase-like protein [Arabidopsis thaliana]	AAF19579	1.35e-09	73.1707	54.6842	41	30
comp1042038_c0_seq1	---NA---	338	No Blast Hit
comp104205_c0_seq1	---NA---	210	No Blast Hit
comp1042099_c0_seq1	---NA---	222	No Blast Hit
comp104210_c0_seq1	uncharacterized protein	464	gi|15230915|ref|NP_188600.1|uncharacterized protein [Arabidopsis thaliana]	NP_188600	6.69e-08	65.1515	46.9802	66	43
comp1042133_c0_seq1	---NA---	226	No Blast Hit
comp1042142_c0_seq1	---NA---	241	No Blast Hit
comp1042213_c0_seq1	---NA---	582	No Blast Hit
comp1042247_c0_seq1	---NA---	214	No Blast Hit
comp1042254_c0_seq1	---NA---	218	No Blast Hit
comp1042281_c0_seq1	ltr retrotransposon like protein	215	gi|12321355|gb|AAG50751.1|AC079733_19polyprotein, putative [Arabidopsis thaliana]	AAG50751	4.18e-06	58.8235	44.669	68	40
comp1042304_c0_seq1	---NA---	263	No Blast Hit
comp1042311_c0_seq1	---NA---	291	No Blast Hit
comp1042327_c0_seq1	---NA---	210	No Blast Hit
comp1042339_c0_seq1	---NA---	294	No Blast Hit
comp1042349_c0_seq1	cation h+ exchanger	258	gi|61658329|gb|AAX49548.1|cation/H+ exchanger [Arabidopsis thaliana]	AAX49548	3.18e-38	90.2439	137.502	82	74
comp1042386_c0_seq1	---NA---	286	No Blast Hit
comp1042405_c0_seq1	---NA---	205	No Blast Hit
comp1042415_c0_seq1	---NA---	270	No Blast Hit
comp1042442_c0_seq1	---NA---	503	No Blast Hit
comp1042453_c0_seq1	---NA---	323	No Blast Hit
comp1042454_c0_seq1	---NA---	201	No Blast Hit
comp1042476_c0_seq1	---NA---	267	No Blast Hit
comp1042478_c0_seq1	---NA---	392	No Blast Hit
comp1042549_c0_seq1	---NA---	333	No Blast Hit
comp1042654_c0_seq1	---NA---	234	No Blast Hit
comp1042656_c0_seq1	---NA---	249	No Blast Hit
comp1042714_c0_seq1	---NA---	334	No Blast Hit
comp1042716_c0_seq1	---NA---	400	No Blast Hit
comp1042746_c0_seq1	---NA---	267	No Blast Hit
comp1042779_c0_seq1	---NA---	314	No Blast Hit
comp1042802_c0_seq1	---NA---	227	No Blast Hit
comp1042820_c0_seq1	triose phosphate phosphate translocator tpt	285	gi|21554233|gb|AAM63308.1|phosphate/phosphoenolpyruvate translocator precursor [Arabidopsis thaliana]	AAM63308	1.76e-42	86.0215	146.362	93	80
comp1042821_c0_seq1	polyprotein	262	gi|10177485|dbj|BAB10876.1|polyprotein [Arabidopsis thaliana]	BAB10876	1.74e-09	61.0169	55.4546	59	36
comp1042842_c0_seq1	---NA---	385	No Blast Hit
comp1042847_c0_seq1	retroelement pol polyprotein	231	gi|7076770|emb|CAB75932.1|putative protein [Arabidopsis thaliana]	CAB75932	9.63e-13	59.2105	64.6994	76	45
comp1042854_c0_seq1	---NA---	321	No Blast Hit
comp1042880_c0_seq1	---NA---	206	No Blast Hit
comp1042884_c0_seq1	---NA---	300	No Blast Hit
comp104294_c0_seq1	gtp-binding protein sar1b	206	gi|15223516|ref|NP_176029.1|GTP-binding protein SAR1B [Arabidopsis thaliana]	NP_176029	2.23e-22	100	86.6557	42	42
comp1042944_c0_seq1	---NA---	214	No Blast Hit
comp1042951_c0_seq1	---NA---	367	No Blast Hit
comp1042959_c0_seq1	---NA---	349	No Blast Hit
comp1042979_c0_seq1	---NA---	303	No Blast Hit
comp1042993_c0_seq1	---NA---	216	No Blast Hit
comp1043000_c0_seq1	---NA---	588	No Blast Hit
comp1043029_c0_seq1	---NA---	230	No Blast Hit
comp1043057_c0_seq1	---NA---	230	No Blast Hit
comp1043075_c0_seq1	copia-type polyprotein	509	gi|7076770|emb|CAB75932.1|putative protein [Arabidopsis thaliana]	CAB75932	1.31e-12	65.5556	67.0106	90	59
comp1043141_c0_seq1	---NA---	380	No Blast Hit
comp1043208_c0_seq1	---NA---	274	No Blast Hit
comp1043233_c0_seq1	---NA---	257	No Blast Hit
comp1043236_c0_seq1	---NA---	263	No Blast Hit
comp1043256_c0_seq1	---NA---	258	No Blast Hit
comp104327_c0_seq1	2fe-2s ferredoxin-like protein	682	gi|18397961|ref|NP_566309.1|2Fe-2S ferredoxin-like protein [Arabidopsis thaliana]	NP_566309	6.24e-64	82.5175	199.519	143	118
comp1043273_c0_seq1	---NA---	348	No Blast Hit
comp1043312_c0_seq1	---NA---	240	No Blast Hit
comp1043322_c0_seq1	calmodulin-binding family protein	240	gi|15231294|ref|NP_187969.1|calmodulin-binding family protein [Arabidopsis thaliana] gi|11994562|dbj|BAB02602.1| unnamed protein product [Arabidopsis thaliana] gi|332641860|gb|AEE75381.1| calmodulin-binding family protein [Arabidopsis thaliana]	NP_187969, BAB02602, AEE75381	4.59e-06	66.6667	44.669	42	28
comp1043345_c0_seq1	---NA---	444	No Blast Hit
comp1043365_c0_seq1	---NA---	476	No Blast Hit
comp1043398_c0_seq1	retroelement pol polyprotein	280	gi|9954746|gb|AAG09097.1|AC009323_8Putative retroelement polyprotein [Arabidopsis thaliana]	AAG09097	4.92e-18	72.2222	68.9366	54	39
comp104343_c0_seq1	uncharacterized protein	2728	gi|15232012|ref|NP_187519.1|uncharacterized protein [Arabidopsis thaliana]	NP_187519	6.85e-65	52.1657	232.646	531	277
comp1043433_c0_seq1	---NA---	256	No Blast Hit
comp1043434_c0_seq1	---NA---	209	No Blast Hit
comp1043453_c0_seq1	---NA---	208	No Blast Hit
comp104348_c0_seq1	---NA---	701	No Blast Hit
comp1043490_c0_seq1	---NA---	300	No Blast Hit
comp1043511_c0_seq1	---NA---	284	No Blast Hit
comp1043532_c0_seq1	---NA---	346	No Blast Hit
comp1043562_c0_seq1	---NA---	252	No Blast Hit
comp1043573_c0_seq1	---NA---	450	No Blast Hit
comp1043598_c0_seq1	---NA---	365	No Blast Hit
comp1043616_c0_seq1	---NA---	307	No Blast Hit
comp1043633_c0_seq1	---NA---	201	No Blast Hit
comp1043648_c0_seq1	---NA---	250	No Blast Hit
comp1043664_c0_seq1	---NA---	273	No Blast Hit
comp1043703_c0_seq1	---NA---	202	No Blast Hit
comp1043782_c0_seq1	---NA---	217	No Blast Hit
comp1043786_c0_seq1	---NA---	257	No Blast Hit
comp1043864_c0_seq1	---NA---	340	No Blast Hit
comp1043894_c0_seq1	---NA---	220	No Blast Hit
comp1043914_c0_seq1	---NA---	285	No Blast Hit
comp1043931_c0_seq1	---NA---	340	No Blast Hit
comp1043955_c0_seq1	---NA---	419	No Blast Hit
comp1043980_c0_seq1	---NA---	246	No Blast Hit
comp1044020_c0_seq1	---NA---	493	No Blast Hit
comp1044026_c0_seq1	---NA---	227	No Blast Hit
comp1044050_c0_seq1	---NA---	463	No Blast Hit
comp1044064_c0_seq1	---NA---	283	No Blast Hit
comp1044069_c0_seq1	---NA---	215	No Blast Hit
comp104407_c0_seq1	uncharacterized protein	2619	gi|15228470|ref|NP_189514.1|uncharacterized protein [Arabidopsis thaliana]	NP_189514	0	80.2326	709.523	516	414
comp10441_c0_seq1	---NA---	277	No Blast Hit
comp1044104_c0_seq1	bon1-associated protein 2	316	gi|42569943|ref|NP_182100.2|BON1-associated protein 2 [Arabidopsis thaliana] gi|75103850|sp|Q58FX0.1|BAP2_ARATH RecName: Full=BON1-associated protein 2; AltName: Full=Protein BON1-ASSOCIATED PROTEIN 1-LIKE gi|61742689|gb|AAX55165.1| hypothetical protein At2g45760 [Arabidopsis thaliana] gi|94442457|gb|ABF19016.1| At2g45760 [Arabidopsis thaliana] gi|330255504|gb|AEC10598.1| BON1-associated protein …	NP_182100, Q58FX0, AAX55165, ABF19016, AEC10598	3.45e-09	52.6786	52.7582	112	59
comp1044136_c0_seq1	---NA---	296	No Blast Hit
comp1044150_c0_seq1	---NA---	800	No Blast Hit
comp1044163_c0_seq1	---NA---	205	No Blast Hit
comp1044186_c0_seq1	---NA---	255	No Blast Hit
comp1044219_c0_seq1	---NA---	223	No Blast Hit
comp1044229_c0_seq1	---NA---	456	No Blast Hit
comp1044256_c0_seq1	---NA---	287	No Blast Hit
comp104428_c0_seq1	alpha beta-hydrolases superfamily protein	1626	gi|18410661|ref|NP_565087.1|alpha/beta-Hydrolases superfamily protein [Arabidopsis thaliana]	NP_565087	0	85.755	521.546	351	301
comp1044281_c0_seq1	---NA---	201	No Blast Hit
comp1044290_c0_seq1	---NA---	369	No Blast Hit
comp1044338_c0_seq1	---NA---	244	No Blast Hit
comp104435_c0_seq1	protein transport protein sec61 subunit beta	578	gi|15232357|ref|NP_191613.1|Preprotein translocase Sec, Sec61-beta subunit protein [Arabidopsis thaliana] gi|42572743|ref|NP_974467.1| Preprotein translocase Sec, Sec61-beta subunit protein [Arabidopsis thaliana]	NP_191613, NP_974467	6.74e-24	90.3226	92.0485	62	56
comp1044380_c0_seq1	---NA---	242	No Blast Hit
comp1044408_c0_seq1	---NA---	276	No Blast Hit
comp1044414_c0_seq1	---NA---	236	No Blast Hit
comp1044420_c0_seq1	---NA---	342	No Blast Hit
comp1044429_c0_seq1	---NA---	219	No Blast Hit
comp104444_c0_seq1	signal peptidase complex subunit 3a	953	gi|15240934|ref|NP_198095.1|Signal peptidase complex subunit 3B [Arabidopsis thaliana]	NP_198095	5.3e-91	90.4192	272.322	167	151
comp104446_c0_seq1	hxxxd-type acyl-transferase-like protein	1789	gi|15224709|ref|NP_179497.1|spermidine hydroxycinnamoyl transferase [Arabidopsis thaliana]	NP_179497	1.52e-155	67.7704	458.373	453	307
comp1044463_c0_seq1	---NA---	226	No Blast Hit
comp1044510_c0_seq1	---NA---	219	No Blast Hit
comp1044520_c0_seq1	---NA---	208	No Blast Hit
comp1044529_c0_seq1	---NA---	233	No Blast Hit
comp1044543_c0_seq1	---NA---	281	No Blast Hit
comp1044598_c0_seq1	---NA---	263	No Blast Hit
comp1044611_c0_seq1	---NA---	252	No Blast Hit
comp104462_c0_seq1	---NA---	438	No Blast Hit
comp1044641_c0_seq1	---NA---	246	No Blast Hit
comp1044647_c0_seq1	---NA---	323	No Blast Hit
comp1044705_c0_seq1	---NA---	364	No Blast Hit
comp1044746_c0_seq1	---NA---	215	No Blast Hit
comp1044764_c0_seq1	---NA---	217	No Blast Hit
comp1044772_c0_seq1	---NA---	314	No Blast Hit
comp1044783_c0_seq1	---NA---	215	No Blast Hit
comp1044835_c0_seq1	---NA---	225	No Blast Hit
comp1044846_c0_seq1	---NA---	215	No Blast Hit
comp1044863_c0_seq1	---NA---	217	No Blast Hit
comp1044877_c0_seq1	---NA---	221	No Blast Hit
comp1044948_c0_seq1	---NA---	491	No Blast Hit
comp1044955_c0_seq1	---NA---	216	No Blast Hit
comp1044977_c0_seq1	---NA---	213	No Blast Hit
comp1044985_c0_seq1	---NA---	363	No Blast Hit
comp1044989_c0_seq1	---NA---	264	No Blast Hit
comp1045028_c0_seq1	---NA---	246	No Blast Hit
comp1045031_c0_seq1	---NA---	203	No Blast Hit
comp1045039_c0_seq1	---NA---	273	No Blast Hit
comp1045051_c0_seq1	---NA---	240	No Blast Hit
comp1045061_c0_seq1	---NA---	453	No Blast Hit
comp1045082_c0_seq1	polynucleotidyl ribonuclease h-like superfamily protein	301	gi|11072016|gb|AAG28895.1|AC008113_11F12A21.24 [Arabidopsis thaliana]	AAG28895	1.93e-08	63.4146	52.373	41	26
comp1045095_c0_seq1	---NA---	411	No Blast Hit
comp1045152_c0_seq1	---NA---	286	No Blast Hit
comp1045163_c0_seq1	---NA---	241	No Blast Hit
comp1045196_c0_seq1	---NA---	286	No Blast Hit
comp1045202_c0_seq1	---NA---	789	No Blast Hit
comp1045215_c0_seq1	mannan synthase 3	265	gi|110741538|dbj|BAE98718.1|hypothetical protein [Arabidopsis thaliana]	BAE98718	5.42e-24	97.4359	77.411	39	38
comp1045234_c0_seq1	---NA---	451	No Blast Hit
comp1045251_c0_seq1	---NA---	378	No Blast Hit
comp1045260_c0_seq1	retroelement pol polyprotein	215	gi|7076770|emb|CAB75932.1|putative protein [Arabidopsis thaliana]	CAB75932	2.31e-19	75.7143	83.5741	70	53
comp1045291_c0_seq1	zip4-like protein	321	gi|186530399|ref|NP_199650.3|ZIP4-like protein [Arabidopsis thaliana] gi|167735842|dbj|BAG07186.1| ZIP4-like protein [Arabidopsis thaliana] gi|332008281|gb|AED95664.1| ZIP4-like protein [Arabidopsis thaliana]	NP_199650, BAG07186, AED95664	1.01e-30	85.7143	117.472	91	78
comp1045301_c0_seq1	---NA---	375	No Blast Hit
comp1045330_c0_seq1	---NA---	313	No Blast Hit
comp1045333_c0_seq1	---NA---	314	No Blast Hit
comp1045335_c0_seq1	pentatricopeptide repeat-containing protein	280	gi|15241714|ref|NP_198751.1|pentatricopeptide repeat-containing protein [Arabidopsis thaliana] gi|75171567|sp|Q9FLZ9.1|PP405_ARATH RecName: Full=Pentatricopeptide repeat-containing protein At5g39350 gi|10177683|dbj|BAB11009.1| selenium-binding protein-like [Arabidopsis thaliana] gi|332007040|gb|AED94423.1| pentatricopeptide repeat-containing protein [Arabidopsis thaliana]	NP_198751, Q9FLZ9, BAB11009, AED94423	1.05e-25	68.8172	102.064	93	64
comp1045347_c0_seq1	---NA---	370	No Blast Hit
comp1045383_c0_seq1	---NA---	219	No Blast Hit
comp1045419_c0_seq1	---NA---	222	No Blast Hit
comp1045433_c0_seq1	---NA---	342	No Blast Hit
comp1045453_c0_seq1	---NA---	235	No Blast Hit
comp1045495_c0_seq1	retroelement pol polyprotein	257	gi|3779026|gb|AAC67205.1|putative retroelement pol polyprotein [Arabidopsis thaliana]	AAC67205	8.86e-08	59.0164	50.0618	61	36
comp1045506_c0_seq1	---NA---	406	No Blast Hit
comp1045507_c0_seq1	---NA---	227	No Blast Hit
comp1045524_c0_seq1	---NA---	232	No Blast Hit
comp1045526_c0_seq1	---NA---	225	No Blast Hit
comp1045582_c0_seq1	---NA---	357	No Blast Hit
comp1045589_c0_seq1	---NA---	320	No Blast Hit
comp10456_c0_seq1	---NA---	318	No Blast Hit
comp104561_c0_seq1	sn-glycerol-3-phosphate 2-o-acyltransferase	1827	gi|15235185|ref|NP_192104.1|putative sn-glycerol-3-phosphate 2-O-acyltransferase [Arabidopsis thaliana]	NP_192104	5.52e-156	68.5149	462.611	505	346
comp1045657_c0_seq1	---NA---	353	No Blast Hit
comp1045659_c0_seq1	---NA---	259	No Blast Hit
comp1045668_c0_seq1	---NA---	249	No Blast Hit
comp1045679_c0_seq1	---NA---	277	No Blast Hit
comp1045688_c0_seq1	---NA---	310	No Blast Hit
comp1045750_c0_seq1	---NA---	313	No Blast Hit
comp1045758_c0_seq1	---NA---	390	No Blast Hit
comp1045795_c0_seq1	---NA---	268	No Blast Hit
comp1045876_c0_seq1	---NA---	288	No Blast Hit
comp1045927_c0_seq1	---NA---	202	No Blast Hit
comp1045930_c0_seq1	---NA---	227	No Blast Hit
comp1045991_c0_seq1	---NA---	339	No Blast Hit
comp1046046_c0_seq1	---NA---	283	No Blast Hit
comp1046076_c0_seq1	---NA---	576	No Blast Hit
comp1046098_c0_seq1	---NA---	307	No Blast Hit
comp1046106_c0_seq1	---NA---	289	No Blast Hit
comp1046110_c0_seq1	---NA---	310	No Blast Hit
comp1046111_c0_seq1	---NA---	361	No Blast Hit
comp1046228_c0_seq1	---NA---	226	No Blast Hit
comp1046271_c0_seq1	---NA---	292	No Blast Hit
comp1046293_c0_seq1	---NA---	571	No Blast Hit
comp1046329_c0_seq1	---NA---	323	No Blast Hit
comp104633_c0_seq1	uncharacterized protein	858	gi|15239192|ref|NP_199129.1|uncharacterized protein [Arabidopsis thaliana]	NP_199129	1.09e-11	65.5172	60.4622	58	38
comp104635_c0_seq1	uncharacterized protein	1269	gi|15230623|ref|NP_187893.1|uncharacterized protein [Arabidopsis thaliana]	NP_187893	1.33e-72	87.3171	229.95	205	179
comp1046373_c0_seq1	---NA---	201	No Blast Hit
comp104640_c0_seq1	---NA---	1143	No Blast Hit
comp1046405_c0_seq1	---NA---	311	No Blast Hit
comp1046416_c0_seq1	---NA---	338	No Blast Hit
comp1046422_c0_seq1	---NA---	288	No Blast Hit
comp1046483_c0_seq1	---NA---	287	No Blast Hit
comp1046516_c0_seq1	---NA---	288	No Blast Hit
comp1046530_c0_seq1	---NA---	356	No Blast Hit
comp1046563_c0_seq1	---NA---	233	No Blast Hit
comp1046573_c0_seq1	---NA---	290	No Blast Hit
comp1046574_c0_seq1	---NA---	651	No Blast Hit
comp1046616_c0_seq1	retroelement pol polyprotein	256	gi|8778789|gb|AAF79797.1|AC020646_20T32E20.30 [Arabidopsis thaliana]	AAF79797	1.54e-25	71.25	102.064	80	57
comp1046636_c0_seq1	---NA---	207	No Blast Hit
comp1046658_c0_seq1	---NA---	267	No Blast Hit
comp1046680_c0_seq1	---NA---	246	No Blast Hit
comp1046705_c0_seq1	---NA---	236	No Blast Hit
comp1046724_c0_seq1	---NA---	301	No Blast Hit
comp1046757_c0_seq1	---NA---	219	No Blast Hit
comp1046773_c0_seq1	---NA---	390	No Blast Hit
comp1046834_c0_seq1	---NA---	235	No Blast Hit
comp1046836_c0_seq1	---NA---	233	No Blast Hit
comp1046839_c0_seq1	---NA---	221	No Blast Hit
comp1046845_c0_seq1	---NA---	208	No Blast Hit
comp1046870_c0_seq1	---NA---	472	No Blast Hit
comp1046881_c0_seq1	---NA---	203	No Blast Hit
comp1046898_c0_seq1	---NA---	247	No Blast Hit
comp1046963_c0_seq1	---NA---	230	No Blast Hit
comp1047001_c0_seq1	---NA---	417	No Blast Hit
comp1047077_c0_seq1	---NA---	305	No Blast Hit
comp1047083_c0_seq1	---NA---	205	No Blast Hit
comp1047102_c0_seq1	---NA---	230	No Blast Hit
comp1047110_c0_seq1	---NA---	466	No Blast Hit
comp1047139_c0_seq1	---NA---	202	No Blast Hit
comp1047152_c0_seq1	---NA---	330	No Blast Hit
comp1047177_c0_seq1	---NA---	265	No Blast Hit
comp1047234_c0_seq1	---NA---	362	No Blast Hit
comp1047238_c0_seq1	---NA---	442	No Blast Hit
comp1047269_c0_seq1	---NA---	399	No Blast Hit
comp10473_c0_seq1	---NA---	369	No Blast Hit
comp1047336_c0_seq1	---NA---	322	No Blast Hit
comp1047378_c0_seq1	cytochrome p450	275	gi|15225685|ref|NP_180803.1|Ent-kaurenoic acid oxidase 2 [Arabidopsis thaliana] gi|334184636|ref|NP_001189657.1| Ent-kaurenoic acid oxidase 2 [Arabidopsis thaliana] gi|50401152|sp|Q9C5Y2.2|KAO2_ARATH RecName: Full=Ent-kaurenoic acid oxidase 2; Short=AtKAO2; AltName: Full=Cytochrome P450 88A4 gi|3831452|gb|AAC69934.1| putative cytochrome P450 [Arabidopsis thaliana] gi|115646746|gb|ABJ17103.1| At2g…	NP_180803, NP_001189657, Q9C5Y2, AAC69934, ABJ17103, AEC08685, AEC08686	5.98e-36	81.3187	129.028	91	74
comp1047387_c0_seq1	c2 domain-containing protein	636	gi|30696612|ref|NP_200364.2|C2 domain-containing protein [Arabidopsis thaliana] gi|42573678|ref|NP_974935.1| C2 domain-containing protein [Arabidopsis thaliana] gi|42573680|ref|NP_974936.1| C2 domain-containing protein [Arabidopsis thaliana] gi|57222230|gb|AAW39022.1| At5g55530 [Arabidopsis thaliana] gi|59958302|gb|AAX12861.1| At5g55530 [Arabidopsis thaliana] gi|332009258|gb|AED96641.1| C2 domain…	NP_200364, NP_974935, NP_974936, AAW39022, AAX12861, AED96641, AED96642, AED96643	5.64e-18	72.6027	82.4185	73	53
comp1047417_c0_seq1	---NA---	265	No Blast Hit
comp104743_c0_seq1	nadh dehydrogenase fe-s protein	1025	gi|15240784|ref|NP_201560.1|NADH dehydrogenase (ubiquinone) Fe-S protein-like protein [Arabidopsis thaliana]	NP_201560	1.24e-64	79.8658	205.297	149	119
comp1047440_c0_seq1	---NA---	206	No Blast Hit
comp1047460_c0_seq1	---NA---	429	No Blast Hit
comp1047480_c0_seq1	---NA---	385	No Blast Hit
comp1047497_c0_seq1	polyprotein	572	gi|3377848|gb|AAC28230.1|contains similarity to reverse transcriptases (Pfam: rvt.hmm, score: 12.22) [Arabidopsis thaliana] gi|7267185|emb|CAB77897.1| putative reverse transcriptase [Arabidopsis thaliana]	AAC28230, CAB77897	9.86e-11	52.9412	60.8474	119	63
comp1047517_c0_seq1	---NA---	214	No Blast Hit
comp104756_c0_seq1	---NA---	1197	No Blast Hit
comp1047566_c0_seq1	---NA---	308	No Blast Hit
comp10476_c0_seq1	---NA---	202	No Blast Hit
comp1047638_c0_seq1	---NA---	232	No Blast Hit
comp1047675_c0_seq1	---NA---	347	No Blast Hit
comp1047752_c0_seq1	---NA---	353	No Blast Hit
comp1047788_c0_seq1	---NA---	324	No Blast Hit
comp1047818_c0_seq1	---NA---	369	No Blast Hit
comp1047851_c0_seq1	---NA---	285	No Blast Hit
comp104787_c0_seq1	---NA---	333	No Blast Hit
comp1047982_c0_seq1	---NA---	338	No Blast Hit
comp1047987_c0_seq1	---NA---	254	No Blast Hit
comp1048028_c0_seq1	---NA---	256	No Blast Hit
comp1048029_c0_seq1	---NA---	325	No Blast Hit
comp1048053_c0_seq1	multipolar spindle 1	244	gi|9758357|dbj|BAB08858.1|unnamed protein product [Arabidopsis thaliana]	BAB08858	4.98e-25	76.7442	97.0561	86	66
comp1048065_c0_seq1	---NA---	231	No Blast Hit
comp1048067_c0_seq1	---NA---	221	No Blast Hit
comp1048103_c0_seq1	---NA---	289	No Blast Hit
comp1048115_c0_seq1	---NA---	298	No Blast Hit
comp1048164_c0_seq1	---NA---	741	No Blast Hit
comp1048166_c0_seq1	serine threonine-protein kinase wnk1	290	gi|14194095|gb|AAK56242.1|AF367253_1AT3g51630/T18N14_10 [Arabidopsis thaliana] gi|15810071|gb|AAL06961.1| AT3g51630/T18N14_10 [Arabidopsis thaliana]	AAK56242, AAL06961	6.32e-12	75	61.6178	56	42
comp1048194_c0_seq1	---NA---	258	No Blast Hit
comp1048198_c0_seq1	---NA---	383	No Blast Hit
comp1048219_c0_seq1	---NA---	302	No Blast Hit
comp1048226_c0_seq1	---NA---	450	No Blast Hit
comp1048235_c0_seq1	---NA---	277	No Blast Hit
comp1048273_c0_seq1	---NA---	313	No Blast Hit
comp1048286_c0_seq1	aspartyl protease family protein	258	gi|18414692|ref|NP_567506.1|aspartyl protease family protein [Arabidopsis thaliana] gi|15809800|gb|AAL06828.1| AT4g16560/dl4305c [Arabidopsis thaliana] gi|18377815|gb|AAL67094.1| AT4g16560/dl4305c [Arabidopsis thaliana] gi|332658370|gb|AEE83770.1| aspartyl protease family protein [Arabidopsis thaliana]	NP_567506, AAL06828, AAL67094, AEE83770	2.95e-22	79.6875	91.2781	64	51
comp1048347_c0_seq1	pentatricopeptide repeat-containing protein	355	gi|145333528|ref|NP_001078414.1|pentatricopeptide repeat-containing protein [Arabidopsis thaliana] gi|223635630|sp|A8MQA3.2|PP330_ARATH RecName: Full=Pentatricopeptide repeat-containing protein At4g21065 gi|332658994|gb|AEE84394.1| pentatricopeptide repeat-containing protein [Arabidopsis thaliana]	NP_001078414, A8MQA3, AEE84394	4.49e-45	76.4706	156.377	119	91
comp1048353_c0_seq1	---NA---	288	No Blast Hit
comp1048354_c0_seq1	---NA---	350	No Blast Hit
comp1048377_c0_seq1	---NA---	222	No Blast Hit
comp1048401_c0_seq1	---NA---	305	No Blast Hit
comp1048448_c0_seq1	---NA---	203	No Blast Hit
comp1048458_c0_seq1	---NA---	262	No Blast Hit
comp1048484_c0_seq1	---NA---	211	No Blast Hit
comp1048503_c0_seq1	---NA---	261	No Blast Hit
comp1048704_c0_seq1	---NA---	319	No Blast Hit
comp1048717_c0_seq1	---NA---	240	No Blast Hit
comp1048732_c0_seq1	---NA---	224	No Blast Hit
comp1048790_c0_seq1	---NA---	315	No Blast Hit
comp1048796_c0_seq1	---NA---	212	No Blast Hit
comp1048827_c0_seq1	---NA---	215	No Blast Hit
comp1048833_c0_seq1	---NA---	219	No Blast Hit
comp104888_c0_seq1	---NA---	227	No Blast Hit
comp1048912_c0_seq1	---NA---	205	No Blast Hit
comp1048979_c0_seq1	---NA---	224	No Blast Hit
comp1048999_c0_seq1	---NA---	310	No Blast Hit
comp104904_c0_seq1	---NA---	340	No Blast Hit
comp1049056_c0_seq1	athila retroelement orf1 protein	285	gi|25407369|pir||G85071hypothetical protein AT4g07370 [imported] - Arabidopsis thaliana gi|5732044|gb|AAD48943.1|AF147262_6 contains similarity to a family of Arabidopsis thaliana hypothetical proteins, which contain similarity to Vicia faba retrotransposon-like gene; see GB:AF077408; may be a pseudogene [Arabidopsis thaliana] gi|7267333|emb|CAB81107.1| AT4g07370 [Arabidopsis thaliana]	G85071, AAD48943, CAB81107	9.38e-11	56.8421	58.9214	95	54
comp1049067_c0_seq1	---NA---	459	No Blast Hit
comp104911_c0_seq1	anion-transporting atpase	1467	gi|18378897|ref|NP_563640.1|putative anion-transporting ATPase [Arabidopsis thaliana] gi|30678203|ref|NP_849575.1| putative anion-transporting ATPase [Arabidopsis thaliana] gi|145323712|ref|NP_001077445.1| putative anion-transporting ATPase [Arabidopsis thaliana]	NP_563640, NP_849575, NP_001077445	0	91.1429	562.762	350	319
comp1049114_c0_seq1	---NA---	305	No Blast Hit
comp1049138_c0_seq1	---NA---	244	No Blast Hit
comp1049221_c0_seq1	---NA---	227	No Blast Hit
comp1049224_c0_seq1	---NA---	233	No Blast Hit
comp1049249_c0_seq1	---NA---	302	No Blast Hit
comp1049256_c0_seq1	---NA---	232	No Blast Hit
comp1049355_c0_seq1	---NA---	251	No Blast Hit
comp1049421_c0_seq1	---NA---	430	No Blast Hit
comp1049450_c0_seq1	mads-box transcription factor	229	gi|15239333|ref|NP_200852.1|agamous-like MADS-box protein AGL62 [Arabidopsis thaliana] gi|75309162|sp|Q9FKK2.1|AGL62_ARATH RecName: Full=Agamous-like MADS-box protein AGL62 gi|9757746|dbj|BAB08227.1| MADS-box protein-like [Arabidopsis thaliana] gi|168485329|gb|ACA25224.1| MADS-box protein AGL62 [Arabidopsis thaliana] gi|332009948|gb|AED97331.1| agamous-like MADS-box protein AGL62 [Arabidopsis tha…	NP_200852, Q9FKK2, BAB08227, ACA25224, AED97331	2.68e-08	54.6667	50.447	75	41
comp1049463_c0_seq1	---NA---	238	No Blast Hit
comp1049513_c0_seq1	---NA---	217	No Blast Hit
comp1049555_c0_seq1	---NA---	342	No Blast Hit
comp1049592_c0_seq1	---NA---	312	No Blast Hit
comp1049609_c0_seq1	---NA---	310	No Blast Hit
comp1049643_c0_seq1	---NA---	356	No Blast Hit
comp1049669_c0_seq1	---NA---	206	No Blast Hit
comp1049678_c0_seq1	non-ltr retroelement reverse transcriptase-like protein	317	gi|6967113|emb|CAB72467.1|putative protein [Arabidopsis thaliana]	CAB72467	5.57e-05	58.1395	41.9726	43	25
comp1049704_c0_seq1	sulfate transporter	258	gi|15238085|ref|NP_196580.1|sulfate transporter 2;1 [Arabidopsis thaliana] gi|37087836|sp|O04722.1|SUT21_ARATH RecName: Full=Sulfate transporter 2.1; AltName: Full=AST68 gi|2114104|dbj|BAA20084.1| sulfate transporter [Arabidopsis thaliana] gi|2114106|dbj|BAA20085.1| sulfate transporter [Arabidopsis thaliana] gi|7960737|emb|CAB92059.1| sulfate transporter [Arabidopsis thaliana] gi|17064940|gb|AAL3…	NP_196580, O04722, BAA20084, BAA20085, CAB92059, AAL32624, AAM13334, AED91505	3.28e-33	83.5294	122.865	85	71
comp1049707_c0_seq1	polyprotein	330	gi|4972079|emb|CAB43904.1|putative protein [Arabidopsis thaliana] gi|7269745|emb|CAB81478.1| putative protein [Arabidopsis thaliana]	CAB43904, CAB81478	3.84e-07	52.381	48.9062	63	33
comp1049709_c0_seq1	---NA---	438	No Blast Hit
comp104973_c0_seq1	---NA---	976	No Blast Hit
comp1049750_c0_seq1	---NA---	251	No Blast Hit
comp1049807_c0_seq1	---NA---	213	No Blast Hit
comp1049818_c0_seq1	---NA---	201	No Blast Hit
comp1049822_c0_seq1	---NA---	331	No Blast Hit
comp1049827_c0_seq1	---NA---	419	No Blast Hit
comp1049838_c0_seq1	---NA---	324	No Blast Hit
comp1049872_c0_seq1	---NA---	205	No Blast Hit
comp1049911_c0_seq1	leucine-rich repeat receptor-like protein kinase	334	gi|15229176|ref|NP_189874.1|leucine-rich repeat protein kinase-like protein [Arabidopsis thaliana] gi|7529259|emb|CAB86675.1| receptor protein kinase-like protein [Arabidopsis thaliana] gi|91806516|gb|ABE65985.1| leucine-rich repeat transmembrane protein kinase [Arabidopsis thaliana] gi|224589585|gb|ACN59326.1| leucine-rich repeat receptor-like protein kinase [Arabidopsis thaliana] gi|332644237|g…	NP_189874, CAB86675, ABE65985, ACN59326, AEE77758	4.63e-06	47.3214	45.4394	112	53
comp1049959_c0_seq1	long-chain-alcohol oxidase fao4a	313	gi|3080368|emb|CAA18625.1|putative protein [Arabidopsis thaliana] gi|7268733|emb|CAB78940.1| putative protein [Arabidopsis thaliana]	CAA18625, CAB78940	5.4e-26	82.7957	103.219	93	77
comp105_c0_seq1	---NA---	216	No Blast Hit
comp1050016_c0_seq1	---NA---	214	No Blast Hit
comp1050022_c0_seq1	---NA---	267	No Blast Hit
comp1050034_c0_seq1	---NA---	460	No Blast Hit
comp1050035_c0_seq1	---NA---	236	No Blast Hit
comp1050098_c0_seq1	---NA---	331	No Blast Hit
comp1050106_c0_seq1	---NA---	300	No Blast Hit
comp1050138_c0_seq1	---NA---	445	No Blast Hit
comp1050166_c0_seq1	---NA---	288	No Blast Hit
comp1050174_c0_seq1	---NA---	242	No Blast Hit
comp1050218_c0_seq1	---NA---	212	No Blast Hit
comp1050250_c0_seq1	myzus persicae-induced lipase 1	205	gi|42567840|ref|NP_568295.2|Myzus persicae-induced lipase 1 [Arabidopsis thaliana] gi|75322727|sp|Q67ZU1.1|LIP2_ARATH RecName: Full=Triacylglycerol lipase 2; Flags: Precursor gi|51970194|dbj|BAD43789.1| unnamed protein product [Arabidopsis thaliana] gi|332004613|gb|AED91996.1| Myzus persicae-induced lipase 1 [Arabidopsis thaliana]	NP_568295, Q67ZU1, BAD43789, AED91996	4.89e-09	65.625	52.7582	64	42
comp1050289_c0_seq1	---NA---	216	No Blast Hit
comp1050300_c0_seq1	abc transporter-like protein	203	gi|7529757|emb|CAB86942.1|ABC transporter-like protein [Arabidopsis thaliana]	CAB86942	8.59e-28	84.6154	107.457	65	55
comp1050307_c0_seq1	---NA---	338	No Blast Hit
comp1050322_c0_seq1	---NA---	363	No Blast Hit
comp1050326_c0_seq1	---NA---	227	No Blast Hit
comp1050360_c0_seq1	---NA---	258	No Blast Hit
comp1050381_c0_seq1	---NA---	399	No Blast Hit
comp1050429_c0_seq1	---NA---	293	No Blast Hit
comp1050447_c0_seq1	---NA---	287	No Blast Hit
comp1050520_c0_seq1	---NA---	350	No Blast Hit
comp1050562_c0_seq1	vacuolar sorting receptor	311	gi|15227732|ref|NP_180588.1|vacuolar-sorting receptor 2 [Arabidopsis thaliana] gi|71153402|sp|O22925.1|VSR2_ARATH RecName: Full=Vacuolar-sorting receptor 2; Short=AtVSR2; AltName: Full=BP80-like protein c; Short=AtBP80c; AltName: Full=Epidermal growth factor receptor-like protein 4; Short=AtELP4; Flags: Precursor gi|2347209|gb|AAC16948.1| putative vacuolar sorting receptor [Arabidopsis thaliana] …	NP_180588, O22925, AAC16948, ABE65874, AEC08366	5.2e-58	92.233	191.815	103	95
comp1050579_c0_seq1	---NA---	374	No Blast Hit
comp1050587_c0_seq1	---NA---	253	No Blast Hit
comp1050629_c0_seq1	---NA---	237	No Blast Hit
comp1050660_c0_seq1	---NA---	244	No Blast Hit
comp1050673_c0_seq1	---NA---	482	No Blast Hit
comp1050676_c0_seq1	---NA---	264	No Blast Hit
comp1050677_c0_seq1	---NA---	310	No Blast Hit
comp1050679_c0_seq1	---NA---	254	No Blast Hit
comp1050684_c0_seq1	---NA---	266	No Blast Hit
comp1050703_c0_seq1	---NA---	293	No Blast Hit
comp1050718_c0_seq1	---NA---	257	No Blast Hit
comp1050725_c0_seq1	xanthine uracil permease family protein	207	gi|26452174|dbj|BAC43175.1|unknown protein [Arabidopsis thaliana] gi|28951001|gb|AAO63424.1| At4g38050 [Arabidopsis thaliana]	BAC43175, AAO63424	6.05e-22	92.0635	88.9669	63	58
comp1050726_c0_seq1	---NA---	410	No Blast Hit
comp1050738_c0_seq1	---NA---	323	No Blast Hit
comp1050907_c0_seq1	---NA---	294	No Blast Hit
comp1050954_c0_seq1	---NA---	249	No Blast Hit
comp1050996_c0_seq1	---NA---	260	No Blast Hit
comp10510_c0_seq1	---NA---	235	No Blast Hit
comp1051011_c0_seq1	---NA---	206	No Blast Hit
comp105102_c0_seq1	haloacid dehalogenase-like hydrolase domain-containing protein	1182	gi|15227309|ref|NP_181658.1|haloacid dehalogenase-like hydrolase domain-containing protein [Arabidopsis thaliana]	NP_181658	5.42e-127	91.8455	371.703	233	214
comp1051029_c0_seq1	---NA---	219	No Blast Hit
comp1051034_c0_seq1	---NA---	630	No Blast Hit
comp1051056_c0_seq1	---NA---	419	No Blast Hit
comp1051093_c0_seq1	retroelement pol polyprotein	445	gi|6466937|gb|AAF13073.1|AC011621_1putative retroelement pol polyprotein [Arabidopsis thaliana]	AAF13073	2.86e-66	78.3784	221.861	148	116
comp1051127_c0_seq1	---NA---	211	No Blast Hit
comp1051134_c0_seq1	---NA---	386	No Blast Hit
comp1051159_c0_seq1	---NA---	316	No Blast Hit
comp1051175_c0_seq1	polyprotein	326	gi|404433794|dbj|BAM44531.1|polyprotein [Arabidopsis thaliana]	BAM44531	2.72e-10	63.1579	43.1282	38	24
comp1051189_c0_seq1	---NA---	364	No Blast Hit
comp1051242_c0_seq1	---NA---	329	No Blast Hit
comp1051334_c0_seq1	---NA---	349	No Blast Hit
comp1051370_c0_seq1	---NA---	209	No Blast Hit
comp1051390_c0_seq1	---NA---	296	No Blast Hit
comp1051430_c0_seq1	---NA---	417	No Blast Hit
comp1051454_c0_seq1	---NA---	231	No Blast Hit
comp1051489_c0_seq1	---NA---	302	No Blast Hit
comp10515_c0_seq1	---NA---	230	No Blast Hit
comp1051505_c0_seq1	---NA---	241	No Blast Hit
comp1051523_c0_seq1	---NA---	265	No Blast Hit
comp1051529_c0_seq1	---NA---	209	No Blast Hit
comp1051541_c0_seq1	---NA---	230	No Blast Hit
comp1051544_c0_seq1	---NA---	341	No Blast Hit
comp1051570_c0_seq1	---NA---	268	No Blast Hit
comp1051587_c0_seq1	---NA---	309	No Blast Hit
comp1051650_c0_seq1	---NA---	283	No Blast Hit
comp1051696_c0_seq1	---NA---	288	No Blast Hit
comp105171_c0_seq1	tropinone reductase-like protein	1176	gi|18412959|ref|NP_567300.1|short-chain dehydrogenase/reductase A [Arabidopsis thaliana]	NP_567300	2.3e-116	87.7953	343.199	254	223
comp1051732_c0_seq1	---NA---	254	No Blast Hit
comp1051796_c0_seq1	---NA---	287	No Blast Hit
comp1051823_c0_seq1	---NA---	243	No Blast Hit
comp1051845_c0_seq1	---NA---	465	No Blast Hit
comp1051896_c0_seq1	---NA---	316	No Blast Hit
comp1051914_c0_seq1	---NA---	226	No Blast Hit
comp1051925_c0_seq1	---NA---	233	No Blast Hit
comp1052016_c0_seq1	retroelement pol polyprotein	441	gi|8843739|dbj|BAA97287.1|retroelement pol polyprotein-like [Arabidopsis thaliana]	BAA97287	1.42e-07	45.2381	50.8322	126	57
comp1052048_c0_seq1	---NA---	481	No Blast Hit
comp1052091_c0_seq1	---NA---	388	No Blast Hit
comp1052099_c0_seq1	---NA---	297	No Blast Hit
comp1052122_c0_seq1	---NA---	321	No Blast Hit
comp1052214_c0_seq1	pentatricopeptide repeat-containing protein	220	gi|15239085|ref|NP_201360.1|pentatricopeptide repeat-containing protein [Arabidopsis thaliana] gi|75180382|sp|Q9LSL8.1|PP446_ARATH RecName: Full=Pentatricopeptide repeat-containing protein At5g65570 gi|8978285|dbj|BAA98176.1| unnamed protein product [Arabidopsis thaliana] gi|332010689|gb|AED98072.1| pentatricopeptide repeat-containing protein [Arabidopsis thaliana]	NP_201360, Q9LSL8, BAA98176, AED98072	7.9e-22	71.831	90.1225	71	51
comp1052316_c0_seq1	---NA---	260	No Blast Hit
comp105235_c0_seq1	heat shock protein	337	gi|15241115|ref|NP_200414.1|heat shock protein 81-2 [Arabidopsis thaliana]	NP_200414	1.83e-70	99.1071	225.713	112	111
comp1052379_c0_seq1	---NA---	207	No Blast Hit
comp1052396_c0_seq1	---NA---	375	No Blast Hit
comp1052413_c0_seq1	---NA---	281	No Blast Hit
comp1052424_c0_seq1	nam (no apical meristem)-like protein	318	gi|15222818|ref|NP_175997.1|NAC domain-containing protein 21/22 [Arabidopsis thaliana] gi|51316422|sp|Q84TE6.2|NAC22_ARATH RecName: Full=NAC domain-containing protein 21/22; Short=ANAC021/ANAC022 gi|6649236|gb|AAF21437.1|AF198054_1 NAC1 [Arabidopsis thaliana] gi|8778319|gb|AAF79328.1|AC002304_21 F14J16.32 [Arabidopsis thaliana] gi|21554126|gb|AAM63206.1| NAC1 [Arabidopsis thaliana] gi|332195210|g…	NP_175997, Q84TE6, AAF21437, AAF79328, AAM63206, AEE33331	6.73e-60	91.6667	190.274	108	99
comp1052437_c0_seq1	---NA---	212	No Blast Hit
comp1052498_c0_seq1	p-loop containing nucleoside triphosphate hydrolases superfamily protein	372	gi|334183665|ref|NP_001185324.1|P-loop containing nucleoside triphosphate hydrolases superfamily protein [Arabidopsis thaliana] gi|332196305|gb|AEE34426.1| P-loop containing nucleoside triphosphate hydrolases superfamily protein [Arabidopsis thaliana]	NP_001185324, AEE34426	7.75e-37	84.4444	135.961	90	76
comp1052504_c0_seq1	---NA---	257	No Blast Hit
comp1052517_c0_seq1	---NA---	440	No Blast Hit
comp1052534_c0_seq1	---NA---	383	No Blast Hit
comp1052540_c0_seq1	---NA---	344	No Blast Hit
comp1052584_c0_seq1	---NA---	228	No Blast Hit
comp1052599_c0_seq1	---NA---	347	No Blast Hit
comp1052693_c0_seq1	---NA---	235	No Blast Hit
comp1052723_c0_seq1	---NA---	329	No Blast Hit
comp1052785_c0_seq1	---NA---	266	No Blast Hit
comp1052793_c0_seq1	---NA---	241	No Blast Hit
comp1052817_c0_seq1	---NA---	222	No Blast Hit
comp105282_c0_seq1	pectinesterase 25	2126	gi|30681457|ref|NP_187683.2|pectinesterase 25 [Arabidopsis thaliana]	NP_187683	0	77.0795	669.848	541	417
comp1052821_c0_seq1	flavin-binding monooxygenase family protein	389	gi|22327064|ref|NP_197944.2|flavin-containing monooxygenase YUCCA6 [Arabidopsis thaliana] gi|75161591|sp|Q8VZ59.1|YUC6_ARATH RecName: Full=Indole-3-pyruvate monooxygenase YUCCA6; AltName: Full=Flavin-containing monooxygenase YUCCA6; AltName: Full=Protein HYPERTALL1 gi|17528990|gb|AAL38705.1| unknown protein [Arabidopsis thaliana] gi|21280979|gb|AAM44899.1| unknown protein [Arabidopsis thaliana] g…	NP_197944, Q8VZ59, AAL38705, AAM44899, AED93473	9.5e-55	77.7778	180.259	126	98
comp1052836_c0_seq1	---NA---	438	No Blast Hit
comp1052837_c0_seq1	retrotransposon like protein	339	gi|3269282|emb|CAA19715.1|putative protein [Arabidopsis thaliana] gi|7269574|emb|CAB79576.1| putative protein [Arabidopsis thaliana]	CAA19715, CAB79576	6.1e-12	61.7647	63.5438	68	42
comp1052838_c0_seq1	---NA---	211	No Blast Hit
comp1052853_c0_seq1	leucine-rich repeat receptor-like protein kinase	313	gi|224589430|gb|ACN59249.1|leucine-rich repeat receptor-like protein kinase [Arabidopsis thaliana]	ACN59249	2.65e-39	83.6538	140.198	104	87
comp1052859_c0_seq1	---NA---	252	No Blast Hit
comp1052898_c0_seq1	---NA---	300	No Blast Hit
comp105300_c0_seq1	uncharacterized protein	1099	gi|79516197|ref|NP_197355.2|uncharacterized protein [Arabidopsis thaliana]	NP_197355	6.48e-38	83.3333	136.346	108	90
comp1053041_c0_seq1	---NA---	220	No Blast Hit
comp1053050_c0_seq1	---NA---	525	No Blast Hit
comp1053079_c0_seq1	---NA---	384	No Blast Hit
comp1053083_c0_seq1	---NA---	327	No Blast Hit
comp1053096_c0_seq1	---NA---	269	No Blast Hit
comp1053110_c0_seq1	---NA---	399	No Blast Hit
comp1053168_c0_seq1	---NA---	295	No Blast Hit
comp1053302_c0_seq1	---NA---	376	No Blast Hit
comp1053306_c0_seq1	---NA---	298	No Blast Hit
comp1053309_c0_seq1	---NA---	259	No Blast Hit
comp1053330_c0_seq1	---NA---	273	No Blast Hit
comp1053349_c0_seq1	---NA---	297	No Blast Hit
comp1053365_c0_seq1	---NA---	215	No Blast Hit
comp1053402_c0_seq1	---NA---	248	No Blast Hit
comp1053403_c0_seq1	---NA---	764	No Blast Hit
comp1053404_c0_seq1	---NA---	225	No Blast Hit
comp105347_c0_seq1	nucleic acid- ob-fold-like protein	978	gi|18403397|ref|NP_565774.1|OB-fold nucleic acid binding domain-containing protein [Arabidopsis thaliana]	NP_565774	1.05e-57	73.6486	187.578	148	109
comp1053499_c0_seq1	---NA---	601	No Blast Hit
comp1053510_c0_seq1	---NA---	250	No Blast Hit
comp1053522_c0_seq1	---NA---	389	No Blast Hit
comp1053547_c0_seq1	---NA---	259	No Blast Hit
comp1053550_c0_seq1	---NA---	262	No Blast Hit
comp1053572_c0_seq1	---NA---	430	No Blast Hit
comp1053583_c0_seq1	---NA---	220	No Blast Hit
comp1053610_c0_seq1	---NA---	582	No Blast Hit
comp1053635_c0_seq1	---NA---	212	No Blast Hit
comp1053641_c0_seq1	---NA---	211	No Blast Hit
comp1053657_c0_seq1	---NA---	217	No Blast Hit
comp1053671_c0_seq1	---NA---	316	No Blast Hit
comp10537_c0_seq1	---NA---	387	No Blast Hit
comp1053704_c0_seq1	---NA---	204	No Blast Hit
comp1053721_c0_seq1	auxin efflux carrier component 7	248	gi|2829921|gb|AAC00629.1|Hypothetical protein [Arabidopsis thaliana]	AAC00629	3.57e-31	86.1538	115.161	65	56
comp1053752_c0_seq1	---NA---	288	No Blast Hit
comp1053761_c0_seq1	---NA---	446	No Blast Hit
comp1053766_c0_seq1	---NA---	293	No Blast Hit
comp1053803_c0_seq1	---NA---	211	No Blast Hit
comp1053862_c0_seq1	---NA---	232	No Blast Hit
comp1053869_c0_seq1	---NA---	253	No Blast Hit
comp1053872_c0_seq1	sulfate transporter	361	gi|18395079|ref|NP_564159.1|sulfate transporter 1.3 [Arabidopsis thaliana] gi|37089765|sp|Q9FEP7.1|SUT13_ARATH RecName: Full=Sulfate transporter 1.3 gi|10716805|dbj|BAB16410.1| sulfate tansporter Sultr1;3 [Arabidopsis thaliana] gi|332192082|gb|AEE30203.1| sulfate transporter 1.3 [Arabidopsis thaliana]	NP_564159, Q9FEP7, BAB16410, AEE30203	3.84e-32	86.4865	121.324	74	64
comp105389_c0_seq1	aspartate carbamoyltransferase	1705	gi|15231112|ref|NP_188668.1|aspartate carbamoyltransferase [Arabidopsis thaliana]	NP_188668	0	93.8907	537.724	311	292
comp1053891_c0_seq1	---NA---	250	No Blast Hit
comp10539_c0_seq1	protein kinase ame3	231	gi|42573139|ref|NP_974666.1|protein kinase AME3 [Arabidopsis thaliana]	NP_974666	6.07e-06	73.5294	42.743	34	25
comp105390_c0_seq1	---NA---	502	No Blast Hit
comp1053949_c0_seq1	---NA---	385	No Blast Hit
comp1053952_c0_seq1	---NA---	204	No Blast Hit
comp1053969_c0_seq1	---NA---	203	No Blast Hit
comp1053988_c0_seq1	calmodulin-binding protein	513	gi|15224955|ref|NP_181414.1|calmodulin-binding protein-like protein [Arabidopsis thaliana] gi|4585899|gb|AAD25561.1| unknown protein [Arabidopsis thaliana] gi|330254491|gb|AEC09585.1| calmodulin-binding protein-like protein [Arabidopsis thaliana]	NP_181414, AAD25561, AEC09585	2.9e-06	67.9245	46.9802	53	36
comp1054_c0_seq1	p-loop containing nucleoside triphosphate hydrolases superfamily protein	260	gi|15231259|ref|NP_190171.1|P-loop containing nucleoside triphosphate hydrolases superfamily protein [Arabidopsis thaliana]	NP_190171	1.02e-05	53.5714	42.743	84	45
comp1054_c1_seq1	---NA---	235	No Blast Hit
comp1054009_c0_seq1	---NA---	229	No Blast Hit
comp1054019_c0_seq1	---NA---	303	No Blast Hit
comp1054058_c0_seq1	af218765_1 177 protein	233	gi|18406012|ref|NP_565978.1|uncharacterized protein [Arabidopsis thaliana] gi|30689086|ref|NP_850374.1| uncharacterized protein [Arabidopsis thaliana] gi|6691165|gb|AAF24517.1|AF218765_1 177 protein [Arabidopsis thaliana] gi|4559331|gb|AAD22993.1| expressed protein [Arabidopsis thaliana] gi|26452446|dbj|BAC43308.1| unknown protein [Arabidopsis thaliana] gi|26453096|dbj|BAC43624.1| unknown protein…	NP_565978, NP_850374, AAF24517, AAD22993, BAC43308, BAC43624, AAO39968, ABQ85148, ABQ85149, ABQ85150, ABQ85151, ABQ85152, ABQ85153, ABQ85154, ABQ85155, ABQ85156, ABQ85157, ABQ85158, ABQ85159, ABQ85160, ABQ85161, ABQ85162, ABQ85163, ABQ85164, ABQ85165, ABQ85166, ABQ85167, ABQ85168, ABQ85169, ABQ85170, ABQ85171, AEC10147, AEC10148	5.93e-47	96.1039	151.369	77	74
comp1054084_c0_seq1	serine carboxypeptidase-like 34	354	gi|30688865|ref|NP_197712.2|serine carboxypeptidase-like 34 [Arabidopsis thaliana] gi|332005751|gb|AED93134.1| serine carboxypeptidase-like 34 [Arabidopsis thaliana]	NP_197712, AED93134	1.65e-41	64.0288	144.436	139	89
comp1054167_c0_seq1	plasmodesmata-located protein 3	620	gi|18403243|ref|NP_565764.1|plasmodesmata-located protein 3 [Arabidopsis thaliana] gi|75097575|sp|O22784.2|CRR11_ARATH RecName: Full=Cysteine-rich repeat secretory protein 11; Flags: Precursor gi|14596051|gb|AAK68753.1| Unknown protein [Arabidopsis thaliana] gi|20148723|gb|AAM10252.1| unknown protein [Arabidopsis thaliana] gi|20196846|gb|AAB80651.2| expressed protein [Arabidopsis thaliana] gi|330…	NP_565764, O22784, AAK68753, AAM10252, AAB80651, AEC08816	5.52e-10	62.2951	58.5362	61	38
comp1054215_c0_seq1	---NA---	268	No Blast Hit
comp1054243_c0_seq1	---NA---	262	No Blast Hit
comp1054245_c0_seq1	---NA---	268	No Blast Hit
comp1054246_c0_seq1	---NA---	214	No Blast Hit
comp1054284_c0_seq1	---NA---	609	No Blast Hit
comp1054286_c0_seq1	---NA---	237	No Blast Hit
comp1054295_c0_seq1	---NA---	227	No Blast Hit
comp105430_c0_seq1	3-ketoacyl- synthase 6	2199	gi|15223556|ref|NP_173376.1|3-ketoacyl-CoA synthase 4 [Arabidopsis thaliana]	NP_173376	0	91.8864	882.863	493	453
comp1054353_c0_seq1	---NA---	256	No Blast Hit
comp1054367_c0_seq1	---NA---	252	No Blast Hit
comp1054373_c0_seq1	---NA---	233	No Blast Hit
comp1054488_c0_seq1	---NA---	204	No Blast Hit
comp1054527_c0_seq1	---NA---	302	No Blast Hit
comp1054537_c0_seq1	---NA---	273	No Blast Hit
comp1054597_c0_seq1	p-loop containing nucleoside triphosphate hydrolases superfamily protein	260	gi|4415942|gb|AAD20172.1|hypothetical protein [Arabidopsis thaliana] gi|18700084|gb|AAL77654.1| At2g46620/F13A10.15 [Arabidopsis thaliana] gi|23506091|gb|AAN28905.1| At2g46620/F13A10.15 [Arabidopsis thaliana]	AAD20172, AAL77654, AAN28905	2.92e-25	72.093	98.9821	86	62
comp1054608_c0_seq1	---NA---	203	No Blast Hit
comp1054630_c0_seq1	---NA---	357	No Blast Hit
comp1054643_c0_seq1	---NA---	296	No Blast Hit
comp1054655_c0_seq1	---NA---	221	No Blast Hit
comp1054669_c0_seq1	cytochrome p450-like protein	349	gi|15228396|ref|NP_190421.1|cytochrome P450, family 94, subfamily B, polypeptide 3 [Arabidopsis thaliana] gi|6523083|emb|CAB62341.1| cytochrome P450-like protein [Arabidopsis thaliana] gi|51536434|gb|AAU05455.1| At3g48520 [Arabidopsis thaliana] gi|53828589|gb|AAU94404.1| At3g48520 [Arabidopsis thaliana] gi|110740781|dbj|BAE98488.1| cytochrome P450 like protein [Arabidopsis thaliana] gi|332644905|…	NP_190421, CAB62341, AAU05455, AAU94404, BAE98488, AEE78426	8.44e-52	79.1304	173.711	115	91
comp105469_c0_seq1	---NA---	256	No Blast Hit
comp10547_c0_seq1	---NA---	227	No Blast Hit
comp1054717_c0_seq1	---NA---	410	No Blast Hit
comp1054730_c0_seq1	---NA---	291	No Blast Hit
comp1054783_c0_seq1	---NA---	252	No Blast Hit
comp1054801_c0_seq1	---NA---	366	No Blast Hit
comp1054840_c0_seq1	---NA---	217	No Blast Hit
comp1054878_c0_seq1	receptor like protein 51	258	gi|15234009|ref|NP_193611.1|receptor like protein 51 [Arabidopsis thaliana] gi|4539395|emb|CAB37461.1| putative protein [Arabidopsis thaliana] gi|7268670|emb|CAB78878.1| putative protein [Arabidopsis thaliana] gi|332658687|gb|AEE84087.1| receptor like protein 51 [Arabidopsis thaliana]	NP_193611, CAB37461, CAB78878, AEE84087	1.51e-08	80.5556	51.9878	36	29
comp1054920_c0_seq1	---NA---	279	No Blast Hit
comp1055036_c0_seq1	---NA---	292	No Blast Hit
comp1055110_c0_seq1	---NA---	248	No Blast Hit
comp1055154_c0_seq1	---NA---	225	No Blast Hit
comp1055155_c0_seq1	---NA---	282	No Blast Hit
comp1055176_c0_seq1	---NA---	221	No Blast Hit
comp1055251_c0_seq1	---NA---	210	No Blast Hit
comp1055262_c0_seq1	---NA---	303	No Blast Hit
comp10553_c0_seq1	---NA---	264	No Blast Hit
comp1055308_c0_seq1	---NA---	361	No Blast Hit
comp1055344_c0_seq1	---NA---	238	No Blast Hit
comp1055351_c0_seq1	---NA---	394	No Blast Hit
comp1055358_c0_seq1	---NA---	462	No Blast Hit
comp1055362_c0_seq1	---NA---	235	No Blast Hit
comp1055375_c0_seq1	---NA---	225	No Blast Hit
comp1055472_c0_seq1	---NA---	306	No Blast Hit
comp1055473_c0_seq1	---NA---	318	No Blast Hit
comp1055491_c0_seq1	---NA---	509	No Blast Hit
comp1055517_c0_seq1	---NA---	207	No Blast Hit
comp1055520_c0_seq1	---NA---	326	No Blast Hit
comp1055522_c0_seq1	---NA---	212	No Blast Hit
comp1055547_c0_seq1	---NA---	351	No Blast Hit
comp1055648_c0_seq1	---NA---	257	No Blast Hit
comp1055680_c0_seq1	---NA---	247	No Blast Hit
comp1055698_c0_seq1	---NA---	237	No Blast Hit
comp1055735_c0_seq1	---NA---	231	No Blast Hit
comp1055761_c0_seq1	---NA---	248	No Blast Hit
comp1055843_c0_seq1	---NA---	287	No Blast Hit
comp1055986_c0_seq1	---NA---	308	No Blast Hit
comp1055989_c0_seq1	---NA---	215	No Blast Hit
comp1056_c0_seq1	---NA---	233	No Blast Hit
comp1056057_c0_seq1	---NA---	320	No Blast Hit
comp1056066_c0_seq1	---NA---	355	No Blast Hit
comp1056092_c0_seq1	---NA---	458	No Blast Hit
comp1056098_c0_seq1	---NA---	364	No Blast Hit
comp10561_c0_seq1	aminotransferase- plant mobile domain family protein	353	gi|18394553|ref|NP_564042.1|Aminotransferase-like, plant mobile domain family protein [Arabidopsis thaliana]	NP_564042	1.12e-06	52.6786	46.2098	112	59
comp1056100_c0_seq1	---NA---	205	No Blast Hit
comp1056110_c0_seq1	---NA---	365	No Blast Hit
comp1056145_c0_seq1	---NA---	274	No Blast Hit
comp1056172_c0_seq1	---NA---	227	No Blast Hit
comp1056183_c0_seq1	---NA---	357	No Blast Hit
comp1056186_c0_seq1	retrotransposon like protein	334	gi|10177143|dbj|BAB10503.1|retroelement pol polyprotein-like [Arabidopsis thaliana]	BAB10503	1.98e-11	70.4545	48.1358	44	31
comp1056193_c0_seq1	---NA---	279	No Blast Hit
comp1056208_c0_seq1	---NA---	363	No Blast Hit
comp1056218_c0_seq1	---NA---	255	No Blast Hit
comp1056226_c0_seq1	---NA---	345	No Blast Hit
comp1056249_c0_seq1	---NA---	217	No Blast Hit
comp1056291_c0_seq1	---NA---	257	No Blast Hit
comp10563_c0_seq1	---NA---	427	No Blast Hit
comp105630_c0_seq1	uncharacterized protein	471	gi|18398092|ref|NP_566324.1|uncharacterized protein [Arabidopsis thaliana]	NP_566324	8.33e-12	78.0488	58.5362	41	32
comp1056327_c0_seq1	1-aminocyclopropane-1-carboxylate synthase	231	gi|15227755|ref|NP_179866.1|1-aminocyclopropane-1-carboxylate synthase [Arabidopsis thaliana] gi|50400306|sp|Q43309.1|1A14_ARATH RecName: Full=1-aminocyclopropane-1-carboxylate synthase 4; Short=ACC synthase 4; AltName: Full=S-adenosyl-L-methionine methylthioadenosine-lyase 4 gi|12083216|gb|AAG48767.1|AF332404_1 1-aminocyclopropane-1-carboxylate synthase ACS4 [Arabidopsis thaliana] gi|940368|gb|A…	NP_179866, Q43309, AAG48767, AAC49037, AAA85039, AAC32428, AAM15065, AEC07360	7.67e-23	93.4783	92.0485	46	43
comp1056345_c0_seq1	---NA---	202	No Blast Hit
comp1056371_c0_seq1	---NA---	246	No Blast Hit
comp1056386_c0_seq1	---NA---	221	No Blast Hit
comp1056438_c0_seq1	---NA---	371	No Blast Hit
comp1056446_c0_seq1	---NA---	440	No Blast Hit
comp1056508_c0_seq1	---NA---	232	No Blast Hit
comp1056532_c0_seq1	---NA---	209	No Blast Hit
comp1056548_c0_seq1	---NA---	268	No Blast Hit
comp1056593_c0_seq1	---NA---	313	No Blast Hit
comp1056598_c0_seq1	---NA---	282	No Blast Hit
comp1056599_c0_seq1	leucine-rich repeat receptor-like protein kinase	311	gi|2982431|emb|CAA18239.1|leucine rich repeat-like protein [Arabidopsis thaliana] gi|7268809|emb|CAB79014.1| leucine rich repeat-like protein [Arabidopsis thaliana]	CAA18239, CAB79014	4.5e-41	83.4951	147.132	103	86
comp1056600_c0_seq1	---NA---	334	No Blast Hit
comp1056685_c0_seq1	---NA---	284	No Blast Hit
comp1056706_c0_seq1	---NA---	252	No Blast Hit
comp1056718_c0_seq1	retroelement pol polyprotein	658	gi|4263831|gb|AAD15474.1|putative retroelement pol polyprotein [Arabidopsis thaliana]	AAD15474	5.29e-08	54.5455	53.5286	88	48
comp1056744_c0_seq1	---NA---	269	No Blast Hit
comp1056753_c0_seq1	---NA---	407	No Blast Hit
comp1056817_c0_seq1	---NA---	251	No Blast Hit
comp1056860_c0_seq1	---NA---	249	No Blast Hit
comp1056885_c0_seq1	---NA---	454	No Blast Hit
comp1056901_c0_seq1	---NA---	388	No Blast Hit
comp1057018_c0_seq1	---NA---	297	No Blast Hit
comp1057019_c0_seq1	---NA---	204	No Blast Hit
comp1057020_c0_seq1	---NA---	208	No Blast Hit
comp105708_c0_seq1	copper transporter 5	692	gi|15242030|ref|NP_197565.1|copper transporter 5 [Arabidopsis thaliana]	NP_197565	7.88e-44	65.3333	147.517	150	98
comp1057082_c0_seq1	---NA---	340	No Blast Hit
comp1057111_c0_seq1	---NA---	304	No Blast Hit
comp1057140_c0_seq1	---NA---	320	No Blast Hit
comp1057164_c0_seq1	---NA---	225	No Blast Hit
comp1057165_c0_seq1	---NA---	231	No Blast Hit
comp1057226_c0_seq1	---NA---	555	No Blast Hit
comp1057257_c0_seq1	---NA---	375	No Blast Hit
comp1057331_c0_seq1	---NA---	309	No Blast Hit
comp1057336_c0_seq1	---NA---	389	No Blast Hit
comp1057340_c0_seq1	retroelement pol polyprotein	237	gi|4572668|gb|AAD23883.1|putative retroelement pol polyprotein [Arabidopsis thaliana]	AAD23883	0.000597	52.2388	38.1206	67	35
comp1057453_c0_seq1	---NA---	223	No Blast Hit
comp1057469_c0_seq1	---NA---	344	No Blast Hit
comp1057475_c0_seq1	---NA---	227	No Blast Hit
comp1057542_c0_seq1	---NA---	273	No Blast Hit
comp1057548_c0_seq1	---NA---	283	No Blast Hit
comp1057571_c0_seq1	---NA---	259	No Blast Hit
comp1057593_c0_seq1	---NA---	258	No Blast Hit
comp1057596_c0_seq1	t00833rna-directed dna polymerase homolog - arabidopsis thaliana	230	gi|2244916|emb|CAB10338.1|hypothetical protein [Arabidopsis thaliana] gi|7268308|emb|CAB78602.1| hypothetical protein [Arabidopsis thaliana]	CAB10338, CAB78602	2.69e-06	52.381	45.4394	63	33
comp1057647_c0_seq1	---NA---	322	No Blast Hit
comp105767_c0_seq1	---NA---	317	No Blast Hit
comp1057685_c0_seq1	---NA---	541	No Blast Hit
comp105774_c0_seq1	reticulon-like protein b8	1049	gi|18398810|ref|NP_566371.1|reticulon-like protein B8 [Arabidopsis thaliana] gi|30681222|ref|NP_850551.1| reticulon-like protein B8 [Arabidopsis thaliana]	NP_566371, NP_850551	2.74e-95	77.6316	287.345	228	177
comp1057762_c0_seq1	---NA---	406	No Blast Hit
comp1057764_c0_seq1	---NA---	213	No Blast Hit
comp1057805_c0_seq1	---NA---	399	No Blast Hit
comp1057818_c0_seq1	---NA---	216	No Blast Hit
comp1057823_c0_seq1	---NA---	314	No Blast Hit
comp1057882_c0_seq1	---NA---	225	No Blast Hit
comp1057896_c0_seq1	---NA---	265	No Blast Hit
comp1057915_c0_seq1	---NA---	329	No Blast Hit
comp1057950_c0_seq1	---NA---	227	No Blast Hit
comp1058042_c0_seq1	---NA---	288	No Blast Hit
comp1058089_c0_seq1	---NA---	211	No Blast Hit
comp1058147_c0_seq1	---NA---	283	No Blast Hit
comp1058212_c0_seq1	---NA---	213	No Blast Hit
comp105822_c0_seq1	intracellular protein transport protein uso1-like protein	2592	gi|18399293|ref|NP_566392.1|uncharacterized protein [Arabidopsis thaliana]	NP_566392	2.73e-180	70.523	537.724	631	445
comp1058227_c0_seq1	---NA---	543	No Blast Hit
comp1058232_c0_seq1	---NA---	215	No Blast Hit
comp1058239_c0_seq1	---NA---	296	No Blast Hit
comp105831_c0_seq1	---NA---	477	No Blast Hit
comp1058327_c0_seq1	early nodulin-like protein 19	337	gi|42570931|ref|NP_973539.1|early nodulin-like protein 20 [Arabidopsis thaliana] gi|330252833|gb|AEC07927.1| early nodulin-like protein 20 [Arabidopsis thaliana]	NP_973539, AEC07927	2.03e-25	73.0769	96.6709	78	57
comp1058340_c0_seq1	---NA---	286	No Blast Hit
comp1058388_c0_seq1	---NA---	287	No Blast Hit
comp1058408_c0_seq1	---NA---	233	No Blast Hit
comp1058446_c0_seq1	---NA---	308	No Blast Hit
comp1058452_c0_seq1	---NA---	201	No Blast Hit
comp1058486_c0_seq1	---NA---	326	No Blast Hit
comp1058523_c0_seq1	---NA---	389	No Blast Hit
comp1058542_c0_seq1	---NA---	445	No Blast Hit
comp10586_c0_seq1	---NA---	459	No Blast Hit
comp1058627_c0_seq1	---NA---	384	No Blast Hit
comp105863_c0_seq1	basic region leucine zipper transcription factor 16	509	gi|42570366|ref|NP_850248.2|basic region/leucine zipper transcription factor 16 [Arabidopsis thaliana]	NP_850248	6.49e-29	61.9883	110.923	171	106
comp1058691_c0_seq1	---NA---	203	No Blast Hit
comp1058748_c0_seq1	---NA---	592	No Blast Hit
comp105879_c0_seq1	c2h2-like zinc finger protein	881	gi|22330257|ref|NP_175907.2|indeterminate(ID)-domain 7 protein [Arabidopsis thaliana]	NP_175907	1.45e-53	94.0594	183.726	101	95
comp1058835_c0_seq1	long chain acyl- synthetase 8	221	gi|15224012|ref|NP_177882.1|long chain acyl-CoA synthetase 9 [Arabidopsis thaliana] gi|75169926|sp|Q9CAP8.1|LACS9_ARATH RecName: Full=Long chain acyl-CoA synthetase 9, chloroplastic gi|12323387|gb|AAG51668.1|AC010704_12 putative acyl-CoA synthetase; 62297-59022 [Arabidopsis thaliana] gi|20805879|gb|AAM28876.1|AF503759_1 long chain acyl-CoA synthetase 9 [Arabidopsis thaliana] gi|332197875|gb|AEE35…	NP_177882, Q9CAP8, AAG51668, AAM28876, AEE35996	2.53e-23	77.7778	94.3597	72	56
comp1058925_c0_seq1	---NA---	260	No Blast Hit
comp1058965_c0_seq1	---NA---	226	No Blast Hit
comp1058996_c0_seq1	exostosin family protein	377	gi|240256346|ref|NP_197913.4|Exostosin family protein [Arabidopsis thaliana] gi|292630776|sp|Q3E7Q9.2|GLYT6_ARATH RecName: Full=Probable glycosyltransferase At5g25310 gi|332006042|gb|AED93425.1| Exostosin family protein [Arabidopsis thaliana]	NP_197913, Q3E7Q9, AED93425	7.78e-34	81.9277	124.405	83	68
comp1058999_c0_seq1	---NA---	303	No Blast Hit
comp1059_c0_seq1	---NA---	262	No Blast Hit
comp105902_c0_seq1	---NA---	1082	No Blast Hit
comp1059028_c0_seq1	protein zcf37	444	gi|15218452|ref|NP_172493.1|uncharacterized protein [Arabidopsis thaliana] gi|4914324|gb|AAD32872.1|AC005489_10 F14N23.10 [Arabidopsis thaliana] gi|332190434|gb|AEE28555.1| uncharacterized protein AT1G10220 [Arabidopsis thaliana]	NP_172493, AAD32872, AEE28555	5.85e-17	73.1707	76.2554	82	60
comp105903_c0_seq1	digalactosyldiacylglycerol synthase 1	479	gi|30681840|ref|NP_850561.1|digalactosyldiacylglycerol synthase 1 [Arabidopsis thaliana]	NP_850561	2.72e-40	79.8319	144.05	119	95
comp1059039_c0_seq1	---NA---	451	No Blast Hit
comp1059115_c0_seq1	general transcription factor 2-related zinc finger protein	258	gi|15221982|ref|NP_173360.1|TTF-type zinc finger protein with HAT dimerization domain [Arabidopsis thaliana] gi|332191703|gb|AEE29824.1| TTF-type zinc finger protein with HAT dimerization domain [Arabidopsis thaliana]	NP_173360, AEE29824	2.02e-23	70.5882	95.5153	85	60
comp1059170_c0_seq1	---NA---	217	No Blast Hit
comp1059293_c0_seq1	---NA---	539	No Blast Hit
comp1059331_c0_seq1	ma3 domain-containing protein	347	gi|15219942|ref|NP_173687.1|MA3 domain-containing protein [Arabidopsis thaliana] gi|3287683|gb|AAC25511.1| Similar to apoptosis protein MA-3 gb|D50465 from Mus musculus [Arabidopsis thaliana] gi|14334598|gb|AAK59477.1| putative topoisomerase [Arabidopsis thaliana] gi|22136820|gb|AAM91754.1| putative topoisomerase [Arabidopsis thaliana] gi|332192157|gb|AEE30278.1| MA3 domain-containing protein [Ar…	NP_173687, AAC25511, AAK59477, AAM91754, AEE30278	1.82e-30	78.0702	116.316	114	89
comp105941_c0_seq1	---NA---	265	No Blast Hit
comp1059412_c0_seq1	---NA---	221	No Blast Hit
comp1059439_c0_seq1	---NA---	246	No Blast Hit
comp1059443_c0_seq1	---NA---	237	No Blast Hit
comp1059491_c0_seq1	---NA---	437	No Blast Hit
comp1059639_c0_seq1	---NA---	237	No Blast Hit
comp1059663_c0_seq1	---NA---	208	No Blast Hit
comp1059671_c0_seq1	---NA---	242	No Blast Hit
comp1059682_c0_seq1	---NA---	270	No Blast Hit
comp1059685_c0_seq1	---NA---	282	No Blast Hit
comp10597_c0_seq1	---NA---	242	No Blast Hit
comp1059759_c0_seq1	---NA---	218	No Blast Hit
comp1059828_c0_seq1	---NA---	261	No Blast Hit
comp1059879_c0_seq1	---NA---	321	No Blast Hit
comp1059900_c0_seq1	---NA---	299	No Blast Hit
comp1059935_c0_seq1	retroelement pol polyprotein	486	gi|10086468|gb|AAG12528.1|AC015446_9Hypothetical Protein [Arabidopsis thaliana]	AAG12528	1.09e-06	64.7059	48.1358	51	33
comp1059970_c0_seq1	---NA---	275	No Blast Hit
comp1059981_c0_seq1	---NA---	529	No Blast Hit
comp105999_c0_seq1	sec14p-like phosphatidylinositol transfer protein patellin-4	629	gi|15218383|ref|NP_177361.1|patellin-3 [Arabidopsis thaliana]	NP_177361	5.28e-60	84.252	198.364	127	107
comp1059992_c0_seq1	---NA---	342	No Blast Hit
comp1060017_c0_seq1	casp-like protein	417	gi|30686969|ref|NP_188961.2|uncharacterized protein [Arabidopsis thaliana] gi|75154211|sp|Q8L7R5.1|CSPLG_ARATH RecName: Full=CASP-like protein At3g23200 gi|22135858|gb|AAM91511.1| ethylene responsive element binding protein, putative [Arabidopsis thaliana] gi|30102860|gb|AAP21348.1| At3g23220 [Arabidopsis thaliana] gi|332643213|gb|AEE76734.1| uncharacterized protein AT3G23200 [Arabidopsis thalian…	NP_188961, Q8L7R5, AAM91511, AAP21348, AEE76734	4.11e-18	71.25	78.1814	80	57
comp1060041_c0_seq1	---NA---	218	No Blast Hit
comp1060054_c0_seq1	---NA---	216	No Blast Hit
comp1060069_c0_seq1	---NA---	224	No Blast Hit
comp1060127_c0_seq1	---NA---	239	No Blast Hit
comp1060236_c0_seq1	---NA---	221	No Blast Hit
comp1060242_c0_seq1	---NA---	338	No Blast Hit
comp1060250_c0_seq1	---NA---	464	No Blast Hit
comp1060274_c0_seq1	---NA---	256	No Blast Hit
comp1060277_c0_seq1	at3g62980-like protein	350	gi|15233234|ref|NP_188214.1|pentatricopeptide repeat-containing protein [Arabidopsis thaliana] gi|218546758|sp|Q9LSB8.2|PP235_ARATH RecName: Full=Putative pentatricopeptide repeat-containing protein At3g15930 gi|332642227|gb|AEE75748.1| pentatricopeptide repeat-containing protein [Arabidopsis thaliana]	NP_188214, Q9LSB8, AEE75748	4.16e-56	84.4828	187.578	116	98
comp1060300_c0_seq1	---NA---	258	No Blast Hit
comp1060337_c0_seq1	---NA---	318	No Blast Hit
comp1060361_c0_seq1	---NA---	262	No Blast Hit
comp106037_c0_seq1	---NA---	1839	No Blast Hit
comp106039_c0_seq1	soul heme-binding protein	1140	gi|30687330|ref|NP_565876.2|SOUL heme-binding-like protein [Arabidopsis thaliana]	NP_565876	4.53e-88	76.9585	269.24	217	167
comp106044_c0_seq1	---NA---	232	No Blast Hit
comp1060512_c0_seq1	---NA---	318	No Blast Hit
comp1060521_c0_seq1	lob domain-containing protein 11	419	gi|79565313|ref|NP_180417.2|LOB domain-containing protein 11 [Arabidopsis thaliana] gi|334302828|sp|Q9SK08.2|LBD11_ARATH RecName: Full=LOB domain-containing protein 11; AltName: Full=ASYMMETRIC LEAVES 2-like protein 7; Short=AS2-like protein 7 gi|330253037|gb|AEC08131.1| LOB domain-containing protein 11 [Arabidopsis thaliana]	NP_180417, Q9SK08, AEC08131	3.21e-05	60	42.743	95	57
comp1060531_c0_seq1	---NA---	294	No Blast Hit
comp1060649_c0_seq1	Unknown protein	444	gi|25084163|gb|AAN72189.1|Unknown protein [Arabidopsis thaliana]	AAN72189	9.95e-09	71.4286	50.447	49	35
comp1060654_c0_seq1	---NA---	272	No Blast Hit
comp1060763_c0_seq1	lysophosphatidyl acyltransferase 5	323	gi|4678282|emb|CAB41190.1|1-acylcerol-3-phosphate acyltransferase-like protein [Arabidopsis thaliana]	CAB41190	2.74e-17	55.5556	76.2554	90	50
comp106079_c0_seq1	transcription factor tcp4	997	gi|15232470|ref|NP_188121.1|transcription factor TCP4 [Arabidopsis thaliana] gi|30683430|ref|NP_850589.1| transcription factor TCP4 [Arabidopsis thaliana]	NP_188121, NP_850589	8.43e-46	78.8462	163.31	104	82
comp1060833_c0_seq1	---NA---	243	No Blast Hit
comp106085_c0_seq1	calcium-binding ef-hand-containing protein	670	gi|42562225|ref|NP_173582.2|calcium-binding EF-hand-containing protein [Arabidopsis thaliana]	NP_173582	0.000107	63.4921	42.743	63	40
comp1060916_c0_seq1	---NA---	296	No Blast Hit
comp1060943_c0_seq1	---NA---	260	No Blast Hit
comp1061005_c0_seq1	---NA---	218	No Blast Hit
comp1061029_c0_seq1	saur-like auxin-responsive protein	936	gi|15236186|ref|NP_195201.1|SAUR-like auxin-responsive family protein [Arabidopsis thaliana] gi|334187163|ref|NP_001190915.1| SAUR-like auxin-responsive family protein [Arabidopsis thaliana] gi|3096944|emb|CAA18854.1| putative protein [Arabidopsis thaliana] gi|7270426|emb|CAB80192.1| putative protein [Arabidopsis thaliana] gi|332661018|gb|AEE86418.1| SAUR-like auxin-responsive family protein [Ara…	NP_195201, NP_001190915, CAA18854, CAB80192, AEE86418, AEE86419	2.63e-24	65.9341	98.5969	91	60
comp1061040_c0_seq1	---NA---	218	No Blast Hit
comp1061073_c0_seq1	---NA---	234	No Blast Hit
comp1061123_c0_seq1	---NA---	227	No Blast Hit
comp106114_c0_seq1	---NA---	621	No Blast Hit
comp1061143_c0_seq1	dihydroxyacetone 3-phosphate reductase dhaprd	233	gi|19424089|gb|AAL87336.1|putative dihydroxyacetone 3-phosphate reductase dhaprd [Arabidopsis thaliana]	AAL87336	2.06e-23	78.8732	92.8189	71	56
comp1061152_c0_seq1	---NA---	277	No Blast Hit
comp1061161_c0_seq1	---NA---	365	No Blast Hit
comp1061198_c0_seq1	---NA---	327	No Blast Hit
comp106120_c0_seq1	---NA---	700	No Blast Hit
comp1061201_c0_seq1	---NA---	236	No Blast Hit
comp10613_c0_seq1	---NA---	392	No Blast Hit
comp106134_c0_seq1	---NA---	289	No Blast Hit
comp1061344_c0_seq1	---NA---	208	No Blast Hit
comp1061374_c0_seq1	---NA---	272	No Blast Hit
comp10614_c0_seq1	---NA---	315	No Blast Hit
comp106140_c0_seq1	ferredoxin thioredoxin reductase subunit a (variable subunit) 2	873	gi|18415805|ref|NP_568195.1|ferredoxin/thioredoxin reductase subunit A (variable subunit) 2 [Arabidopsis thaliana]	NP_568195	1.02e-24	74.1573	99.3673	89	66
comp1061421_c0_seq1	---NA---	234	No Blast Hit
comp1061425_c0_seq1	---NA---	219	No Blast Hit
comp1061437_c0_seq1	---NA---	296	No Blast Hit
comp1061470_c0_seq1	---NA---	357	No Blast Hit
comp1061475_c0_seq1	non-ltr retroelement reverse transcriptase	366	gi|3746069|gb|AAC63844.1|putative non-LTR retroelement reverse transcriptase [Arabidopsis thaliana]	AAC63844	1.49e-08	53.0303	53.5286	66	35
comp1061480_c0_seq1	---NA---	226	No Blast Hit
comp1061538_c0_seq1	---NA---	231	No Blast Hit
comp1061596_c0_seq1	---NA---	263	No Blast Hit
comp1061668_c0_seq1	---NA---	230	No Blast Hit
comp1061670_c0_seq1	---NA---	218	No Blast Hit
comp1061672_c0_seq1	---NA---	205	No Blast Hit
comp1061704_c0_seq1	---NA---	474	No Blast Hit
comp1061755_c0_seq1	leucine-rich repeat domain-containing protein	255	gi|15230596|ref|NP_187250.1|leucine-rich repeat domain-containing protein [Arabidopsis thaliana] gi|6671958|gb|AAF23217.1|AC013454_4 hypothetical protein [Arabidopsis thaliana] gi|30102730|gb|AAP21283.1| At3g05990 [Arabidopsis thaliana] gi|110743247|dbj|BAE99514.1| hypothetical protein [Arabidopsis thaliana] gi|332640806|gb|AEE74327.1| leucine-rich repeat domain-containing protein [Arabidopsis th…	NP_187250, AAF23217, AAP21283, BAE99514, AEE74327	8.01e-26	77.0115	100.908	87	67
comp1061765_c0_seq1	---NA---	242	No Blast Hit
comp1061793_c0_seq1	---NA---	438	No Blast Hit
comp1061815_c0_seq1	---NA---	278	No Blast Hit
comp106185_c0_seq1	nitrate transporter	1504	gi|15236640|ref|NP_192629.1|arginase [Arabidopsis thaliana]	NP_192629	0	92.3077	597.045	338	312
comp1061882_c0_seq1	---NA---	431	No Blast Hit
comp1061959_c0_seq1	---NA---	307	No Blast Hit
comp1061999_c0_seq1	---NA---	221	No Blast Hit
comp1062027_c0_seq1	---NA---	372	No Blast Hit
comp1062078_c0_seq1	---NA---	240	No Blast Hit
comp1062130_c0_seq1	---NA---	224	No Blast Hit
comp1062170_c0_seq1	---NA---	271	No Blast Hit
comp1062175_c0_seq1	---NA---	281	No Blast Hit
comp1062250_c0_seq1	---NA---	262	No Blast Hit
comp1062301_c0_seq1	---NA---	265	No Blast Hit
comp1062412_c0_seq1	---NA---	210	No Blast Hit
comp1062472_c0_seq1	---NA---	217	No Blast Hit
comp1062526_c0_seq1	---NA---	528	No Blast Hit
comp1062606_c0_seq1	---NA---	313	No Blast Hit
comp1062629_c0_seq1	---NA---	378	No Blast Hit
comp1062671_c0_seq1	---NA---	343	No Blast Hit
comp1062711_c0_seq1	---NA---	318	No Blast Hit
comp1062721_c0_seq1	---NA---	254	No Blast Hit
comp1062732_c0_seq1	---NA---	317	No Blast Hit
comp1062767_c0_seq1	---NA---	242	No Blast Hit
comp1062791_c0_seq1	---NA---	228	No Blast Hit
comp1062814_c0_seq1	---NA---	281	No Blast Hit
comp1062857_c0_seq1	---NA---	344	No Blast Hit
comp1062978_c0_seq1	---NA---	223	No Blast Hit
comp106303_c0_seq1	glutathione peroxidase 8	815	gi|18407822|ref|NP_564813.1|glutathione peroxidase 8 [Arabidopsis thaliana]	NP_564813	7.94e-93	88.4848	275.404	165	146
comp1063037_c0_seq1	---NA---	394	No Blast Hit
comp1063124_c0_seq1	---NA---	252	No Blast Hit
comp1063135_c0_seq1	---NA---	247	No Blast Hit
comp1063180_c0_seq1	---NA---	262	No Blast Hit
comp1063185_c0_seq1	---NA---	218	No Blast Hit
comp1063221_c0_seq1	---NA---	201	No Blast Hit
comp1063239_c0_seq1	---NA---	220	No Blast Hit
comp1063241_c0_seq1	---NA---	218	No Blast Hit
comp1063249_c0_seq1	---NA---	289	No Blast Hit
comp1063292_c0_seq1	---NA---	207	No Blast Hit
comp1063301_c0_seq1	---NA---	432	No Blast Hit
comp1063392_c0_seq1	---NA---	260	No Blast Hit
comp1063440_c0_seq1	---NA---	273	No Blast Hit
comp1063442_c0_seq1	receptor serine threonine kinase	235	gi|334183690|ref|NP_176870.2|suppressor of npr1-1 constitutive 4 [Arabidopsis thaliana] gi|298239801|gb|ADI71282.1| SNC4 [Arabidopsis thaliana] gi|332196460|gb|AEE34581.1| suppressor of npr1-1 constitutive 4 [Arabidopsis thaliana]	NP_176870, ADI71282, AEE34581	1.37e-29	88.1579	113.235	76	67
comp1063473_c0_seq1	---NA---	355	No Blast Hit
comp1063537_c0_seq1	---NA---	291	No Blast Hit
comp1063592_c0_seq1	leucine-rich repeat receptor-like protein kinase	277	gi|15228201|ref|NP_190342.1|Leucine-rich repeat protein kinase family protein [Arabidopsis thaliana] gi|6522541|emb|CAB61984.1| receptor-kinase like protein [Arabidopsis thaliana] gi|16604569|gb|AAL24086.1| putative receptor kinase [Arabidopsis thaliana] gi|25055026|gb|AAN71975.1| putative receptor kinase [Arabidopsis thaliana] gi|224589594|gb|ACN59330.1| leucine-rich repeat receptor-like protein…	NP_190342, CAB61984, AAL24086, AAN71975, ACN59330, AEE78304	9.56e-09	56.4356	53.1434	101	57
comp1063671_c0_seq1	---NA---	355	No Blast Hit
comp1063716_c0_seq1	---NA---	278	No Blast Hit
comp106374_c0_seq1	protein ralf-like 31	881	gi|18414108|ref|NP_567413.1|protein ralf-like 31 [Arabidopsis thaliana]	NP_567413	1.6e-20	68.2353	85.5001	85	58
comp106376_c0_seq1	membrin 11	1135	gi|15228050|ref|NP_181227.1|membrin 11 [Arabidopsis thaliana]	NP_181227	4.41e-81	77.1429	251.136	210	162
comp1063765_c0_seq1	hydroxymethylglutaryl- lyase	213	gi|18401240|ref|NP_565629.1|Hydroxymethylglutaryl-CoA lyase [Arabidopsis thaliana] gi|75100042|sp|O81027.2|HMGCL_ARATH RecName: Full=Hydroxymethylglutaryl-CoA lyase, mitochondrial; Short=HL; Short=HMG-CoA lyase; AltName: Full=3-hydroxy-3-methylglutarate-CoA lyase gi|11935189|gb|AAG42010.1|AF327420_1 putative hydroxymethylglutaryl-CoA lyase [Arabidopsis thaliana] gi|13194812|gb|AAK15568.1|AF349521…	NP_565629, O81027, AAG42010, AAK15568, AAC32247, AEC07890	1.66e-37	97.1429	132.109	70	68
comp1063775_c0_seq1	---NA---	427	No Blast Hit
comp1063777_c0_seq1	---NA---	286	No Blast Hit
comp1063830_c0_seq1	adp-ribosylation factor gtpase-activating protein agd1	305	gi|10176916|dbj|BAB10160.1|GCN4-complementing protein homolog [Arabidopsis thaliana]	BAB10160	3.34e-48	88.2353	165.236	102	90
comp1063924_c0_seq1	---NA---	354	No Blast Hit
comp1063999_c0_seq1	glycosyl transferase	372	gi|15230679|ref|NP_187277.1|putative galacturonosyltransferase-like 4 [Arabidopsis thaliana] gi|75186391|sp|Q9M8J2.1|GATL4_ARATH RecName: Full=Probable galacturonosyltransferase-like 4; AltName: Full=Galactinol synthase 9; Short=AtGolS9; Short=GolS-9 gi|6862930|gb|AAF30319.1|AC018907_19 putative glycosyl transferase [Arabidopsis thaliana] gi|332640845|gb|AEE74366.1| putative galacturonosyltransfe…	NP_187277, Q9M8J2, AAF30319, AEE74366	7.12e-27	83.8235	103.99	68	57
comp1064081_c0_seq1	en spm-like transposon protein	277	gi|2088658|gb|AAB95292.1|En/Spm-like transposon protein [Arabidopsis thaliana]	AAB95292	2.07e-24	77.4194	97.4413	93	72
comp1064097_c0_seq1	---NA---	251	No Blast Hit
comp1064099_c0_seq1	---NA---	327	No Blast Hit
comp1064212_c0_seq1	---NA---	283	No Blast Hit
comp1064237_c0_seq1	---NA---	266	No Blast Hit
comp1064240_c0_seq1	---NA---	267	No Blast Hit
comp1064246_c0_seq1	---NA---	240	No Blast Hit
comp1064250_c0_seq1	---NA---	211	No Blast Hit
comp1064270_c0_seq1	---NA---	458	No Blast Hit
comp1064282_c0_seq1	---NA---	283	No Blast Hit
comp1064297_c0_seq1	---NA---	293	No Blast Hit
comp1064437_c0_seq1	---NA---	318	No Blast Hit
comp1064497_c0_seq1	---NA---	214	No Blast Hit
comp1064502_c0_seq1	---NA---	227	No Blast Hit
comp1064753_c0_seq1	---NA---	204	No Blast Hit
comp1064798_c0_seq1	---NA---	280	No Blast Hit
comp1064836_c0_seq1	---NA---	226	No Blast Hit
comp1064860_c0_seq1	---NA---	393	No Blast Hit
comp1064921_c0_seq1	---NA---	307	No Blast Hit
comp1065_c0_seq1	---NA---	209	No Blast Hit
comp106502_c0_seq1	---NA---	212	No Blast Hit
comp1065174_c0_seq1	---NA---	294	No Blast Hit
comp1065204_c0_seq1	---NA---	388	No Blast Hit
comp1065232_c0_seq1	---NA---	201	No Blast Hit
comp1065280_c0_seq1	---NA---	258	No Blast Hit
comp1065318_c0_seq1	---NA---	237	No Blast Hit
comp1065330_c0_seq1	---NA---	444	No Blast Hit
comp1065375_c0_seq1	---NA---	286	No Blast Hit
comp1065442_c0_seq1	---NA---	234	No Blast Hit
comp1065445_c0_seq1	---NA---	279	No Blast Hit
comp1065471_c0_seq1	---NA---	361	No Blast Hit
comp1065524_c0_seq1	---NA---	381	No Blast Hit
comp1065613_c0_seq1	---NA---	207	No Blast Hit
comp1065629_c0_seq1	retroelement pol polyprotein	367	gi|6466937|gb|AAF13073.1|AC011621_1putative retroelement pol polyprotein [Arabidopsis thaliana]	AAF13073	4.37e-33	76.5432	114.005	81	62
comp1065634_c0_seq1	---NA---	205	No Blast Hit
comp106566_c0_seq1	dna-binding storekeeper transcriptional regulator	2009	gi|15229847|ref|NP_187144.1|DNA-binding storekeeper protein-related transcriptional regulator [Arabidopsis thaliana]	NP_187144	4.07e-50	82.8125	182.57	128	106
comp1065684_c0_seq1	---NA---	365	No Blast Hit
comp1065690_c0_seq1	---NA---	244	No Blast Hit
comp1065702_c0_seq1	---NA---	369	No Blast Hit
comp1065818_c0_seq1	---NA---	451	No Blast Hit
comp1065836_c0_seq1	---NA---	320	No Blast Hit
comp1065847_c0_seq1	---NA---	287	No Blast Hit
comp1065888_c0_seq1	---NA---	214	No Blast Hit
comp1065937_c0_seq1	---NA---	286	No Blast Hit
comp1065942_c0_seq1	---NA---	299	No Blast Hit
comp106598_c0_seq1	o-methyltransferase family protein	1367	gi|15236282|ref|NP_195242.1|O-methyltransferase family protein [Arabidopsis thaliana]	NP_195242	4.03e-105	69.1643	321.242	347	240
comp106605_c0_seq1	---NA---	585	No Blast Hit
comp1066078_c0_seq1	---NA---	272	No Blast Hit
comp1066251_c0_seq1	---NA---	218	No Blast Hit
comp1066282_c0_seq1	---NA---	256	No Blast Hit
comp1066285_c0_seq1	---NA---	359	No Blast Hit
comp1066323_c0_seq1	---NA---	226	No Blast Hit
comp1066388_c0_seq1	---NA---	244	No Blast Hit
comp1066395_c0_seq1	polyprotein	350	gi|3695393|gb|AAC62795.1|contains similarity to retroviral aspartyl proteases (Pfam: rvp.hmm, score: 11.80) [Arabidopsis thaliana]	AAC62795	8.25e-29	69.2982	112.849	114	79
comp1066426_c0_seq1	---NA---	429	No Blast Hit
comp1066447_c0_seq1	---NA---	214	No Blast Hit
comp1066497_c0_seq1	---NA---	376	No Blast Hit
comp1066649_c0_seq1	---NA---	450	No Blast Hit
comp1066669_c0_seq1	---NA---	237	No Blast Hit
comp1066762_c0_seq1	---NA---	304	No Blast Hit
comp1066770_c0_seq1	---NA---	349	No Blast Hit
comp1066798_c0_seq1	---NA---	214	No Blast Hit
comp1066897_c0_seq1	---NA---	218	No Blast Hit
comp1066945_c0_seq1	---NA---	301	No Blast Hit
comp1066966_c0_seq1	---NA---	269	No Blast Hit
comp1066989_c0_seq1	---NA---	285	No Blast Hit
comp1067005_c0_seq1	polyprotein	292	gi|2865424|gb|AAC02664.1|polyprotein [Arabidopsis thaliana]	AAC02664	2.68e-17	76.6667	78.5666	60	46
comp1067157_c0_seq1	---NA---	282	No Blast Hit
comp1067235_c0_seq1	---NA---	208	No Blast Hit
comp1067263_c0_seq1	hypothetical protein AT1G60460	271	gi|55978765|gb|AAV68844.1|hypothetical protein AT1G60460 [Arabidopsis thaliana]	AAV68844	5.88e-24	69.4737	94.3597	95	66
comp1067402_c0_seq1	---NA---	234	No Blast Hit
comp106741_c0_seq1	---NA---	408	No Blast Hit
comp1067429_c0_seq1	---NA---	257	No Blast Hit
comp1067436_c0_seq1	---NA---	316	No Blast Hit
comp1067447_c0_seq1	---NA---	206	No Blast Hit
comp1067449_c0_seq1	---NA---	207	No Blast Hit
comp106746_c0_seq1	callose synthase 1	370	gi|79336243|ref|NP_563743.2|callose synthase 1 [Arabidopsis thaliana]	NP_563743	1.29e-42	75.2	152.14	125	94
comp1067482_c0_seq1	---NA---	240	No Blast Hit
comp1067562_c0_seq1	---NA---	312	No Blast Hit
comp1067571_c0_seq1	---NA---	272	No Blast Hit
comp106762_c0_seq1	phenylalanine ammonia-lyase 1	285	gi|15228074|ref|NP_181241.1|phenylalanine ammonia-lyase 1 [Arabidopsis thaliana]	NP_181241	2.24e-12	75	62.7734	40	30
comp1067658_c0_seq1	---NA---	213	No Blast Hit
comp1067681_c0_seq1	---NA---	257	No Blast Hit
comp1067735_c0_seq1	---NA---	267	No Blast Hit
comp1067751_c0_seq1	---NA---	294	No Blast Hit
comp1067756_c0_seq1	retroelement pol polyprotein	257	gi|8843739|dbj|BAA97287.1|retroelement pol polyprotein-like [Arabidopsis thaliana]	BAA97287	2.47e-14	79.4118	48.521	34	27
comp1067773_c0_seq1	---NA---	448	No Blast Hit
comp1067791_c0_seq1	---NA---	296	No Blast Hit
comp1067852_c0_seq1	---NA---	201	No Blast Hit
comp1067888_c0_seq1	---NA---	265	No Blast Hit
comp1067953_c0_seq1	---NA---	207	No Blast Hit
comp1067956_c0_seq1	---NA---	228	No Blast Hit
comp1067995_c0_seq1	retroelement pol poly	518	gi|9989054|gb|AAG10817.1|AC011808_5Putative retroelement polyprotein [Arabidopsis thaliana]	AAG10817	1.82e-05	50.6024	45.0542	83	42
comp106806_c0_seq1	---NA---	591	No Blast Hit
comp106815_c0_seq1	ankyrin repeat-containing protein	1396	gi|30684047|ref|NP_568265.2|ankyrin repeat-containing protein [Arabidopsis thaliana]	NP_568265	1.34e-12	58	66.2402	100	58
comp1068230_c0_seq1	leucine-rich repeat receptor-like protein kinase	273	gi|15222751|ref|NP_175957.1|serine/threonine-protein kinase BRI1-like 1 [Arabidopsis thaliana] gi|186491196|ref|NP_001117501.1| serine/threonine-protein kinase BRI1-like 1 [Arabidopsis thaliana] gi|57012628|sp|Q9ZWC8.1|BRL1_ARATH RecName: Full=Serine/threonine-protein kinase BRI1-like 1; AltName: Full=BRASSINOSTEROID INSENSITIVE 1-like protein 1; Flags: Precursor gi|8778502|gb|AAF79510.1|AC002328…	NP_175957, NP_001117501, Q9ZWC8, AAF79510, ACN59256, AEE33271, AEE33272	3.8e-14	64.557	69.3218	79	51
comp1068249_c0_seq1	---NA---	231	No Blast Hit
comp1068267_c0_seq1	---NA---	273	No Blast Hit
comp1068273_c0_seq1	---NA---	253	No Blast Hit
comp1068426_c0_seq1	---NA---	257	No Blast Hit
comp1068462_c0_seq1	---NA---	493	No Blast Hit
comp1068536_c0_seq1	---NA---	442	No Blast Hit
comp106868_c0_seq1	---NA---	558	No Blast Hit
comp1068733_c0_seq1	---NA---	325	No Blast Hit
comp1068868_c0_seq1	---NA---	209	No Blast Hit
comp1068870_c0_seq1	---NA---	256	No Blast Hit
comp1068907_c0_seq1	---NA---	299	No Blast Hit
comp1068925_c0_seq1	---NA---	374	No Blast Hit
comp1068949_c0_seq1	---NA---	210	No Blast Hit
comp1069225_c0_seq1	retroelement pol polyprotein	206	gi|3779021|gb|AAC67200.1|putative retroelement pol polyprotein [Arabidopsis thaliana]	AAC67200	1.17e-07	60.2941	49.2914	68	41
comp1069322_c0_seq1	---NA---	293	No Blast Hit
comp1069394_c0_seq1	---NA---	313	No Blast Hit
comp1069459_c0_seq1	---NA---	253	No Blast Hit
comp1069461_c0_seq1	---NA---	226	No Blast Hit
comp1069501_c0_seq1	---NA---	210	No Blast Hit
comp1069502_c0_seq1	---NA---	276	No Blast Hit
comp1069505_c0_seq1	---NA---	260	No Blast Hit
comp1069510_c0_seq1	---NA---	301	No Blast Hit
comp1069526_c0_seq1	---NA---	215	No Blast Hit
comp1069558_c0_seq1	---NA---	230	No Blast Hit
comp1069605_c0_seq1	---NA---	203	No Blast Hit
comp1069620_c0_seq1	---NA---	312	No Blast Hit
comp1069721_c0_seq1	---NA---	209	No Blast Hit
comp1069761_c0_seq1	---NA---	353	No Blast Hit
comp1069783_c0_seq1	---NA---	276	No Blast Hit
comp1069808_c0_seq1	peroxidase	220	gi|15237187|ref|NP_200647.1|peroxidase [Arabidopsis thaliana] gi|26397866|sp|Q9LVL2.1|PER67_ARATH RecName: Full=Peroxidase 67; Short=Atperox P67; AltName: Full=ATP44; Flags: Precursor gi|8777340|dbj|BAA96930.1| peroxidase [Arabidopsis thaliana] gi|332009664|gb|AED97047.1| peroxidase [Arabidopsis thaliana]	NP_200647, Q9LVL2, BAA96930, AED97047	1.11e-30	83.5616	112.079	73	61
comp1069826_c0_seq1	---NA---	246	No Blast Hit
comp1069860_c0_seq1	---NA---	210	No Blast Hit
comp1069882_c0_seq1	---NA---	333	No Blast Hit
comp1069894_c0_seq1	---NA---	278	No Blast Hit
comp1069992_c0_seq1	---NA---	204	No Blast Hit
comp107_c0_seq1	---NA---	223	No Blast Hit
comp1070013_c0_seq1	cellulose synthase catalytic subunit	327	gi|110741734|dbj|BAE98813.1|cellulose synthase catalytic subunit like protein [Arabidopsis thaliana]	BAE98813	1.73e-14	59.434	70.4774	106	63
comp1070100_c0_seq1	---NA---	417	No Blast Hit
comp1070193_c0_seq1	---NA---	289	No Blast Hit
comp107023_c0_seq1	rna recognition motif-containing protein	1310	gi|145359708|ref|NP_201402.3|RNA recognition motif-containing protein [Arabidopsis thaliana]	NP_201402	7.94e-124	81.9608	363.999	255	209
comp1070263_c0_seq1	---NA---	228	No Blast Hit
comp1070282_c0_seq1	---NA---	262	No Blast Hit
comp1070297_c0_seq1	---NA---	238	No Blast Hit
comp1070313_c0_seq1	---NA---	272	No Blast Hit
comp1070333_c0_seq1	---NA---	213	No Blast Hit
comp1070467_c0_seq1	---NA---	207	No Blast Hit
comp1070483_c0_seq1	---NA---	263	No Blast Hit
comp1070528_c0_seq1	amino acid permease 6	242	gi|15240523|ref|NP_199774.1|amino acid permease 6 [Arabidopsis thaliana] gi|75220393|sp|P92934.1|AAP6_ARATH RecName: Full=Amino acid permease 6; AltName: Full=Amino acid transporter AAP6 gi|1769887|emb|CAA65051.1| amino acid permease 6 [Arabidopsis thaliana] gi|8809686|dbj|BAA97227.1| amino acid permease 6 [Arabidopsis thaliana] gi|110738094|dbj|BAF00980.1| amino acid permease 6 [Arabidopsis thal…	NP_199774, P92934, CAA65051, BAA97227, BAF00980, AED95838	3.35e-09	75	53.9138	36	27
comp1070573_c0_seq1	---NA---	277	No Blast Hit
comp1070598_c0_seq1	---NA---	255	No Blast Hit
comp10706_c0_seq1	---NA---	333	No Blast Hit
comp1070636_c0_seq1	---NA---	237	No Blast Hit
comp1070702_c0_seq1	---NA---	207	No Blast Hit
comp1070722_c0_seq1	---NA---	324	No Blast Hit
comp1070770_c0_seq1	---NA---	425	No Blast Hit
comp1070800_c0_seq1	---NA---	305	No Blast Hit
comp1070829_c0_seq1	---NA---	365	No Blast Hit
comp1070846_c0_seq1	---NA---	236	No Blast Hit
comp1070928_c0_seq1	---NA---	213	No Blast Hit
comp1070980_c0_seq1	---NA---	211	No Blast Hit
comp1071030_c0_seq1	---NA---	278	No Blast Hit
comp1071097_c0_seq1	myosin xi k	315	gi|15221848|ref|NP_175858.1|Myosin family protein with Dil domain [Arabidopsis thaliana] gi|519882172|sp|F4HWY6.1|MYO11_ARATH RecName: Full=Myosin-11; AltName: Full=Myosin XI E; Short=AtXIE gi|332194997|gb|AEE33118.1| Myosin family protein with Dil domain [Arabidopsis thaliana]	NP_175858, F4HWY6, AEE33118	4.62e-34	94.2029	127.487	69	65
comp1071175_c0_seq1	---NA---	316	No Blast Hit
comp1071247_c0_seq1	---NA---	482	No Blast Hit
comp1071250_c0_seq1	---NA---	425	No Blast Hit
comp1071256_c0_seq1	---NA---	248	No Blast Hit
comp1071375_c0_seq1	---NA---	253	No Blast Hit
comp1071387_c0_seq1	---NA---	483	No Blast Hit
comp1071392_c0_seq1	---NA---	202	No Blast Hit
comp1071464_c0_seq1	---NA---	371	No Blast Hit
comp1071465_c0_seq1	pentatricopeptide repeat-containing protein	251	gi|334185448|ref|NP_001078182.2|pentatricopeptide repeat-containing protein [Arabidopsis thaliana] gi|75273297|sp|Q9LHN5.1|PP242_ARATH RecName: Full=Putative pentatricopeptide repeat-containing protein At3g18840 gi|9294693|dbj|BAB03093.1| unnamed protein product [Arabidopsis thaliana] gi|332642633|gb|AEE76154.1| pentatricopeptide repeat-containing protein [Arabidopsis thaliana]	NP_001078182, Q9LHN5, BAB03093, AEE76154	3.42e-24	76.8293	97.4413	82	63
comp1071507_c0_seq1	---NA---	243	No Blast Hit
comp1071529_c0_seq1	---NA---	545	No Blast Hit
comp1071553_c0_seq1	---NA---	274	No Blast Hit
comp1071561_c0_seq1	---NA---	261	No Blast Hit
comp1071592_c0_seq1	---NA---	344	No Blast Hit
comp1071673_c0_seq1	non-ltr retroelement reverse transcriptase	408	gi|4755191|gb|AAD29058.1|putative non-LTR retroelement reverse transcriptase [Arabidopsis thaliana]	AAD29058	2.65e-24	54.5455	100.523	132	72
comp1071755_c0_seq1	---NA---	374	No Blast Hit
comp1071796_c0_seq1	---NA---	233	No Blast Hit
comp1071841_c0_seq1	---NA---	292	No Blast Hit
comp1071888_c0_seq1	major facilitator protein	264	gi|15225053|ref|NP_181454.1|major facilitator protein [Arabidopsis thaliana] gi|16930479|gb|AAL31925.1|AF419593_1 At2g39210/T16B24.15 [Arabidopsis thaliana] gi|3402684|gb|AAC28987.1| nodulin-like protein [Arabidopsis thaliana] gi|330254552|gb|AEC09646.1| major facilitator protein [Arabidopsis thaliana]	NP_181454, AAL31925, AAC28987, AEC09646	5.01e-41	89.4118	143.665	85	76
comp1071937_c0_seq1	---NA---	219	No Blast Hit
comp1072000_c0_seq1	---NA---	290	No Blast Hit
comp1072032_c0_seq1	---NA---	237	No Blast Hit
comp1072063_c0_seq1	---NA---	313	No Blast Hit
comp1072084_c0_seq1	---NA---	353	No Blast Hit
comp1072095_c0_seq1	---NA---	238	No Blast Hit
comp10721_c0_seq1	---NA---	249	No Blast Hit
comp1072103_c0_seq1	---NA---	227	No Blast Hit
comp1072134_c0_seq1	---NA---	309	No Blast Hit
comp1072188_c0_seq1	---NA---	226	No Blast Hit
comp107229_c0_seq1	mitochondrial transcription termination factor family protein	2044	gi|15236230|ref|NP_192208.1|mitochondrial transcription termination factor-like protein BELAYA SMERT [Arabidopsis thaliana]	NP_192208	0	77.1267	635.18	529	408
comp1072380_c0_seq1	---NA---	280	No Blast Hit
comp1072407_c0_seq1	---NA---	216	No Blast Hit
comp1072416_c0_seq1	---NA---	209	No Blast Hit
comp1072424_c0_seq1	---NA---	234	No Blast Hit
comp107249_c0_seq1	---NA---	1628	No Blast Hit
comp1072505_c0_seq1	---NA---	393	No Blast Hit
comp1072530_c0_seq1	---NA---	267	No Blast Hit
comp1072583_c0_seq1	---NA---	208	No Blast Hit
comp1072587_c0_seq1	---NA---	272	No Blast Hit
comp1072727_c0_seq1	atp dna binding protein	231	gi|15229022|ref|NP_190446.1|ATP/DNA binding protein [Arabidopsis thaliana] gi|7576215|emb|CAB87905.1| hypothetical protein [Arabidopsis thaliana] gi|332644933|gb|AEE78454.1| ATP/DNA binding protein [Arabidopsis thaliana]	NP_190446, CAB87905, AEE78454	1.28e-39	92.2078	142.124	77	71
comp1072774_c0_seq1	---NA---	265	No Blast Hit
comp1072788_c0_seq1	---NA---	241	No Blast Hit
comp1072793_c0_seq1	---NA---	223	No Blast Hit
comp1072847_c0_seq1	---NA---	279	No Blast Hit
comp1073029_c0_seq1	---NA---	254	No Blast Hit
comp1073033_c0_seq1	---NA---	243	No Blast Hit
comp107308_c0_seq1	pathogenesis-related protein	899	gi|15234704|ref|NP_194761.1|CAP (Cysteine-rich secretory proteins, Antigen 5, and Pathogenesis-related 1 protein) superfamily protein [Arabidopsis thaliana]	NP_194761	1.21e-59	76.8657	191.045	134	103
comp1073215_c0_seq1	---NA---	266	No Blast Hit
comp10733_c0_seq1	---NA---	230	No Blast Hit
comp10734_c0_seq1	---NA---	242	No Blast Hit
comp1073429_c0_seq1	---NA---	303	No Blast Hit
comp1073468_c0_seq1	calmodulin-binding protein	324	gi|15224955|ref|NP_181414.1|calmodulin-binding protein-like protein [Arabidopsis thaliana] gi|4585899|gb|AAD25561.1| unknown protein [Arabidopsis thaliana] gi|330254491|gb|AEC09585.1| calmodulin-binding protein-like protein [Arabidopsis thaliana]	NP_181414, AAD25561, AEC09585	1.05e-13	77.551	68.1662	49	38
comp1073598_c0_seq1	---NA---	691	No Blast Hit
comp1073660_c0_seq1	---NA---	303	No Blast Hit
comp1073686_c0_seq1	---NA---	339	No Blast Hit
comp1073698_c0_seq1	---NA---	254	No Blast Hit
comp1073877_c0_seq1	---NA---	201	No Blast Hit
comp107388_c0_seq1	calcium-dependent lipid-binding domain-containing protein	1312	gi|18390977|ref|NP_563835.1|uncharacterized protein [Arabidopsis thaliana]	NP_563835	1.45e-38	61.4943	143.665	174	107
comp107390_c0_seq1	---NA---	1271	No Blast Hit
comp1073909_c0_seq1	---NA---	298	No Blast Hit
comp1073990_c0_seq1	---NA---	599	No Blast Hit
comp1074028_c0_seq1	---NA---	392	No Blast Hit
comp1074030_c0_seq1	---NA---	262	No Blast Hit
comp1074042_c0_seq1	---NA---	201	No Blast Hit
comp1074081_c0_seq1	glucose transporter	220	gi|15231001|ref|NP_188628.1|sugar transport protein 10 [Arabidopsis thaliana] gi|75335432|sp|Q9LT15.1|STP10_ARATH RecName: Full=Sugar transport protein 10; AltName: Full=Hexose transporter 10 gi|11994206|dbj|BAB01309.1| monosaccharide transporter-like protein [Arabidopsis thaliana] gi|67633646|gb|AAY78747.1| putative sugar transporter [Arabidopsis thaliana] gi|332642789|gb|AEE76310.1| sugar trans…	NP_188628, Q9LT15, BAB01309, AAY78747, AEE76310	1.46e-24	81.9444	97.0561	72	59
comp1074142_c0_seq1	---NA---	215	No Blast Hit
comp10742_c0_seq1	dnase i-like superfamily protein	521	gi|15218504|ref|NP_175044.1|DNAse I-like superfamily protein [Arabidopsis thaliana]	NP_175044	1.53e-05	42.5287	43.8986	174	74
comp1074213_c0_seq1	---NA---	334	No Blast Hit
comp1074227_c0_seq1	---NA---	336	No Blast Hit
comp1074229_c0_seq1	---NA---	213	No Blast Hit
comp1074269_c0_seq1	---NA---	343	No Blast Hit
comp107431_c0_seq1	uncharacterized protein	742	gi|30687841|ref|NP_189167.2|uncharacterized protein [Arabidopsis thaliana]	NP_189167	9.05e-53	86.2385	171.014	109	94
comp1074349_c0_seq1	---NA---	221	No Blast Hit
comp107439_c0_seq1	glutaredoxin family protein	1707	gi|30694571|ref|NP_567043.2|Glutaredoxin family protein [Arabidopsis thaliana]	NP_567043	1.4e-101	64.8579	317.39	387	251
comp1074395_c0_seq1	---NA---	201	No Blast Hit
comp107448_c0_seq1	---NA---	939	No Blast Hit
comp1074524_c0_seq1	---NA---	378	No Blast Hit
comp1074567_c0_seq1	---NA---	229	No Blast Hit
comp1074573_c0_seq1	---NA---	482	No Blast Hit
comp1074618_c0_seq1	---NA---	340	No Blast Hit
comp1074632_c0_seq1	---NA---	380	No Blast Hit
comp1074670_c0_seq1	---NA---	421	No Blast Hit
comp107468_c0_seq1	glnb1-like protein	920	gi|15234360|ref|NP_192099.1|GLNB1-like protein [Arabidopsis thaliana]	NP_192099	3.46e-71	89.0511	222.246	137	122
comp1074707_c0_seq1	---NA---	442	No Blast Hit
comp1074803_c0_seq1	---NA---	212	No Blast Hit
comp1074880_c0_seq1	---NA---	550	No Blast Hit
comp1074957_c0_seq1	---NA---	278	No Blast Hit
comp107497_c0_seq1	uncharacterized protein	930	gi|18394403|ref|NP_564006.1|uncharacterized protein [Arabidopsis thaliana] gi|79318091|ref|NP_001031060.1| uncharacterized protein [Arabidopsis thaliana]	NP_564006, NP_001031060	4.29e-30	71.1712	113.235	111	79
comp1074986_c0_seq1	---NA---	275	No Blast Hit
comp10750_c0_seq1	---NA---	298	No Blast Hit
comp1075020_c0_seq1	ac055769_6copia-type 28768-32772	240	gi|7076770|emb|CAB75932.1|putative protein [Arabidopsis thaliana]	CAB75932	1e-06	59.1549	46.9802	71	42
comp1075054_c0_seq1	---NA---	289	No Blast Hit
comp1075084_c0_seq1	---NA---	221	No Blast Hit
comp10751_c0_seq1	---NA---	217	No Blast Hit
comp107510_c0_seq1	clip-associated protein	858	gi|42570286|ref|NP_849997.2|CLIP-associated protein [Arabidopsis thaliana]	NP_849997	5.47e-91	92.3077	296.204	169	156
comp107513_c0_seq1	phototropic-responsive nph3 family protein	2390	gi|22329064|ref|NP_194910.2|BTB/POZ domain-containing protein NPY1 [Arabidopsis thaliana]	NP_194910	0	73.3219	639.802	581	426
comp1075130_c0_seq1	---NA---	218	No Blast Hit
comp1075173_c0_seq1	---NA---	446	No Blast Hit
comp1075178_c0_seq1	---NA---	265	No Blast Hit
comp1075225_c0_seq1	---NA---	415	No Blast Hit
comp1075309_c0_seq1	---NA---	206	No Blast Hit
comp1075317_c0_seq1	---NA---	264	No Blast Hit
comp1075319_c0_seq1	---NA---	259	No Blast Hit
comp1075458_c0_seq1	---NA---	220	No Blast Hit
comp1075478_c0_seq1	---NA---	254	No Blast Hit
comp1075513_c0_seq1	---NA---	235	No Blast Hit
comp1075575_c0_seq1	---NA---	270	No Blast Hit
comp1075579_c0_seq1	---NA---	235	No Blast Hit
comp107567_c0_seq1	dnaj heat shock n-terminal domain-containing protein	1450	gi|30695598|ref|NP_199717.2|chaperone protein dnaJ 49 [Arabidopsis thaliana]	NP_199717	6.04e-106	67.9666	323.553	359	244
comp1075671_c0_seq1	---NA---	271	No Blast Hit
comp1075718_c0_seq1	---NA---	246	No Blast Hit
comp1075728_c0_seq1	---NA---	242	No Blast Hit
comp1075729_c0_seq1	t00833rna-directed dna polymerase homolog - arabidopsis thaliana	201	gi|7488319|pir||T00833RNA-directed DNA polymerase homolog T13L16.7 - Arabidopsis thaliana (fragment)	T00833	1.84e-05	54.717	42.743	53	29
comp1075743_c0_seq1	---NA---	307	No Blast Hit
comp1075782_c0_seq1	---NA---	211	No Blast Hit
comp1075784_c0_seq1	---NA---	292	No Blast Hit
comp1075896_c0_seq1	---NA---	204	No Blast Hit
comp1075911_c0_seq1	---NA---	242	No Blast Hit
comp1075920_c0_seq1	---NA---	219	No Blast Hit
comp1075930_c0_seq1	---NA---	440	No Blast Hit
comp1076023_c0_seq1	---NA---	330	No Blast Hit
comp1076138_c0_seq1	---NA---	242	No Blast Hit
comp1076199_c0_seq1	---NA---	269	No Blast Hit
comp1076277_c0_seq1	---NA---	392	No Blast Hit
comp1076297_c0_seq1	---NA---	468	No Blast Hit
comp1076361_c0_seq1	---NA---	227	No Blast Hit
comp1076371_c0_seq1	---NA---	265	No Blast Hit
comp1076384_c0_seq1	---NA---	340	No Blast Hit
comp1076417_c0_seq1	---NA---	245	No Blast Hit
comp1076458_c0_seq1	---NA---	313	No Blast Hit
comp1076500_c0_seq1	nadph dependent mannose 6-phosphate reductase	437	gi|4249390|gb|AAD14487.1|Similar to gb|AF039182 probable aldo-keto reductase from Fragaria x ananassa. This gene may be cut off. EST gb|U74151 comes from this gene, partial [Arabidopsis thaliana]	AAD14487	5.14e-39	69.2913	133.65	127	88
comp1076548_c0_seq1	---NA---	365	No Blast Hit
comp1076609_c0_seq1	---NA---	263	No Blast Hit
comp1076620_c0_seq1	---NA---	269	No Blast Hit
comp1076717_c0_seq1	---NA---	245	No Blast Hit
comp1076720_c0_seq1	---NA---	208	No Blast Hit
comp1076751_c0_seq1	---NA---	241	No Blast Hit
comp1076897_c0_seq1	---NA---	263	No Blast Hit
comp1076901_c0_seq1	---NA---	313	No Blast Hit
comp1076961_c0_seq1	---NA---	231	No Blast Hit
comp1076966_c0_seq1	---NA---	290	No Blast Hit
comp1077078_c0_seq1	---NA---	290	No Blast Hit
comp107712_c0_seq1	transcription elongation factor 1-like protein	758	gi|18422622|ref|NP_568654.1|transcription elongation factor 1-like protein [Arabidopsis thaliana]	NP_568654	2.67e-33	89.0244	119.783	82	73
comp1077137_c0_seq1	---NA---	277	No Blast Hit
comp1077163_c0_seq1	---NA---	270	No Blast Hit
comp1077164_c0_seq1	---NA---	252	No Blast Hit
comp1077165_c0_seq1	---NA---	208	No Blast Hit
comp1077229_c0_seq1	---NA---	244	No Blast Hit
comp1077283_c0_seq1	retroelement pol polyprotein	286	gi|4678197|gb|AAD26943.1|putative retroelement pol polyprotein [Arabidopsis thaliana]	AAD26943	4.02e-11	59.7826	60.4622	92	55
comp1077328_c0_seq1	---NA---	343	No Blast Hit
comp1077357_c0_seq1	---NA---	207	No Blast Hit
comp1077422_c0_seq1	---NA---	298	No Blast Hit
comp1077422_c0_seq2	---NA---	262	No Blast Hit
comp107743_c0_seq1	protein kinase apk1b	1613	gi|22325532|ref|NP_178731.2|protein kinase domain-containing protein [Arabidopsis thaliana]	NP_178731	0	78.4653	542.347	404	317
comp1077449_c0_seq1	copia-like retrotransposable element	234	gi|9294121|dbj|BAB01972.1|copia-like retrotransposable element [Arabidopsis thaliana]	BAB01972	5.38e-05	52.3077	41.5874	65	34
comp1077537_c0_seq1	---NA---	225	No Blast Hit
comp1077616_c0_seq1	---NA---	314	No Blast Hit
comp1077664_c0_seq1	---NA---	299	No Blast Hit
comp1077742_c0_seq1	gpi-anchored protein	832	gi|15239841|ref|NP_199738.1|COBRA-like protein 9 [Arabidopsis thaliana] gi|34222629|sp|Q9FJ13.1|COBL9_ARATH RecName: Full=COBRA-like protein 9; Flags: Precursor gi|10177156|dbj|BAB10345.1| unnamed protein product [Arabidopsis thaliana] gi|30725330|gb|AAP37687.1| At5g49270 [Arabidopsis thaliana] gi|110736585|dbj|BAF00258.1| predicted GPI-anchored protein [Arabidopsis thaliana] gi|332008408|gb|AED9…	NP_199738, Q9FJ13, BAB10345, AAP37687, BAF00258, AED95791	4.44e-31	70.1031	83.5741	97	68
comp1077746_c0_seq1	---NA---	276	No Blast Hit
comp1077764_c0_seq1	---NA---	269	No Blast Hit
comp1077797_c0_seq1	---NA---	219	No Blast Hit
comp107780_c0_seq1	caffeoyl- o-methyltransferase	1083	gi|18416703|ref|NP_567739.1|putative caffeoyl-CoA O-methyltransferase [Arabidopsis thaliana]	NP_567739	1.24e-96	78.4753	290.812	223	175
comp1077862_c0_seq1	---NA---	564	No Blast Hit
comp1077866_c0_seq1	---NA---	300	No Blast Hit
comp1077914_c0_seq1	---NA---	256	No Blast Hit
comp1077918_c0_seq1	---NA---	383	No Blast Hit
comp1077934_c0_seq1	---NA---	314	No Blast Hit
comp1078066_c0_seq1	---NA---	231	No Blast Hit
comp1078068_c0_seq1	---NA---	251	No Blast Hit
comp10781_c0_seq1	---NA---	251	No Blast Hit
comp1078284_c0_seq1	---NA---	593	No Blast Hit
comp1078314_c0_seq1	---NA---	331	No Blast Hit
comp1078338_c0_seq1	---NA---	265	No Blast Hit
comp1078463_c0_seq1	---NA---	286	No Blast Hit
comp1078464_c0_seq1	---NA---	360	No Blast Hit
comp1078489_c0_seq1	---NA---	253	No Blast Hit
comp1078502_c0_seq1	nitrate transporter	259	gi|30696666|ref|NP_176411.2|putative peptide/nitrate transporter [Arabidopsis thaliana] gi|75305899|sp|Q93Z20.1|PTR17_ARATH RecName: Full=Probable peptide/nitrate transporter At1g62200 gi|16604436|gb|AAL24224.1| At1g62200/F19K23_13 [Arabidopsis thaliana] gi|332195814|gb|AEE33935.1| putative peptide/nitrate transporter [Arabidopsis thaliana]	NP_176411, Q93Z20, AAL24224, AEE33935	4.81e-11	65.5738	59.6918	61	40
comp1078547_c0_seq1	---NA---	219	No Blast Hit
comp1078626_c0_seq1	---NA---	491	No Blast Hit
comp1078711_c0_seq1	---NA---	336	No Blast Hit
comp1078719_c0_seq1	---NA---	291	No Blast Hit
comp1078775_c0_seq1	---NA---	220	No Blast Hit
comp1078990_c0_seq1	---NA---	233	No Blast Hit
comp1079_c0_seq1	---NA---	446	No Blast Hit
comp1079182_c0_seq1	---NA---	322	No Blast Hit
comp1079198_c0_seq1	---NA---	277	No Blast Hit
comp107923_c0_seq1	---NA---	957	No Blast Hit
comp1079266_c0_seq1	---NA---	250	No Blast Hit
comp1079272_c0_seq1	---NA---	325	No Blast Hit
comp1079274_c0_seq1	---NA---	342	No Blast Hit
comp1079301_c0_seq1	---NA---	224	No Blast Hit
comp1079315_c0_seq1	---NA---	347	No Blast Hit
comp1079465_c0_seq1	---NA---	263	No Blast Hit
comp107951_c0_seq1	annexin d5	977	gi|18408941|ref|NP_564920.1|annexin D5 [Arabidopsis thaliana]	NP_564920	7.98e-98	69.395	295.434	281	195
comp1079524_c0_seq1	---NA---	281	No Blast Hit
comp1079544_c0_seq1	---NA---	461	No Blast Hit
comp107958_c0_seq1	calcium-dependent lipid-binding domain-containing protein	1210	gi|30689212|ref|NP_197783.2|calcium-dependent lipid-binding domain-containing protein [Arabidopsis thaliana]	NP_197783	8.99e-42	72.7941	149.058	136	99
comp1079736_c0_seq1	---NA---	268	No Blast Hit
comp1079804_c0_seq1	---NA---	213	No Blast Hit
comp1079841_c0_seq1	---NA---	296	No Blast Hit
comp1079876_c0_seq1	---NA---	291	No Blast Hit
comp1079897_c0_seq1	---NA---	263	No Blast Hit
comp1079961_c0_seq1	---NA---	420	No Blast Hit
comp108_c0_seq1	---NA---	246	No Blast Hit
comp1080013_c0_seq1	---NA---	265	No Blast Hit
comp1080029_c0_seq1	retroelement pol polyprotein	291	gi|7523671|gb|AAF63111.1|AC006423_12Similar to gag-pol polyproteins [Arabidopsis thaliana]	AAF63111	5.53e-09	52.6316	54.299	95	50
comp1080058_c0_seq1	retroelement pol polyprotein	406	gi|3810596|gb|AAC69378.1|putative retroelement pol polyprotein [Arabidopsis thaliana]	AAC69378	9.26e-05	65.7895	41.9726	38	25
comp1080175_c0_seq1	---NA---	211	No Blast Hit
comp1080197_c0_seq1	---NA---	222	No Blast Hit
comp1080235_c0_seq1	---NA---	398	No Blast Hit
comp1080240_c0_seq1	---NA---	406	No Blast Hit
comp10803_c0_seq1	---NA---	234	No Blast Hit
comp1080321_c0_seq1	unknown protein	480	gi|26451282|dbj|BAC42742.1|unknown protein [Arabidopsis thaliana]	BAC42742	1.19e-10	60.6299	57.3806	127	77
comp1080363_c0_seq1	---NA---	257	No Blast Hit
comp1080372_c0_seq1	---NA---	376	No Blast Hit
comp1080583_c0_seq1	---NA---	211	No Blast Hit
comp1080609_c0_seq1	---NA---	201	No Blast Hit
comp1080652_c0_seq1	---NA---	314	No Blast Hit
comp108067_c0_seq1	---NA---	449	No Blast Hit
comp1080673_c0_seq1	---NA---	210	No Blast Hit
comp1080677_c0_seq1	---NA---	204	No Blast Hit
comp108075_c0_seq1	---NA---	744	No Blast Hit
comp1080824_c0_seq1	---NA---	271	No Blast Hit
comp1080909_c0_seq1	---NA---	274	No Blast Hit
comp1080988_c0_seq1	---NA---	387	No Blast Hit
comp1081032_c0_seq1	---NA---	250	No Blast Hit
comp108104_c0_seq1	---NA---	387	No Blast Hit
comp1081063_c0_seq1	---NA---	218	No Blast Hit
comp1081064_c0_seq1	---NA---	393	No Blast Hit
comp1081103_c0_seq1	---NA---	225	No Blast Hit
comp1081171_c0_seq1	---NA---	329	No Blast Hit
comp1081184_c0_seq1	---NA---	304	No Blast Hit
comp1081373_c0_seq1	---NA---	395	No Blast Hit
comp1081488_c0_seq1	---NA---	323	No Blast Hit
comp1081495_c0_seq1	retroelement pol poly	488	gi|7523674|gb|AAF63114.1|AC006423_15Hypothetical protein [Arabidopsis thaliana]	AAF63114	9.1e-39	63.8298	140.969	141	90
comp1081529_c0_seq1	---NA---	218	No Blast Hit
comp1081671_c0_seq1	---NA---	290	No Blast Hit
comp1081806_c0_seq1	---NA---	232	No Blast Hit
comp108185_c0_seq1	uncharacterized protein	3650	gi|30695332|ref|NP_175687.2|uncharacterized protein [Arabidopsis thaliana]	NP_175687	0	71.1111	1063.91	1035	736
comp1081850_c0_seq1	---NA---	234	No Blast Hit
comp1081881_c0_seq1	---NA---	280	No Blast Hit
comp1081928_c0_seq1	---NA---	265	No Blast Hit
comp1081941_c0_seq1	---NA---	255	No Blast Hit
comp108197_c0_seq1	lipoxygenase 1	421	gi|15221970|ref|NP_175900.1|lipoxygenase 1 [Arabidopsis thaliana]	NP_175900	1.89e-12	56.6667	64.6994	120	68
comp1082020_c0_seq1	---NA---	229	No Blast Hit
comp1082021_c0_seq1	---NA---	202	No Blast Hit
comp1082106_c0_seq1	---NA---	310	No Blast Hit
comp1082161_c0_seq1	---NA---	214	No Blast Hit
comp1082194_c0_seq1	---NA---	421	No Blast Hit
comp1082248_c0_seq1	---NA---	292	No Blast Hit
comp1082291_c0_seq1	---NA---	356	No Blast Hit
comp1082299_c0_seq1	---NA---	282	No Blast Hit
comp108243_c0_seq1	uncharacterized protein	1836	gi|30684945|ref|NP_193728.2|uncharacterized protein [Arabidopsis thaliana]	NP_193728	6.07e-126	84.1121	378.252	321	270
comp1082438_c0_seq1	---NA---	245	No Blast Hit
comp108245_c0_seq1	---NA---	638	No Blast Hit
comp1082567_c0_seq1	---NA---	517	No Blast Hit
comp1082571_c0_seq1	---NA---	324	No Blast Hit
comp1082607_c0_seq1	---NA---	321	No Blast Hit
comp1082617_c0_seq1	retroelement pol polyprotein	265	gi|9954746|gb|AAG09097.1|AC009323_8Putative retroelement polyprotein [Arabidopsis thaliana]	AAG09097	1.8e-28	72.7273	110.538	88	64
comp1082632_c0_seq1	disease resistance protein rpp13 variant	224	gi|440572053|gb|AGC12572.1|RPM1 [Arabidopsis thaliana] gi|440572059|gb|AGC12576.1| RPM1 [Arabidopsis thaliana] gi|440572062|gb|AGC12578.1| RPM1 [Arabidopsis thaliana] gi|440572068|gb|AGC12582.1| RPM1 [Arabidopsis thaliana]	AGC12572, AGC12576, AGC12578, AGC12582	5.71e-10	67.2727	56.225	55	37
comp1082743_c0_seq1	---NA---	215	No Blast Hit
comp1082790_c0_seq1	hat dimerization domain-containing protein	306	gi|11994683|dbj|BAB02921.1|unnamed protein product [Arabidopsis thaliana]	BAB02921	3.24e-07	55.5556	48.9062	54	30
comp1082860_c0_seq1	---NA---	302	No Blast Hit
comp1082875_c0_seq1	---NA---	246	No Blast Hit
comp1082967_c0_seq1	---NA---	262	No Blast Hit
comp1082982_c0_seq1	---NA---	264	No Blast Hit
comp1082991_c0_seq1	---NA---	293	No Blast Hit
comp1083065_c0_seq1	---NA---	360	No Blast Hit
comp1083115_c0_seq1	retroelement pol polyprotein	255	gi|9759590|dbj|BAB11447.1|polyprotein-like [Arabidopsis thaliana]	BAB11447	1.47e-13	58.4416	66.6254	77	45
comp108319_c0_seq1	pentatricopeptide repeat-containing protein	2549	gi|15235161|ref|NP_195672.1|pentatricopeptide repeat-containing protein [Arabidopsis thaliana]	NP_195672	0	81.422	598.586	436	355
comp1083215_c0_seq1	---NA---	236	No Blast Hit
comp1083300_c0_seq1	---NA---	320	No Blast Hit
comp1083303_c0_seq1	---NA---	302	No Blast Hit
comp1083616_c0_seq1	---NA---	360	No Blast Hit
comp108367_c0_seq1	cyclin p2 1	769	gi|15233185|ref|NP_188825.1|cyclin p2;1 [Arabidopsis thaliana]	NP_188825	1.95e-70	75.1244	218.779	201	151
comp1083725_c0_seq1	---NA---	367	No Blast Hit
comp1083731_c0_seq1	---NA---	201	No Blast Hit
comp1083746_c0_seq1	---NA---	202	No Blast Hit
comp1083800_c0_seq1	phospholipase d-gamma	422	gi|15232671|ref|NP_188194.1|phospholipase D alpha 1 [Arabidopsis thaliana] gi|13124800|sp|Q38882.2|PLDA1_ARATH RecName: Full=Phospholipase D alpha 1; Short=AtPLDalpha1; Short=PLD alpha 1; AltName: Full=Choline phosphatase 1; AltName: Full=PLDalpha; AltName: Full=Phosphatidylcholine-hydrolyzing phospholipase D 1 gi|11994345|dbj|BAB02304.1| phospholipase D [Arabidopsis thaliana] gi|110742066|dbj|BA…	NP_188194, Q38882, BAB02304, BAE98964, AEE75720	1.52e-30	86.1111	118.242	72	62
comp108385_c0_seq1	uncharacterized protein	561	gi|18402682|ref|NP_565726.1|uncharacterized protein [Arabidopsis thaliana]	NP_565726	3.2e-37	92.8571	126.331	70	65
comp1083867_c0_seq1	---NA---	266	No Blast Hit
comp1083905_c0_seq1	---NA---	263	No Blast Hit
comp1083927_c0_seq1	---NA---	208	No Blast Hit
comp1083941_c0_seq1	---NA---	277	No Blast Hit
comp1084041_c0_seq1	non-ltr retroelement reverse transcriptase-like protein	313	gi|8778279|gb|AAF79288.1|AC068602_11F14D16.18 [Arabidopsis thaliana]	AAF79288	7.64e-07	62.1212	47.7506	66	41
comp1084154_c0_seq1	---NA---	245	No Blast Hit
comp1084216_c0_seq1	---NA---	249	No Blast Hit
comp1084224_c0_seq1	uncharacterized protein	321	gi|15235693|ref|NP_193073.1|uncharacterized protein [Arabidopsis thaliana] gi|4584542|emb|CAB40772.1| putative protein [Arabidopsis thaliana] gi|7268040|emb|CAB78379.1| putative protein [Arabidopsis thaliana] gi|26449344|dbj|BAC41799.1| unknown protein [Arabidopsis thaliana] gi|29029014|gb|AAO64886.1| At4g13370 [Arabidopsis thaliana] gi|332657871|gb|AEE83271.1| uncharacterized protein AT4G13370 […	NP_193073, CAB40772, CAB78379, BAC41799, AAO64886, AEE83271	7.44e-26	79.3103	102.834	87	69
comp1084305_c0_seq1	---NA---	276	No Blast Hit
comp1084311_c0_seq1	---NA---	279	No Blast Hit
comp1084354_c0_seq1	---NA---	363	No Blast Hit
comp1084427_c0_seq1	---NA---	359	No Blast Hit
comp108456_c0_seq1	---NA---	937	No Blast Hit
comp1084587_c0_seq1	---NA---	284	No Blast Hit
comp1084624_c0_seq1	---NA---	231	No Blast Hit
comp1084646_c0_seq1	---NA---	243	No Blast Hit
comp1084700_c0_seq1	---NA---	283	No Blast Hit
comp1084765_c0_seq1	---NA---	242	No Blast Hit
comp1084804_c0_seq1	---NA---	257	No Blast Hit
comp1084863_c0_seq1	---NA---	346	No Blast Hit
comp1084891_c0_seq1	---NA---	217	No Blast Hit
comp1085020_c0_seq1	---NA---	281	No Blast Hit
comp1085042_c0_seq1	---NA---	218	No Blast Hit
comp1085071_c0_seq1	---NA---	340	No Blast Hit
comp1085127_c0_seq1	---NA---	277	No Blast Hit
comp1085137_c0_seq1	unknown	307	gi|21593454|gb|AAM65421.1|unknown [Arabidopsis thaliana]	AAM65421	1.45e-09	56.5657	55.0694	99	56
comp1085302_c0_seq1	---NA---	212	No Blast Hit
comp1085483_c0_seq1	transmembrane amino acid transporter family protein	217	gi|15242252|ref|NP_197028.1|transmembrane amino acid transporter family protein [Arabidopsis thaliana] gi|7671493|emb|CAB89334.1| putative protein [Arabidopsis thaliana] gi|332004751|gb|AED92134.1| transmembrane amino acid transporter family protein [Arabidopsis thaliana]	NP_197028, CAB89334, AED92134	2.8e-33	90.2778	120.168	72	65
comp108549_c0_seq1	---NA---	654	No Blast Hit
comp1085537_c0_seq1	---NA---	246	No Blast Hit
comp1085548_c0_seq1	---NA---	233	No Blast Hit
comp1085604_c0_seq1	---NA---	208	No Blast Hit
comp1085619_c0_seq1	---NA---	291	No Blast Hit
comp1085756_c0_seq1	---NA---	201	No Blast Hit
comp1085847_c0_seq1	---NA---	282	No Blast Hit
comp1085863_c0_seq1	---NA---	240	No Blast Hit
comp108592_c0_seq1	fad-binding and bbe domain-containing protein	1135	gi|15220954|ref|NP_174363.1|FAD-binding and BBE domain-containing protein [Arabidopsis thaliana]	NP_174363	1.75e-136	81.7881	404.06	302	247
comp1085988_c0_seq1	---NA---	427	No Blast Hit
comp1086_c0_seq1	---NA---	221	No Blast Hit
comp1086116_c0_seq1	---NA---	201	No Blast Hit
comp1086168_c0_seq1	---NA---	254	No Blast Hit
comp1086206_c0_seq1	---NA---	289	No Blast Hit
comp10863_c0_seq1	---NA---	205	No Blast Hit
comp1086359_c0_seq1	---NA---	203	No Blast Hit
comp1086362_c0_seq1	tir-nbs-lrr class disease resistance protein	551	gi|10178211|dbj|BAB11635.1|TMV resistance protein N [Arabidopsis thaliana]	BAB11635	4.28e-47	67.6136	167.933	176	119
comp1086389_c0_seq1	---NA---	212	No Blast Hit
comp1086463_c0_seq1	---NA---	292	No Blast Hit
comp1086557_c0_seq1	---NA---	276	No Blast Hit
comp1086588_c0_seq1	---NA---	409	No Blast Hit
comp1086666_c0_seq1	---NA---	328	No Blast Hit
comp1086857_c0_seq1	---NA---	281	No Blast Hit
comp1086912_c0_seq1	---NA---	287	No Blast Hit
comp1086928_c0_seq1	---NA---	211	No Blast Hit
comp1086963_c0_seq1	---NA---	225	No Blast Hit
comp1086967_c0_seq1	---NA---	334	No Blast Hit
comp1087009_c0_seq1	---NA---	286	No Blast Hit
comp1087032_c0_seq1	---NA---	250	No Blast Hit
comp10871_c0_seq1	octicosapeptide phox bem1p domain-containing protein kinase	387	gi|15232679|ref|NP_190276.1|octicosapeptide/Phox/Bem1p domain-containing protein kinase [Arabidopsis thaliana]	NP_190276	1.17e-06	49.6	46.595	125	62
comp1087112_c0_seq1	---NA---	239	No Blast Hit
comp108722_c0_seq1	fasciclin-like arabinogalactan protein 7	966	gi|15242651|ref|NP_195937.1|fasciclin-like arabinogalactan protein 11 [Arabidopsis thaliana]	NP_195937	9.78e-78	80.2083	241.506	192	154
comp1087297_c0_seq1	---NA---	233	No Blast Hit
comp1087420_c0_seq1	---NA---	238	No Blast Hit
comp1087421_c0_seq1	---NA---	305	No Blast Hit
comp1087553_c0_seq1	---NA---	282	No Blast Hit
comp1087629_c0_seq1	acid phosphatase vanadium-dependent haloperoxidase-related protein	499	gi|6850868|emb|CAB71107.1|putative protein [Arabidopsis thaliana]	CAB71107	2.85e-25	71.1111	98.9821	90	64
comp108773_c0_seq1	---NA---	1008	No Blast Hit
comp1087853_c0_seq1	---NA---	274	No Blast Hit
comp1087882_c0_seq1	---NA---	265	No Blast Hit
comp1087918_c0_seq1	---NA---	296	No Blast Hit
comp1087996_c0_seq1	---NA---	236	No Blast Hit
comp1088067_c0_seq1	---NA---	211	No Blast Hit
comp1088080_c0_seq1	---NA---	349	No Blast Hit
comp1088198_c0_seq1	---NA---	305	No Blast Hit
comp1088248_c0_seq1	---NA---	295	No Blast Hit
comp1088494_c0_seq1	---NA---	250	No Blast Hit
comp108857_c0_seq1	protein ruptured pollen grain 1	1213	gi|15241265|ref|NP_199892.1|bidirectional sugar transporter SWEET10 [Arabidopsis thaliana]	NP_199892	1.29e-81	78.6885	255.758	244	192
comp1088603_c0_seq1	---NA---	299	No Blast Hit
comp1088688_c0_seq1	---NA---	270	No Blast Hit
comp10888_c0_seq1	---NA---	296	No Blast Hit
comp1088820_c0_seq1	---NA---	212	No Blast Hit
comp1088869_c0_seq1	---NA---	309	No Blast Hit
comp1088915_c0_seq1	---NA---	212	No Blast Hit
comp1088951_c0_seq1	---NA---	415	No Blast Hit
comp1088984_c0_seq1	---NA---	204	No Blast Hit
comp1088986_c0_seq1	---NA---	395	No Blast Hit
comp1088990_c0_seq1	---NA---	417	No Blast Hit
comp1088996_c0_seq1	---NA---	365	No Blast Hit
comp1089035_c0_seq1	retroelement pol polyprotein	576	gi|4417308|gb|AAD20432.1|putative retroelement pol polyprotein [Arabidopsis thaliana]	AAD20432	2.66e-15	59.1304	71.633	115	68
comp1089053_c0_seq1	---NA---	285	No Blast Hit
comp1089183_c0_seq1	---NA---	288	No Blast Hit
comp1089197_c0_seq1	---NA---	339	No Blast Hit
comp1089243_c0_seq1	---NA---	228	No Blast Hit
comp1089323_c0_seq1	---NA---	284	No Blast Hit
comp1089348_c0_seq1	pentatricopeptide repeat-containing protein	405	gi|334187522|ref|NP_196448.2|pentatricopeptide repeat-containing protein [Arabidopsis thaliana] gi|223635617|sp|P0C8Q6.1|PP368_ARATH RecName: Full=Putative pentatricopeptide repeat-containing protein At5g08310, mitochondrial; Flags: Precursor gi|332003898|gb|AED91281.1| pentatricopeptide repeat-containing protein [Arabidopsis thaliana]	NP_196448, P0C8Q6, AED91281	2.44e-19	60.7692	85.8853	130	79
comp108937_c0_seq1	pollen ole e 1 allergen and extensin family protein	893	gi|18420486|ref|NP_568418.1|pollen Ole e 1 allergen and extensin family protein [Arabidopsis thaliana]	NP_568418	7.01e-31	59.1195	115.931	159	94
comp1089403_c0_seq1	---NA---	257	No Blast Hit
comp1089437_c0_seq1	ring-h2 finger protein	235	gi|15240681|ref|NP_196321.1|putative RING-H2 finger protein [Arabidopsis thaliana] gi|68565291|sp|Q9FL42.1|ATL69_ARATH RecName: Full=Putative RING-H2 finger protein ATL69 gi|9759560|dbj|BAB11162.1| C3HC4-type RING zinc finger protein-like [Arabidopsis thaliana] gi|332003718|gb|AED91101.1| putative RING-H2 finger protein [Arabidopsis thaliana]	NP_196321, Q9FL42, BAB11162, AED91101	7.7e-33	84.2857	114.39	70	59
comp1089453_c0_seq1	---NA---	510	No Blast Hit
comp1089477_c0_seq1	---NA---	341	No Blast Hit
comp108957_c0_seq1	---NA---	653	No Blast Hit
comp1089590_c0_seq1	---NA---	282	No Blast Hit
comp1089784_c0_seq1	---NA---	224	No Blast Hit
comp108983_c0_seq1	---NA---	2102	No Blast Hit
comp1089854_c0_seq1	---NA---	214	No Blast Hit
comp1089878_c0_seq1	---NA---	257	No Blast Hit
comp1089991_c0_seq1	---NA---	353	No Blast Hit
comp1090014_c0_seq1	disease resistance protein	201	gi|15226862|ref|NP_181039.1|disease resistance-like protein/LRR domain-containing protein [Arabidopsis thaliana] gi|13272423|gb|AAK17150.1|AF325082_1 putative disease resistance protein [Arabidopsis thaliana] gi|3033389|gb|AAC12833.1| putative disease resistance protein [Arabidopsis thaliana] gi|17380976|gb|AAL36300.1| putative disease resistance protein [Arabidopsis thaliana] gi|21436087|gb|AAM5…	NP_181039, AAK17150, AAC12833, AAL36300, AAM51244, AEC09041	9.79e-15	70.9091	69.707	55	39
comp1090033_c0_seq1	---NA---	438	No Blast Hit
comp1090278_c0_seq1	---NA---	310	No Blast Hit
comp1090350_c0_seq1	---NA---	242	No Blast Hit
comp109049_c0_seq1	saur-like auxin-responsive protein	750	gi|15236187|ref|NP_195202.1|SAUR-like auxin-responsive protein 9 [Arabidopsis thaliana]	NP_195202	6.73e-57	90.6542	180.259	107	97
comp1090508_c0_seq1	transcription factor tt8	221	gi|116831343|gb|ABK28624.1|unknown [Arabidopsis thaliana]	ABK28624	0.000323	55.102	38.891	49	27
comp10906_c0_seq1	---NA---	227	No Blast Hit
comp1090606_c0_seq1	---NA---	267	No Blast Hit
comp1090679_c0_seq1	---NA---	224	No Blast Hit
comp1090727_c0_seq1	---NA---	245	No Blast Hit
comp10908_c0_seq1	---NA---	215	No Blast Hit
comp1090929_c0_seq1	---NA---	273	No Blast Hit
comp1091_c0_seq1	---NA---	213	No Blast Hit
comp109105_c0_seq1	translation elongation factor 2ef1a eif-2-gamma	219	gi|18415066|ref|NP_567551.1|putative translation elongation factor 2EF1A / eIF-2-gamma [Arabidopsis thaliana]	NP_567551	3.35e-20	97.2973	81.6481	37	36
comp1091064_c0_seq1	---NA---	320	No Blast Hit
comp1091072_c0_seq1	---NA---	304	No Blast Hit
comp109111_c0_seq1	---NA---	231	No Blast Hit
comp1091114_c0_seq1	---NA---	412	No Blast Hit
comp1091221_c0_seq1	---NA---	459	No Blast Hit
comp1091332_c0_seq1	---NA---	279	No Blast Hit
comp1091354_c0_seq1	---NA---	222	No Blast Hit
comp1091441_c0_seq1	---NA---	460	No Blast Hit
comp109145_c0_seq1	uncharacterized protein	732	gi|15230654|ref|NP_187903.1|uncharacterized protein [Arabidopsis thaliana]	NP_187903	3.09e-21	50.6098	91.2781	164	83
comp109150_c0_seq1	gras family transcription factor	2606	gi|15222433|ref|NP_172233.1|GRAS family of transcription factor SCL14 [Arabidopsis thaliana]	NP_172233	1.61e-166	73.5556	507.294	450	331
comp1091519_c0_seq1	---NA---	386	No Blast Hit
comp1091528_c0_seq1	---NA---	278	No Blast Hit
comp1091577_c0_seq1	---NA---	240	No Blast Hit
comp1091801_c0_seq1	---NA---	205	No Blast Hit
comp1091841_c0_seq1	retroelement pol polyprotein	251	gi|6466937|gb|AAF13073.1|AC011621_1putative retroelement pol polyprotein [Arabidopsis thaliana]	AAF13073	6.19e-32	79.5181	120.553	83	66
comp1091861_c0_seq1	---NA---	252	No Blast Hit
comp1091868_c0_seq1	---NA---	265	No Blast Hit
comp1091888_c0_seq1	polyprotein	397	gi|3269282|emb|CAA19715.1|putative protein [Arabidopsis thaliana] gi|7269574|emb|CAB79576.1| putative protein [Arabidopsis thaliana]	CAA19715, CAB79576	2.26e-14	63.0137	71.2478	73	46
comp1091907_c0_seq1	---NA---	351	No Blast Hit
comp1091934_c0_seq1	---NA---	250	No Blast Hit
comp109200_c0_seq1	---NA---	591	No Blast Hit
comp1092379_c0_seq1	11-beta-hydroxysteroid dehydrogenase-like	330	gi|110740147|dbj|BAF01972.1|11-beta-hydroxysteroid dehydrogenase-like [Arabidopsis thaliana]	BAF01972	9.88e-09	63.2653	51.2174	49	31
comp1092476_c0_seq1	---NA---	298	No Blast Hit
comp1092532_c0_seq1	---NA---	330	No Blast Hit
comp1092575_c0_seq1	---NA---	295	No Blast Hit
comp1092609_c0_seq1	---NA---	201	No Blast Hit
comp1092750_c0_seq1	---NA---	295	No Blast Hit
comp1092919_c0_seq1	---NA---	251	No Blast Hit
[truncated: 192,094 more rows]
