# Supplementary material for: De novo transcriptome assembly reveals high transcriptional complexity in Pisum sativum axillary buds and shows rapid changes in expression of diurnally regulated genes
Source: BMC Genomics. 2017 Mar 2;18:221. doi: 10.1186/s12864-017-3577-x (PMC5335751; doi:10.1186/s12864-017-3577-x)
Supplement: Additional file 4: Table S6. — BLAST2GO annotation of the pea axillary bud transcriptome against the non-redundant (nr) protein database. (XLSX 15158 kb) [file 12864_2017_3577_MOESM4_ESM.xlsx]

## Sheet: Table S6
Table S6: BLAST2GO annotation of the pea axillary bud transcriptome against the non-redundant (nr) protein database
Sequence name	Sequence desc.	Sequence length	Hit desc.	Hit ACC	E-Value	Similarity	Bit-Score	Alignment length	Positives
comp100001_c0_seq1	---NA---	1083	No Blast Hit
comp100006_c0_seq1	at hook motif dna-binding family protein	1316	gi|502113769|ref|XP_004494753.1|PREDICTED: putative DNA-binding protein ESCAROLA-like [Cicer arietinum]	XP_004494753	1.65916e-14	84.3137	84.7297	51	43
comp100018_c0_seq1	protein yls9-like	1575	gi|502122273|ref|XP_004497664.1|PREDICTED: uncharacterized protein At1g08160-like [Cicer arietinum]	XP_004497664	1.59679e-99	87.037	311.612	216	188
comp1000268_c0_seq1	---NA---	445	No Blast Hit
comp100028_c0_seq1	microtubule-associated protein 70-2-like	289	gi|388515883|gb|AFK46003.1|unknown [Medicago truncatula]	AFK46003	4.51035e-57	97.9167	191.815	96	94
comp10003_c0_seq1	disease resistance protein	234	gi|357518549|ref|XP_003629563.1|Leucine-rich repeat protein soc-2-like protein [Medicago truncatula] gi|355523585|gb|AET04039.1| disease resistance protein (CC-NBS-LRR class) family protein [Medicago truncatula]	XP_003629563, AET04039	5.8042e-28	79.4872	116.316	78	62
comp1000300_c0_seq1	---NA---	210	No Blast Hit
comp1000347_c0_seq1	---NA---	302	No Blast Hit
comp1000348_c0_seq1	---NA---	310	No Blast Hit
comp100035_c0_seq1	transcription factor divaricata-like	2107	gi|502164758|ref|XP_004513249.1|PREDICTED: transcription factor DIVARICATA-like isoform X1 [Cicer arietinum] gi|502164760|ref|XP_004513250.1| PREDICTED: transcription factor DIVARICATA-like isoform X2 [Cicer arietinum]	XP_004513249, XP_004513250	5.39728e-154	93.266	460.685	297	277
comp100047_c0_seq1	---NA---	234	No Blast Hit
comp100050_c0_seq1	glutathione s-transferase	1085	gi|657386710|gb|KEH28979.1|glutathione S-transferase, amino-terminal domain protein [Medicago truncatula]	KEH28979	2.74257e-134	93.6364	394.815	220	206
comp100065_c0_seq1	uridine 5 -monophosphate synthase	1943	gi|657391960|gb|KEH33050.1|uridine 5-monophosphate synthase-like protein [Medicago truncatula]	KEH33050	0	98.7654	894.419	486	480
comp1000652_c0_seq1	---NA---	278	No Blast Hit
comp1000692_c0_seq1	histidine kinase 5-like	263	gi|502125167|ref|XP_004498825.1|PREDICTED: histidine kinase 5-like [Cicer arietinum]	XP_004498825	1.37811e-27	66.087	116.316	115	76
comp100071_c0_seq1	sieve element occlusion protein	2324	gi|307101678|gb|ADN32804.1|sieve element occlusion by forisomes 3 [Medicago truncatula] gi|657402055|gb|KEH40982.1| sieve element occlusion protein [Medicago truncatula]	ADN32804, KEH40982	0	96.1933	1298.49	683	657
comp100083_c0_seq1	hypothetical protein MTR_4g124850	778	gi|357479361|ref|XP_003609966.1|hypothetical protein MTR_4g124850 [Medicago truncatula] gi|355511021|gb|AES92163.1| transmembrane protein, putative [Medicago truncatula] gi|388513535|gb|AFK44829.1| unknown [Medicago truncatula]	XP_003609966, AES92163, AFK44829	9.15515e-44	67.5824	157.918	182	123
comp1000918_c0_seq1	---NA---	300	No Blast Hit
comp1000972_c0_seq1	---NA---	308	No Blast Hit
comp1001004_c0_seq1	---NA---	254	No Blast Hit
comp1001064_c0_seq1	---NA---	207	No Blast Hit
comp1001286_c0_seq1	---NA---	280	No Blast Hit
comp1001378_c0_seq1	---NA---	211	No Blast Hit
comp100141_c0_seq1	photosynthetic ndh subunit of subcomplex b chloroplastic	1452	gi|357508659|ref|XP_003624618.1|hypothetical protein MTR_7g085490 [Medicago truncatula] gi|124365567|gb|ABN09801.1| Galactose mutarotase-like [Medicago truncatula] gi|355499633|gb|AES80836.1| NDH-dependent cyclic electron flow protein, putative [Medicago truncatula]	XP_003624618, ABN09801, AES80836	0	95.6647	617.461	346	331
comp1001457_c0_seq1	---NA---	235	No Blast Hit
comp1001462_c0_seq1	retrotransposon unclassified	232	gi|87240724|gb|ABD32582.1|Integrase, catalytic region; Zinc finger, CCHC-type; Peptidase aspartic, catalytic [Medicago truncatula]	ABD32582	1.42736e-27	81.5789	115.931	76	62
comp1001520_c0_seq1	---NA---	239	No Blast Hit
comp1001527_c0_seq1	---NA---	419	No Blast Hit
comp100154_c0_seq1	probable lysine--trna cytoplasmic	2334	gi|657371950|gb|KEH17902.1|lysyl-tRNA synthetase (class II) [Medicago truncatula]	KEH17902	0	96.5398	1041.57	578	558
comp100159_c0_seq1	heavy metal transport detoxification superfamily protein	487	gi|357507597|ref|XP_003624087.1|hypothetical protein MTR_7g079110 [Medicago truncatula] gi|355499102|gb|AES80305.1| heavy metal transport/detoxification superfamily protein [Medicago truncatula] gi|388505394|gb|AFK40763.1| unknown [Medicago truncatula]	XP_003624087, AES80305, AFK40763	1.49813e-17	100	85.5001	38	38
comp1001610_c0_seq1	helicase-like protein	412	gi|357459881|ref|XP_003600221.1|Helicase-like protein [Medicago truncatula]	XP_003600221	2.91215e-30	70.0787	126.716	127	89
comp100163_c0_seq1	peptidyl-prolyl cis-trans isomerase cyp18-2	858	gi|502111994|ref|XP_004494215.1|PREDICTED: peptidyl-prolyl cis-trans isomerase-like 1-like [Cicer arietinum]	XP_004494215	1.23624e-104	100	314.309	164	164
comp1001693_c0_seq1	---NA---	349	No Blast Hit
comp1001902_c0_seq1	---NA---	223	No Blast Hit
comp1002088_c0_seq1	---NA---	238	No Blast Hit
comp1002218_c0_seq1	---NA---	492	No Blast Hit
comp100228_c0_seq1	sterol regulatory element-binding protein cleavage-activating	668	gi|388491308|gb|AFK33720.1|unknown [Medicago truncatula]	AFK33720	1.20484e-65	70.8995	213.001	189	134
comp1002284_c0_seq1	---NA---	285	No Blast Hit
comp10023_c0_seq1	---NA---	222	No Blast Hit
comp100235_c0_seq1	---NA---	444	No Blast Hit
comp1002453_c0_seq1	---NA---	564	No Blast Hit
comp1002569_c0_seq1	---NA---	326	No Blast Hit
comp100271_c0_seq1	histone acetyltransferase type b subunit	750	gi|502151430|ref|XP_004508437.1|PREDICTED: uncharacterized protein LOC101490430 [Cicer arietinum]	XP_004508437	2.17218e-52	95.7895	177.178	95	91
comp100273_c0_seq1	orf51a gene product	240	gi|386799296|ref|YP_006291856.1|orf51a gene product (mitochondrion) [Daucus carota subsp. sativus] gi|386799301|ref|YP_006291870.1| orf51b gene product (mitochondrion) [Daucus carota subsp. sativus] gi|374081999|gb|AEY81191.1| orf51a (mitochondrion) [Daucus carota subsp. sativus] gi|374082004|gb|AEY81196.1| orf51b (mitochondrion) [Daucus carota subsp. sativus]	YP_006291856, YP_006291870, AEY81191, AEY81196	4.32167e-11	88.8889	64.3142	45	40
comp1002944_c0_seq1	---NA---	235	No Blast Hit
comp100297_c0_seq1	protein enhanced disease resistance 2-like	1509	gi|357465975|ref|XP_003603272.1|hypothetical protein MTR_3g105780 [Medicago truncatula] gi|355492320|gb|AES73523.1| lipid-binding protein [Medicago truncatula] gi|388499372|gb|AFK37752.1| unknown [Medicago truncatula]	XP_003603272, AES73523, AFK37752	2.98129e-178	96.2687	514.998	268	258
comp1003142_c0_seq1	---NA---	340	No Blast Hit
comp100328_c0_seq1	phosphoglucan phosphatase chloroplastic	1614	gi|657395161|gb|KEH35573.1|dual specificity phosphatase domain protein [Medicago truncatula]	KEH35573	0	91.958	533.487	286	263
comp1003299_c0_seq1	---NA---	378	No Blast Hit
comp100333_c0_seq1	cullin-1 isoform x1	872	gi|22335691|dbj|BAC10548.1|cullin-like protein1 [Pisum sativum]	BAC10548	9.75107e-19	100	96.6709	46	46
comp100341_c0_seq1	hypothetical protein MTR_3g054230	969	gi|657393053|gb|KEH33929.1|hypothetical protein MTR_3g054230 [Medicago truncatula]	KEH33929	2.14251e-75	84.6626	240.736	163	138
comp1003517_c0_seq1	nbs-lrr disease resistance protein	204	gi|657379227|gb|KEH23636.1|NBS-LRR disease resistance protein [Medicago truncatula]	KEH23636	5.17755e-17	76.1194	85.1149	67	51
comp1003525_c0_seq1	---NA---	249	No Blast Hit
comp1003592_c0_seq1	---NA---	320	No Blast Hit
comp10036_c0_seq1	uncharacterized mitochondrial protein g00810-like	204	gi|502157784|ref|XP_004510908.1|PREDICTED: uncharacterized mitochondrial protein AtMg00810-like [Cicer arietinum]	XP_004510908	4.05803e-15	69.1176	74.7146	68	47
comp1003675_c0_seq1	---NA---	504	No Blast Hit
comp100369_c0_seq1	pentatricopeptide repeat-containing protein chloroplastic-like	2408	gi|657401767|gb|KEH40726.1|PPR containing plant-like protein [Medicago truncatula]	KEH40726	0	91.4286	1050.04	595	544
comp1003817_c0_seq1	---NA---	206	No Blast Hit
comp1003828_c0_seq1	phosphatidylinositol 4-kinase beta 1-like isoform x1	278	gi|502137001|ref|XP_004502928.1|PREDICTED: phosphatidylinositol 4-kinase beta 1-like isoform X1 [Cicer arietinum]	XP_004502928	6.89639e-30	75.6757	123.25	111	84
comp1004538_c0_seq1	---NA---	329	No Blast Hit
comp100456_c0_seq1	upstream activation factor subunit spp27-like	555	gi|502160961|ref|XP_004511971.1|PREDICTED: upstream activation factor subunit spp27-like [Cicer arietinum]	XP_004511971	8.16666e-31	81.5217	125.561	92	75
comp100458_c0_seq1	heat shock factor-binding protein 1-like	416	gi|502112536|ref|XP_004494363.1|PREDICTED: heat shock factor-binding protein 1-like [Cicer arietinum]	XP_004494363	1.68334e-34	94.1176	126.716	68	64
comp100471_c0_seq1	50s ribosomal protein l18	834	gi|502146335|ref|XP_004506409.1|PREDICTED: 50S ribosomal protein L18-like [Cicer arietinum]	XP_004506409	2.73901e-84	83.9378	263.077	193	162
comp100480_c0_seq1	duf1685 family protein	929	gi|388506488|gb|AFK41310.1|unknown [Medicago truncatula]	AFK41310	4.54366e-93	74.3802	288.5	242	180
comp1004830_c0_seq1	---NA---	227	No Blast Hit
comp100524_c0_seq1	pentatricopeptide repeat-containing protein chloroplastic	2524	gi|502121843|ref|XP_004497461.1|PREDICTED: pentatricopeptide repeat-containing protein At3g09650, chloroplastic-like isoform X1 [Cicer arietinum]	XP_004497461	0	90.6417	1197.19	748	678
comp1005369_c0_seq1	---NA---	360	No Blast Hit
comp100539_c0_seq1	1-phosphatidylinositol-3-phosphate 5-kinase fab1a-like	1726	gi|502150630|ref|XP_004508047.1|PREDICTED: 1-phosphatidylinositol-3-phosphate 5-kinase FAB1B-like isoform X5 [Cicer arietinum]	XP_004508047	0	95.4217	745.732	415	396
comp100549_c0_seq1	thioredoxin mitochondrial	951	gi|89363535|emb|CAJ84246.1|putative thioredoxin [Pisum sativum]	CAJ84246	8.82446e-96	100	293.508	181	181
comp1005533_c0_seq1	---NA---	272	No Blast Hit
comp1005545_c0_seq1	---NA---	333	No Blast Hit
comp1005573_c0_seq1	---NA---	232	No Blast Hit
comp10056_c0_seq1	---NA---	311	No Blast Hit
comp100561_c0_seq1	probable signal peptidase complex subunit 1	759	gi|502141112|ref|XP_004504450.1|PREDICTED: probable signal peptidase complex subunit 1-like [Cicer arietinum]	XP_004504450	4.71538e-47	96.25	163.31	80	77
comp100562_c0_seq1	unknown	394	gi|217071388|gb|ACJ84054.1|unknown [Medicago truncatula]	ACJ84054	2.54551e-18	70	86.2705	100	70
comp100574_c0_seq1	peroxisomal acyl-coenzyme a oxidase 1-like	962	gi|357476797|ref|XP_003608684.1|Peroxisomal acyl-CoA oxidase 1A [Medicago truncatula] gi|355509739|gb|AES90881.1| peroxisomal acyl-coenzyme A oxidase-like protein [Medicago truncatula]	XP_003608684, AES90881	0	95.3125	582.408	320	305
comp1005754_c0_seq1	---NA---	290	No Blast Hit
comp1005762_c0_seq1	---NA---	272	No Blast Hit
comp1005869_c0_seq1	---NA---	345	No Blast Hit
comp100617_c0_seq1	u-box domain-containing protein 13	851	gi|571490169|ref|XP_006591407.1|PREDICTED: uncharacterized protein LOC100816765 isoform X2 [Glycine max]	XP_006591407	1.284e-69	100	246.514	136	136
comp100633_c0_seq1	polyamine oxidase 5	2037	gi|357449777|ref|XP_003595165.1|hypothetical protein MTR_2g039160 [Medicago truncatula] gi|124360795|gb|ABN08767.1| Amine oxidase [Medicago truncatula] gi|355484213|gb|AES65416.1| amine oxidase [Medicago truncatula]	XP_003595165, ABN08767, AES65416	0	90.4505	833.943	555	502
comp100645_c0_seq1	succinate dehydrogenase subunit 4	1316	gi|19032302|dbj|BAB85638.1|succinate dehydrogenase subunit 4 [Pisum sativum] gi|19032304|dbj|BAB85639.1| succinate dehydrogenase subunit 4 [Pisum sativum]	BAB85638, BAB85639	3.13658e-117	100	354.369	223	223
comp1006473_c0_seq1	---NA---	349	No Blast Hit
comp1006551_c0_seq1	---NA---	212	No Blast Hit
comp100660_c0_seq1	hypothetical protein MTR_8g087660	457	gi|657375327|gb|AET04334.2|hypothetical protein MTR_8g087660 [Medicago truncatula]	AET04334	4.70825e-37	95.7746	133.265	71	68
comp100687_c0_seq1	casein kinase i isoform delta-like	531	gi|657402193|gb|AES60208.2|casein kinase I-like protein [Medicago truncatula]	AES60208	5.53569e-31	100	126.716	62	62
comp100689_c0_seq1	enolase chloroplastic	1879	gi|502086942|ref|XP_004488376.1|PREDICTED: enolase 1, chloroplastic-like [Cicer arietinum]	XP_004488376	0	94.898	909.442	490	465
comp10069_c0_seq1	---NA---	234	No Blast Hit
comp100692_c0_seq1	cax-interacting protein 4	1421	gi|502116531|ref|XP_004495477.1|PREDICTED: CAX-interacting protein 4-like [Cicer arietinum]	XP_004495477	2.23043e-86	95	280.411	180	171
comp100705_c0_seq1	dead-box atp-dependent rna helicase 20	2049	gi|357454677|ref|XP_003597619.1|DEAD-box ATP-dependent RNA helicase [Medicago truncatula] gi|358344685|ref|XP_003636418.1| DEAD-box ATP-dependent RNA helicase [Medicago truncatula] gi|124360402|gb|ABN08415.1| Helicase, C-terminal [Medicago truncatula] gi|355486667|gb|AES67870.1| DEAD-box ATP-dependent RNA helicase-like protein [Medicago truncatula]	XP_003597619, XP_003636418, ABN08415, AES67870	0	96.0239	908.286	503	483
comp1007086_c0_seq1	---NA---	210	No Blast Hit
comp100714_c0_seq1	single-stranded dna-binding protein chloroplastic-like	1178	gi|502170191|ref|XP_004514779.1|PREDICTED: single-stranded DNA-binding protein WHY1, chloroplastic-like [Cicer arietinum]	XP_004514779	1.42823e-115	84.2105	350.132	247	208
comp100718_c0_seq1	protein upstream of flc-like	1834	gi|502145117|ref|XP_004505888.1|PREDICTED: uncharacterized protein LOC101507317 [Cicer arietinum]	XP_004505888	0	90.1914	628.632	418	377
comp100730_c0_seq1	hsp40 cysteine-rich domain	813	gi|502107296|ref|XP_004493220.1|PREDICTED: uncharacterized protein LOC101498703 [Cicer arietinum]	XP_004493220	1.29907e-88	87.0787	273.478	178	155
comp1007452_c0_seq1	---NA---	277	No Blast Hit
comp1007485_c0_seq1	c2 domain-containing family protein	287	gi|657386853|gb|AES87259.2|calcium-dependent lipid-binding (CaLB domain) family protein [Medicago truncatula]	AES87259	5.94312e-56	98.9474	197.208	95	94
comp1007541_c0_seq1	---NA---	490	No Blast Hit
comp100764_c0_seq1	---NA---	1169	No Blast Hit
comp1007767_c0_seq1	---NA---	227	No Blast Hit
comp100777_c0_seq1	vesicle-associated membrane protein 711	1194	gi|502098408|ref|XP_004491228.1|PREDICTED: vesicle-associated membrane protein 711-like [Cicer arietinum]	XP_004491228	5.74406e-134	96.8037	395.586	219	212
comp10079_c0_seq1	---NA---	293	No Blast Hit
comp10081_c0_seq1	---NA---	217	No Blast Hit
comp1008227_c0_seq1	---NA---	264	No Blast Hit
comp100828_c0_seq1	dna polymerase delta small subunit	1684	gi|502109177|ref|XP_004493584.1|PREDICTED: DNA polymerase delta small subunit-like isoform X1 [Cicer arietinum] gi|502109181|ref|XP_004493585.1| PREDICTED: DNA polymerase delta small subunit-like isoform X2 [Cicer arietinum]	XP_004493584, XP_004493585	0	96.7667	841.647	433	419
comp100840_c0_seq1	protein gpr107-like	1916	gi|502114546|ref|XP_004494982.1|PREDICTED: protein GPR107-like [Cicer arietinum]	XP_004494982	0	95.7346	701.434	422	404
comp100857_c0_seq1	probable calcium-binding protein cml13	1410	gi|502160156|ref|XP_004511652.1|PREDICTED: probable calcium-binding protein CML13-like [Cicer arietinum]	XP_004511652	1.44905e-94	99.3197	294.664	147	146
comp1008631_c0_seq1	---NA---	484	No Blast Hit
comp100864_c0_seq1	forkhead-associated domain-containing protein 1-like	1376	gi|657385875|gb|AET00395.2|hypothetical protein MTR_5g091560 [Medicago truncatula]	AET00395	8.43495e-111	85.9532	341.658	299	257
comp100865_c0_seq1	cell division topological specificity factor chloroplastic	1072	gi|357487329|ref|XP_003613952.1|Cell division topological specificity factor [Medicago truncatula] gi|355515287|gb|AES96910.1| plastid division regulator MinE [Medicago truncatula] gi|388518485|gb|AFK47304.1| unknown [Medicago truncatula]	XP_003613952, AES96910, AFK47304	7.62755e-137	92.2078	401.749	231	213
comp1008650_c0_seq1	---NA---	231	No Blast Hit
comp100867_c0_seq1	grip and coiled-coil domain-containing	1404	gi|657404439|gb|KEH43136.1|hypothetical protein MTR_1g084990 [Medicago truncatula]	KEH43136	1.70899e-116	77.8075	380.563	374	291
comp1008684_c0_seq1	---NA---	335	No Blast Hit
comp1008721_c0_seq1	hypothetical protein MTR_2g084340	277	gi|657399441|gb|KEH38881.1|hypothetical protein MTR_2g084340 [Medicago truncatula]	KEH38881	4.08949e-31	82.9545	118.242	88	73
comp1008810_c0_seq1	---NA---	258	No Blast Hit
comp1009_c0_seq1	---NA---	206	No Blast Hit
comp1009021_c0_seq1	---NA---	324	No Blast Hit
comp100927_c0_seq1	14-3-3-like protein c-like isoform x2	678	gi|11138322|dbj|BAB17822.1|vf14-3-3d protein [Vicia faba]	BAB17822	3.46175e-121	98.3146	357.451	178	175
comp1009406_c0_seq1	phosphoinositide phospholipase c 6	422	gi|502096024|ref|XP_004490601.1|PREDICTED: phosphoinositide phospholipase C 2-like [Cicer arietinum]	XP_004490601	2.27078e-87	96.4286	277.33	140	135
comp100952_c0_seq1	succinate dehydrogenase subunit mitochondrial	941	gi|502143308|ref|XP_004505293.1|PREDICTED: uncharacterized protein LOC101496013 [Cicer arietinum]	XP_004505293	1.45195e-91	97.9452	281.182	146	143
comp10097_c0_seq1	btb poz domain-containing protein	314	gi|357476367|ref|XP_003608469.1|BTB/POZ domain-containing protein [Medicago truncatula]	XP_003608469	5.27936e-42	94.9367	153.68	79	75
comp10097_c0_seq2	btb poz domain-containing protein	356	gi|357476367|ref|XP_003608469.1|BTB/POZ domain-containing protein [Medicago truncatula]	XP_003608469	6.56517e-65	95.3704	214.157	108	103
comp1009709_c0_seq1	PREDICTED: uncharacterized protein LOC102665967	224	gi|571465786|ref|XP_006583472.1|PREDICTED: uncharacterized protein LOC102665967 [Glycine max]	XP_006583472	2.87732e-16	70.2703	83.1889	74	52
comp1009733_c0_seq1	---NA---	281	No Blast Hit
comp100980_c0_seq1	---NA---	255	No Blast Hit
comp1009828_c0_seq1	---NA---	279	No Blast Hit
comp101006_c0_seq1	acetolactate synthase chloroplastic-like	988	gi|357446499|ref|XP_003593527.1|Acetolactate synthase [Medicago truncatula] gi|124360613|gb|ABN08612.1| Thiamine pyrophosphate enzyme, central region [Medicago truncatula] gi|355482575|gb|AES63778.1| acetolactate synthase 1 catalytic subunit [Medicago truncatula]	XP_003593527, ABN08612, AES63778	0	98.1818	556.599	275	270
comp101008_c0_seq1	---NA---	999	No Blast Hit
comp1010110_c0_seq1	---NA---	220	No Blast Hit
comp1010133_c0_seq1	---NA---	307	No Blast Hit
comp101014_c0_seq1	---NA---	1433	No Blast Hit
comp101029_c0_seq1	---NA---	325	No Blast Hit
comp1010345_c0_seq1	---NA---	320	No Blast Hit
comp1010355_c0_seq1	---NA---	210	No Blast Hit
comp101036_c0_seq1	leginsulin albumin-1	623	gi|657381310|gb|KEH25315.1|Leginsulin/Albumin-1 [Medicago truncatula]	KEH25315	9.40554e-23	59.6491	100.138	114	68
comp1010573_c0_seq1	---NA---	207	No Blast Hit
comp101064_c0_seq1	glucan endo- -beta-glucosidase	1293	gi|357474061|ref|XP_003607315.1|Glucan endo-1,3-beta-glucosidase [Medicago truncatula] gi|355508370|gb|AES89512.1| glucan endo-1,3-beta-glucosidase [Medicago truncatula]	XP_003607315, AES89512	2.07308e-179	90	516.538	310	279
comp1010669_c0_seq1	protein chloroplastic-like isoform x1	289	gi|657385353|gb|AES98706.2|SKIP interacting protein, putative [Medicago truncatula]	AES98706	3.12721e-39	83	145.976	100	83
comp1010893_c0_seq1	udp-glucosyltransferase family protein	307	gi|657380521|gb|KEH24634.1|UDP-glucosyltransferase family protein [Medicago truncatula]	KEH24634	4.23378e-58	95.098	197.208	102	97
comp1011112_c0_seq1	---NA---	474	No Blast Hit
comp1011119_c0_seq1	---NA---	297	No Blast Hit
comp1011135_c0_seq1	---NA---	368	No Blast Hit
comp101114_c0_seq1	seed linoleate 9s-lipoxygenase	242	gi|4165128|gb|AAD08697.1|lipoxygenase LoxN3 [Pisum sativum]	AAD08697	1.36276e-47	100	168.703	80	80
comp1011206_c0_seq1	---NA---	219	No Blast Hit
comp101133_c0_seq1	receptor-like protein kinase hsl1	403	gi|657396640|gb|AES63900.2|LRR receptor-like kinase family protein [Medicago truncatula]	AES63900	4.44998e-88	99.2537	287.345	134	133
comp1011618_c0_seq1	---NA---	269	No Blast Hit
comp1011717_c0_seq1	---NA---	231	No Blast Hit
comp1011764_c0_seq1	---NA---	318	No Blast Hit
comp101186_c0_seq1	cofilin actin-depolymerizing factor-like protein	1788	gi|657405180|gb|AES62539.2|cofilin/actin-depolymerizing factor-like protein [Medicago truncatula]	AES62539	1.04629e-71	65.3846	253.447	312	204
comp101188_c0_seq1	mitochondrial import inner membrane translocase subunit tim16	911	gi|502140640|ref|XP_004504285.1|PREDICTED: mitochondrial import inner membrane translocase subunit tim16-like [Cicer arietinum]	XP_004504285	6.49169e-62	93.1624	204.142	117	109
comp101195_c0_seq1	abc transporter g family member 6-like	2746	gi|357444961|ref|XP_003592758.1|ABC transporter G family member [Medicago truncatula] gi|355481806|gb|AES63009.1| white-brown-complex ABC transporter family protein [Medicago truncatula]	XP_003592758, AES63009	0	94.5695	1286.55	755	714
comp1012208_c0_seq1	---NA---	258	No Blast Hit
comp1012277_c0_seq1	---NA---	202	No Blast Hit
comp1012372_c0_seq1	---NA---	308	No Blast Hit
comp101252_c0_seq1	duf543 domain protein	723	gi|357455425|ref|XP_003597993.1|hypothetical protein MTR_3g005050 [Medicago truncatula] gi|355487041|gb|AES68244.1| DUF543 domain protein [Medicago truncatula]	XP_003597993, AES68244	5.39952e-46	87.8788	160.229	99	87
comp1012543_c0_seq1	---NA---	245	No Blast Hit
comp101256_c0_seq1	tudor pwwp mbt superfamily protein isoform 1	4123	gi|502168407|ref|XP_004514381.1|PREDICTED: uncharacterized protein LOC101505515 isoform X1 [Cicer arietinum] gi|502168412|ref|XP_004514382.1| PREDICTED: uncharacterized protein LOC101505515 isoform X2 [Cicer arietinum]	XP_004514381, XP_004514382	0	75.1812	1268.06	1104	830
comp101291_c0_seq1	succinate dehydrogenase	1113	gi|657401004|gb|AES59475.2|succinate dehydrogenase [Medicago truncatula]	AES59475	7.38037e-125	94.4444	372.089	198	187
comp101297_c0_seq1	phosphatidylglycerol phosphatidylinositol transfer protein ddb_g0282179	832	gi|388510238|gb|AFK43185.1|unknown [Medicago truncatula]	AFK43185	1.28235e-64	94.697	211.46	132	125
comp101303_c0_seq1	cell division control protein 48 c isoform 1	799	gi|502076927|ref|XP_004485496.1|PREDICTED: cell division control protein 48 homolog C-like isoform X1 [Cicer arietinum]	XP_004485496	1.51365e-64	80.9129	226.868	241	195
comp101304_c0_seq1	disease resistance response protein 206-like	905	gi|502158728|ref|XP_004511259.1|PREDICTED: disease resistance response protein 206-like [Cicer arietinum]	XP_004511259	1.75697e-86	91.5663	269.626	166	152
comp1013190_c0_seq1	---NA---	245	No Blast Hit
comp1013192_c0_seq1	---NA---	205	No Blast Hit
comp10132_c0_seq1	---NA---	323	No Blast Hit
comp1013338_c0_seq1	hypothetical protein MTR_1g087740	417	gi|357442359|ref|XP_003591457.1|hypothetical protein MTR_1g087740 [Medicago truncatula] gi|355480505|gb|AES61708.1| hypothetical protein MTR_1g087740 [Medicago truncatula]	XP_003591457, AES61708	3.67211e-27	78.5714	107.842	84	66
comp101337_c0_seq1	mitochondrial import receptor subunit tom5 homolog	479	gi|657390511|gb|KEH32032.1|import receptor subunit TOM5-like protein [Medicago truncatula]	KEH32032	4.13166e-23	94.4444	97.0561	54	51
comp1013413_c0_seq1	---NA---	332	No Blast Hit
comp1013537_c0_seq1	---NA---	251	No Blast Hit
comp1013595_c0_seq1	---NA---	262	No Blast Hit
comp101372_c0_seq1	serine arginine repetitive matrix protein 1-like	919	gi|502148707|ref|XP_004507238.1|PREDICTED: uncharacterized protein LOC101514389 [Cicer arietinum]	XP_004507238	1.28205e-67	72.093	225.328	215	155
comp1013742_c0_seq1	---NA---	281	No Blast Hit
comp101387_c0_seq1	pith domain-containing protein 1	1024	gi|357447127|ref|XP_003593839.1|Thioredoxin family protein [Medicago truncatula] gi|355482887|gb|AES64090.1| thioredoxin family Trp26 protein [Medicago truncatula] gi|388495170|gb|AFK35651.1| unknown [Medicago truncatula]	XP_003593839, AES64090, AFK35651	2.27381e-128	98.3871	378.252	186	183
comp101396_c0_seq1	u6 snrna-associated sm-like protein lsm6	705	gi|823162990|ref|XP_012481425.1|PREDICTED: sm-like protein LSM36B [Gossypium raimondii] gi|823162992|ref|XP_012481426.1| PREDICTED: sm-like protein LSM36B [Gossypium raimondii] gi|823162994|ref|XP_012481427.1| PREDICTED: sm-like protein LSM36B [Gossypium raimondii] gi|728819335|gb|KHG03147.1| U6 snRNA-associated Sm-like protein LSm6 [Gossypium arboreum] gi|763760508|gb|KJB27762.1| hypothetical pr…	XP_012481425, XP_012481426, XP_012481427, KHG03147, KJB27762, KJB27764	1.86726e-47	100	163.696	77	77
comp10142_c0_seq1	---NA---	206	No Blast Hit
comp1014221_c0_seq1	catalytic region ribonuclease h	218	gi|356566612|ref|XP_003551524.1|PREDICTED: uncharacterized protein LOC100805548 [Glycine max]	XP_003551524	1.39068e-19	72.2222	92.8189	72	52
comp1014278_c0_seq1	---NA---	220	No Blast Hit
comp10143_c0_seq1	hypothetical protein VITISV_039877	223	gi|147770316|emb|CAN78145.1|hypothetical protein VITISV_039877 [Vitis vinifera]	CAN78145	2.98884e-11	73.0159	67.781	63	46
comp1014310_c0_seq1	---NA---	293	No Blast Hit
comp1014383_c0_seq1	---NA---	238	No Blast Hit
comp101441_c0_seq1	heavy metal transport detoxification superfamily protein isoform 1	1903	gi|657405659|gb|KEH44131.1|heavy metal-associated domain protein [Medicago truncatula]	KEH44131	3.55318e-128	81.1705	395.201	393	319
comp10145_c0_seq1	---NA---	230	No Blast Hit
comp1014548_c0_seq1	---NA---	243	No Blast Hit
comp101465_c0_seq1	PREDICTED: uncharacterized protein LOC101513425	692	gi|502152619|ref|XP_004509011.1|PREDICTED: uncharacterized protein LOC101513425 [Cicer arietinum]	XP_004509011	2.83044e-25	86.1111	105.531	72	62
comp1014658_c0_seq1	---NA---	333	No Blast Hit
comp1014754_c0_seq1	---NA---	234	No Blast Hit
comp101476_c0_seq1	protein defective in meristem silencing 3 isoform x1	1408	gi|657380567|gb|KEH24680.1|defective in meristem silencing protein [Medicago truncatula]	KEH24680	0	93.1751	617.461	337	314
comp1015_c0_seq1	---NA---	234	No Blast Hit
comp1015009_c0_seq1	---NA---	251	No Blast Hit
comp1015047_c0_seq1	---NA---	232	No Blast Hit
comp1015348_c0_seq1	---NA---	355	No Blast Hit
comp101542_c0_seq1	---NA---	450	No Blast Hit
comp101556_c0_seq1	14 kda proline-rich	806	gi|357476925|ref|XP_003608748.1|14 kDa proline-rich protein DC2.15 [Medicago truncatula] gi|355509803|gb|AES90945.1| Lipid transfer protein [Medicago truncatula] gi|388493086|gb|AFK34609.1| unknown [Medicago truncatula]	XP_003608748, AES90945, AFK34609	1.34958e-43	88.3041	157.532	171	151
comp101561_c0_seq1	protein arginine n-methyltransferase	2602	gi|502124614|ref|XP_004498602.1|PREDICTED: protein starmaker-like isoform X1 [Cicer arietinum] gi|502124617|ref|XP_004498603.1| PREDICTED: protein starmaker-like isoform X2 [Cicer arietinum]	XP_004498602, XP_004498603	0	83.375	823.543	800	667
comp1015771_c0_seq1	---NA---	225	No Blast Hit
comp1015775_c0_seq1	---NA---	244	No Blast Hit
comp101579_c0_seq1	---NA---	478	No Blast Hit
comp1015959_c0_seq1	---NA---	231	No Blast Hit
comp101596_c0_seq1	hypothetical protein MTR_1g084780	700	gi|357441923|ref|XP_003591239.1|hypothetical protein MTR_1g084780 [Medicago truncatula] gi|355480287|gb|AES61490.1| hypothetical protein MTR_1g084780 [Medicago truncatula]	XP_003591239, AES61490	5.19277e-23	80.2326	100.523	86	69
comp1016000_c0_seq1	---NA---	380	No Blast Hit
comp1016096_c0_seq1	---NA---	305	No Blast Hit
comp1016272_c0_seq1	---NA---	271	No Blast Hit
comp1016963_c0_seq1	---NA---	265	No Blast Hit
comp101699_c0_seq1	spermidine hydroxycinnamoyl transferase-like	1509	gi|357457513|ref|XP_003599037.1|Anthranilate N-benzoyltransferase protein [Medicago truncatula] gi|358348647|ref|XP_003638356.1| Anthranilate N-benzoyltransferase protein [Medicago truncatula] gi|355488085|gb|AES69288.1| spermidine hydroxycinnamoyl transferase [Medicago truncatula]	XP_003599037, XP_003638356, AES69288	0	86.9469	716.072	452	393
comp1017046_c0_seq1	---NA---	237	No Blast Hit
comp1017264_c0_seq1	---NA---	287	No Blast Hit
comp1017391_c0_seq1	---NA---	268	No Blast Hit
comp10176_c0_seq1	---NA---	288	No Blast Hit
comp1017608_c0_seq1	---NA---	500	No Blast Hit
comp1017787_c0_seq1	---NA---	756	No Blast Hit
comp1018079_c0_seq1	---NA---	403	No Blast Hit
comp1018087_c0_seq1	---NA---	369	No Blast Hit
comp10182_c0_seq1	---NA---	210	No Blast Hit
comp101824_c0_seq1	PREDICTED: uncharacterized protein LOC101511657	833	gi|502123753|ref|XP_004498245.1|PREDICTED: uncharacterized protein LOC101511657 [Cicer arietinum]	XP_004498245	1.87241e-81	90.6433	254.988	171	155
comp101828_c0_seq1	probable e3 ubiquitin-protein ligase log2-like	1181	gi|657403402|gb|KEH42249.1|E3 ubiquitin-protein ligase [Medicago truncatula]	KEH42249	4.91463e-115	90.3382	352.058	207	187
comp1018294_c0_seq1	---NA---	226	No Blast Hit
comp1018661_c0_seq1	---NA---	293	No Blast Hit
comp1018714_c0_seq1	---NA---	268	No Blast Hit
comp101872_c0_seq1	---NA---	388	No Blast Hit
comp1018851_c0_seq1	---NA---	384	No Blast Hit
comp101895_c0_seq1	keratin-associated protein 10-6 isoform 1	908	gi|388517265|gb|AFK46694.1|unknown [Medicago truncatula] gi|657395769|gb|AES73767.2| transmembrane protein, putative [Medicago truncatula]	AFK46694, AES73767	5.6525e-103	88.7097	311.612	186	165
comp1019107_c0_seq1	---NA---	414	No Blast Hit
comp101913_c0_seq1	ethylene-responsive transcription factor rap2-3-like	1214	gi|388496754|gb|AFK36443.1|unknown [Medicago truncatula]	AFK36443	3.20411e-88	79.6296	280.411	270	215
comp1019151_c0_seq1	---NA---	268	No Blast Hit
comp101922_c0_seq1	1-aminocyclopropane-1-carboxylate deaminase	1426	gi|502137977|ref|XP_004503246.1|PREDICTED: putative 1-aminocyclopropane-1-carboxylate deaminase-like [Cicer arietinum]	XP_004503246	0	93.3661	694.886	407	380
comp101926_c0_seq1	probable calcium-binding protein cml36	1193	gi|357509533|ref|XP_003625055.1|hypothetical protein MTR_7g090450 [Medicago truncatula] gi|355500070|gb|AES81273.1| EF hand calcium-binding family protein [Medicago truncatula] gi|388494876|gb|AFK35504.1| unknown [Medicago truncatula]	XP_003625055, AES81273, AFK35504	4.57338e-102	86.2385	313.923	218	188
comp101927_c0_seq1	duf760 family protein	1912	gi|502155925|ref|XP_004510240.1|PREDICTED: uncharacterized protein LOC101489146 [Cicer arietinum]	XP_004510240	0	90.051	652.514	392	353
comp101928_c0_seq1	---NA---	580	No Blast Hit
comp10193_c0_seq1	---NA---	263	No Blast Hit
comp101937_c0_seq1	protein e6	1016	gi|357446719|ref|XP_003593635.1|hypothetical protein MTR_2g014400 [Medicago truncatula] gi|355482683|gb|AES63886.1| transmembrane protein, putative [Medicago truncatula]	XP_003593635, AES63886	1.17478e-49	74.3243	178.333	222	165
comp101944_c0_seq1	serine carboxypeptidase-like	1939	gi|657404877|gb|KEH43478.1|serine carboxypeptidase-like protein [Medicago truncatula]	KEH43478	0	91.8534	892.878	491	451
comp1019560_c0_seq1	---NA---	218	No Blast Hit
comp1019598_c0_seq1	leucine-rich repeat protein kinase family isoform 1	284	gi|593792828|ref|XP_007159453.1|hypothetical protein PHAVU_002G238900g [Phaseolus vulgaris] gi|561032868|gb|ESW31447.1| hypothetical protein PHAVU_002G238900g [Phaseolus vulgaris]	XP_007159453, ESW31447	2.93259e-56	96.7742	195.282	93	90
comp1019616_c0_seq1	---NA---	303	No Blast Hit
comp1019626_c0_seq1	rna-directed dna polymerase (reverse transcriptase)	201	gi|657378314|gb|KEH23100.1|hypothetical protein MTR_7g066450 [Medicago truncatula]	KEH23100	3.46468e-18	77.4648	85.1149	71	55
comp101971_c0_seq1	gdsl esterase lipase at3g48460-like	1476	gi|657390163|gb|AES91099.2|GDSL-like lipase/acylhydrolase [Medicago truncatula]	AES91099	0	91.3613	671.389	382	349
comp1019920_c0_seq1	---NA---	277	No Blast Hit
comp1019969_c0_seq1	lysine histidine transporter-like 8	254	gi|357483987|ref|XP_003612280.1|Lysine/histidine transporter [Medicago truncatula] gi|355513615|gb|AES95238.1| transmembrane amino acid transporter family protein [Medicago truncatula]	XP_003612280, AES95238	6.2595e-47	96.4286	167.162	84	81
comp102004_c0_seq1	lipoyltransferase 2 isoform 2	1016	gi|657405536|gb|KEH44017.1|biotin/lipoate A/B protein ligase family protein [Medicago truncatula]	KEH44017	1.57644e-156	96.1702	451.055	235	226
comp102007_c0_seq1	---NA---	1350	No Blast Hit
comp1020102_c0_seq1	---NA---	213	No Blast Hit
comp102020_c0_seq1	f-box protein at5g39450-like isoform x2	1746	gi|657395248|gb|KEH35612.1|F-box plant protein, putative [Medicago truncatula]	KEH35612	0	92.3554	838.18	484	447
comp1020330_c0_seq1	---NA---	284	No Blast Hit
comp1020335_c0_seq1	triacylglycerol lipase 2	416	gi|657377128|gb|KEH22048.1|triacylglycerol lipase-like protein [Medicago truncatula]	KEH22048	2.03717e-84	95.6522	265.003	138	132
comp1020354_c0_seq1	---NA---	301	No Blast Hit
comp1020369_c0_seq1	---NA---	497	No Blast Hit
comp1020410_c0_seq1	---NA---	228	No Blast Hit
comp1020490_c0_seq1	---NA---	301	No Blast Hit
comp102082_c0_seq1	amidophosphoribosyltransferase chloroplastic-like	2129	gi|357473601|ref|XP_003607085.1|Amidophosphoribosyltransferase [Medicago truncatula] gi|355508140|gb|AES89282.1| GLN phosphoribosyl pyrophosphate amidotransferase [Medicago truncatula]	XP_003607085, AES89282	0	95.8333	1034.63	552	529
comp1021016_c0_seq1	---NA---	250	No Blast Hit
comp1021101_c0_seq1	---NA---	215	No Blast Hit
comp1021259_c0_seq1	---NA---	227	No Blast Hit
comp102131_c0_seq1	snare-like superfamily protein isoform 1	707	gi|502080765|ref|XP_004486673.1|PREDICTED: coatomer subunit zeta-1-like [Cicer arietinum]	XP_004486673	3.03012e-99	100	297.745	147	147
comp1021456_c0_seq1	---NA---	294	No Blast Hit
comp10215_c0_seq1	copia-type polyprotein	204	gi|502097684|ref|XP_004491052.1|PREDICTED: uncharacterized protein LOC101496493 [Cicer arietinum]	XP_004491052	7.02023e-17	79.6875	83.5741	64	51
comp1021503_c0_seq1	---NA---	358	No Blast Hit
comp102169_c0_seq1	ras-related protein rabb1c	1543	gi|567221272|ref|XP_006414265.1|hypothetical protein EUTSA_v10025789mg [Eutrema salsugineum] gi|557115435|gb|ESQ55718.1| hypothetical protein EUTSA_v10025789mg [Eutrema salsugineum]	XP_006414265, ESQ55718	2.69747e-130	99.4709	394.045	189	188
comp102182_c0_seq1	histone partial	400	gi|297810193|ref|XP_002872980.1|hypothetical protein ARALYDRAFT_912258 [Arabidopsis lyrata subsp. lyrata] gi|297318817|gb|EFH49239.1| hypothetical protein ARALYDRAFT_912258 [Arabidopsis lyrata subsp. lyrata]	XP_002872980, EFH49239	1.11191e-20	100	90.1225	44	44
comp102184_c0_seq1	---NA---	429	No Blast Hit
comp1021990_c0_seq1	---NA---	207	No Blast Hit
comp1022063_c0_seq1	---NA---	236	No Blast Hit
comp1022068_c0_seq1	---NA---	233	No Blast Hit
comp1022155_c0_seq1	---NA---	280	No Blast Hit
comp1022156_c0_seq1	---NA---	205	No Blast Hit
comp102225_c0_seq1	intracellular protein transport protein uso1-like	1871	gi|657383243|gb|KEH26984.1|RAB6-interacting protein, putative [Medicago truncatula]	KEH26984	0	79.0607	582.408	511	404
comp102226_c0_seq1	bifunctional riboflavin biosynthesis protein riba chloroplastic-like	539	gi|388499400|gb|AFK37766.1|unknown [Medicago truncatula]	AFK37766	4.92196e-47	82.3529	172.17	119	98
comp102231_c0_seq1	uridylate kinase	1316	gi|217074196|gb|ACJ85458.1|unknown [Medicago truncatula]	ACJ85458	0	96.5753	553.903	292	282
comp102232_c0_seq1	---NA---	1166	No Blast Hit
comp1022594_c0_seq1	---NA---	386	No Blast Hit
comp102261_c0_seq1	transcription factor gte1	1258	gi|502086469|ref|XP_004488228.1|PREDICTED: transcription factor GTE1-like [Cicer arietinum]	XP_004488228	1.45921e-144	79.5518	428.713	357	284
comp102278_c0_seq1	methylthioribose-1-phosphate isomerase	1677	gi|657397959|gb|AES65569.2|methylthioribose-1-phosphate isomerase [Medicago truncatula]	AES65569	0	96.4865	615.535	370	357
comp102281_c0_seq1	50s ribosomal protein chloroplastic	1053	gi|388493984|gb|AFK35058.1|unknown [Medicago truncatula] gi|657397351|gb|KEH37103.1| 50S ribosomal protein L7/L12 [Medicago truncatula]	AFK35058, KEH37103	2.44393e-112	93.7173	337.421	191	179
comp102288_c0_seq1	---NA---	930	No Blast Hit
comp1022893_c0_seq1	---NA---	309	No Blast Hit
comp1023279_c0_seq1	---NA---	280	No Blast Hit
comp1023715_c0_seq1	reverse partial	217	gi|147834348|emb|CAN74303.1|hypothetical protein VITISV_032980 [Vitis vinifera]	CAN74303	2.24841e-37	95.8333	143.665	72	69
comp1023923_c0_seq1	---NA---	253	No Blast Hit
comp1024030_c0_seq1	---NA---	251	No Blast Hit
comp102416_c0_seq1	zinc finger a20 and an1 domain-containing stress-associated protein 5-like	1365	gi|502157980|ref|XP_004510979.1|PREDICTED: zinc finger A20 and AN1 domain-containing stress-associated protein 5-like [Cicer arietinum]	XP_004510979	7.78225e-58	81.875	199.519	160	131
comp102453_c0_seq1	leucine-rich repeat extensin-like protein 4	1939	gi|502163823|ref|XP_004512961.1|PREDICTED: leucine-rich repeat extensin-like protein 3-like [Cicer arietinum]	XP_004512961	0	90.3704	674.47	405	366
comp102455_c0_seq1	bi1-like protein	1242	gi|388516793|gb|AFK46458.1|unknown [Medicago truncatula] gi|657396885|gb|AES64333.2| inhibitor of apoptosis-promoting Bax1 protein [Medicago truncatula]	AFK46458, AES64333	6.16921e-126	96.1089	377.096	257	247
comp1024799_c0_seq1	---NA---	246	No Blast Hit
comp102481_c0_seq1	peptide deformylase chloroplastic mitochondrial	1521	gi|502147768|ref|XP_004506907.1|PREDICTED: peptide deformylase 1A, chloroplastic-like [Cicer arietinum]	XP_004506907	1.68206e-143	90.6615	425.246	257	233
comp1025142_c0_seq1	---NA---	393	No Blast Hit
comp1025190_c0_seq1	---NA---	373	No Blast Hit
comp10254_c0_seq1	f-box protein afr	500	gi|357466507|ref|XP_003603538.1|F-box protein AFR [Medicago truncatula] gi|355492586|gb|AES73789.1| galactose oxidase/kelch repeat protein [Medicago truncatula]	XP_003603538, AES73789	3.49125e-45	83.7398	162.925	123	103
comp1025534_c0_seq1	probable sarcosine oxidase	236	gi|357466531|ref|XP_003603550.1|Sarcosine oxidase [Medicago truncatula] gi|355492598|gb|AES73801.1| monomeric form sarcosine oxidase [Medicago truncatula]	XP_003603550, AES73801	3.66958e-29	85.8974	117.087	78	67
comp1025565_c0_seq1	---NA---	341	No Blast Hit
comp102574_c0_seq1	l-type lectin-domain containing receptor kinase -like	1544	gi|502103913|ref|XP_004492393.1|PREDICTED: L-type lectin-domain containing receptor kinase VIII.2-like [Cicer arietinum]	XP_004492393	3.88841e-171	84.6575	500.36	365	309
comp10260_c0_seq1	pif1-like helicase	222	gi|657371677|gb|KEH17659.1|PIF1-like helicase [Medicago truncatula]	KEH17659	3.99939e-17	84.4828	85.5001	58	49
comp102621_c0_seq1	dna polymerase epsilon subunit 3	873	gi|388523203|gb|AFK49654.1|nuclear transcription factor Y subunit B4 [Medicago truncatula] gi|657387780|gb|KEH29855.1| class 2 transcription repressor NC2, beta subunit [Medicago truncatula]	AFK49654, KEH29855	2.11997e-60	89.5522	200.675	134	120
comp1026239_c0_seq1	---NA---	204	No Blast Hit
comp1026278_c0_seq1	---NA---	278	No Blast Hit
comp10263_c0_seq1	---NA---	222	No Blast Hit
comp10265_c0_seq1	---NA---	295	No Blast Hit
comp1026531_c0_seq1	f-box lrr-repeat protein	568	gi|356505803|ref|XP_003521679.1|PREDICTED: F-box/LRR-repeat protein 3-like [Glycine max]	XP_003521679	2.34103e-79	94.5122	260.381	164	155
comp102658_c0_seq1	nuclear transcription factor y subunit b-3	1690	gi|571543932|ref|XP_006602134.1|PREDICTED: nuclear transcription factor Y subunit B-2 [Glycine max]	XP_006602134	2.04046e-81	92.4138	265.003	145	134
comp102665_c0_seq1	lamin-like protein	981	gi|502091076|ref|XP_004489434.1|PREDICTED: lamin-like protein-like [Cicer arietinum]	XP_004489434	6.84604e-106	91.1111	319.701	180	164
comp102677_c0_seq1	iron-sulfur assembly protein chloroplastic	855	gi|502140001|ref|XP_004504011.1|PREDICTED: iron-sulfur assembly protein IscA, chloroplastic-like [Cicer arietinum]	XP_004504011	1.18707e-90	89.5028	279.256	181	162
comp1026831_c0_seq1	---NA---	466	No Blast Hit
comp1026985_c0_seq1	---NA---	225	No Blast Hit
comp1027_c0_seq1	---NA---	234	No Blast Hit
comp1027242_c0_seq1	---NA---	355	No Blast Hit
comp1027320_c0_seq1	---NA---	217	No Blast Hit
comp102737_c0_seq1	eukaryotic peptide chain release factor gtp-binding subunit erf3a isoform x1	202	gi|629119478|gb|KCW83968.1|hypothetical protein EUGRSUZ_B00852 [Eucalyptus grandis]	KCW83968	7.65104e-37	100	138.658	67	67
comp1027733_c0_seq1	---NA---	242	No Blast Hit
comp102775_c0_seq1	---NA---	862	No Blast Hit
comp1027872_c0_seq1	---NA---	268	No Blast Hit
comp1028_c0_seq1	---NA---	242	No Blast Hit
comp1028_c1_seq1	---NA---	314	No Blast Hit
comp1028017_c0_seq1	---NA---	215	No Blast Hit
comp102807_c0_seq1	allene oxide synthase	1837	gi|357473151|ref|XP_003606860.1|Allene oxide synthase [Medicago truncatula] gi|33504428|emb|CAC86898.1| 9/13 hydroperoxide lyase [Medicago truncatula] gi|355507915|gb|AES89057.1| fatty acid hydroperoxide lyase [Medicago truncatula]	XP_003606860, CAC86898, AES89057	0	94.3983	886.715	482	455
comp1028433_c0_seq1	---NA---	320	No Blast Hit
comp1028443_c0_seq1	nuclease harbi1-like	245	gi|571468817|ref|XP_006584454.1|PREDICTED: putative nuclease HARBI1-like [Glycine max]	XP_006584454	3.67366e-29	81.8182	116.316	77	63
comp1028445_c0_seq1	---NA---	294	No Blast Hit
comp10286_c0_seq1	---NA---	663	No Blast Hit
comp102868_c0_seq1	n -adenine-specific dna methyltransferase 2-like	991	gi|502141459|ref|XP_004504516.1|PREDICTED: N(6)-adenine-specific DNA methyltransferase 2-like [Cicer arietinum]	XP_004504516	1.24144e-133	97.0149	392.504	201	195
comp102882_c0_seq1	---NA---	1471	No Blast Hit
comp102900_c0_seq1	chaperone protein dnaj chloroplastic-like	847	gi|502153502|ref|XP_004509362.1|PREDICTED: chaperone protein dnaJ 11, chloroplastic-like [Cicer arietinum]	XP_004509362	2.80888e-62	81.3253	206.453	166	135
comp102905_c0_seq1	---NA---	433	No Blast Hit
comp1029114_c0_seq1	---NA---	310	No Blast Hit
comp1029151_c0_seq1	---NA---	218	No Blast Hit
comp102917_c0_seq1	---NA---	574	No Blast Hit
comp10295_c0_seq1	---NA---	489	No Blast Hit
comp1029546_c0_seq1	---NA---	212	No Blast Hit
comp1029642_c0_seq1	pentatricopeptide repeat-containing protein at5g56310-like	298	gi|357511223|ref|XP_003625900.1|Pentatricopeptide repeat-containing protein [Medicago truncatula] gi|355500915|gb|AES82118.1| PPR containing plant-like protein [Medicago truncatula]	XP_003625900, AES82118	1.98319e-39	86.9565	146.747	92	80
comp102991_c0_seq1	Pro-resilin	1463	gi|357446237|ref|XP_003593396.1|Pro-resilin [Medicago truncatula] gi|355482444|gb|AES63647.1| hypothetical protein MTR_2g010980 [Medicago truncatula]	XP_003593396, AES63647	2.70593e-86	74.0351	280.026	285	211
comp1030090_c0_seq1	---NA---	213	No Blast Hit
comp1030526_c0_seq1	---NA---	233	No Blast Hit
comp103059_c0_seq1	---NA---	210	No Blast Hit
comp1030941_c0_seq1	---NA---	372	No Blast Hit
comp103101_c0_seq1	rho gdp-dissociation inhibitor 1-like	996	gi|502110137|ref|XP_004493808.1|PREDICTED: rho GDP-dissociation inhibitor 1-like [Cicer arietinum]	XP_004493808	2.67176e-130	94.5946	384.03	222	210
comp103109_c0_seq1	ankyrin repeat family protein	1726	gi|502162024|ref|XP_004512364.1|PREDICTED: ankyrin-3-like [Cicer arietinum]	XP_004512364	3.6262e-96	98	303.138	150	147
comp1031099_c0_seq1	---NA---	214	No Blast Hit
comp1031106_c0_seq1	---NA---	310	No Blast Hit
comp1031226_c0_seq1	---NA---	331	No Blast Hit
comp1031291_c0_seq1	receptor-like cytosolic serine threonine-protein kinase rbk1-like	343	gi|657374568|gb|KEH20107.1|receptor-like cytosolic Serine/Threonine-kinase [Medicago truncatula]	KEH20107	6.52963e-26	65.7895	110.153	114	75
comp103132_c0_seq1	---NA---	414	No Blast Hit
comp1031354_c0_seq1	---NA---	326	No Blast Hit
comp1031384_c0_seq1	---NA---	241	No Blast Hit
comp10315_c0_seq1	---NA---	226	No Blast Hit
comp10319_c0_seq1	---NA---	233	No Blast Hit
comp103195_c0_seq1	inositol-tetrakisphosphate 1-kinase 1-like	1617	gi|502154540|ref|XP_004509737.1|PREDICTED: inositol-tetrakisphosphate 1-kinase 1-like [Cicer arietinum]	XP_004509737	0	96.6258	578.17	326	315
comp103204_c0_seq1	PREDICTED: uncharacterized protein LOC101511132	790	gi|502128577|ref|XP_004500007.1|PREDICTED: uncharacterized protein LOC101511132 [Cicer arietinum]	XP_004500007	7.49504e-32	95.5882	123.25	68	65
comp1032354_c0_seq1	---NA---	292	No Blast Hit
comp1032874_c0_seq1	---NA---	219	No Blast Hit
comp103301_c0_seq1	---NA---	722	No Blast Hit
comp103302_c0_seq1	e3 ubiquitin-protein ligase ring1-like	1536	gi|357472841|ref|XP_003606705.1|RING finger protein [Medicago truncatula] gi|355507760|gb|AES88902.1| zinc finger (C3HC4-type RING finger) family protein [Medicago truncatula]	XP_003606705, AES88902	5.99487e-176	94.1935	512.686	310	292
comp1033114_c0_seq1	---NA---	246	No Blast Hit
comp103319_c0_seq1	peroxidase family protein	351	gi|37051107|dbj|BAC81650.1|peroxidase [Pisum sativum]	BAC81650	1.05485e-78	100	244.973	117	117
comp103340_c0_seq1	perq amino acid-rich with gyf domain-containing protein 2-like	1009	gi|502099121|ref|XP_004491394.1|PREDICTED: uncharacterized protein LOC101503585 [Cicer arietinum]	XP_004491394	1.34651e-136	84.8797	416.387	291	247
comp1033473_c0_seq1	---NA---	281	No Blast Hit
comp1033915_c0_seq1	---NA---	529	No Blast Hit
comp1034110_c0_seq1	---NA---	355	No Blast Hit
comp1034321_c0_seq1	uncharacterized mitochondrial protein g00810-like	353	gi|571513126|ref|XP_006596771.1|PREDICTED: uncharacterized mitochondrial protein AtMg00810-like [Glycine max]	XP_006596771	2.05229e-23	72.8261	99.7525	92	67
comp1034388_c0_seq1	---NA---	273	No Blast Hit
comp103453_c0_seq1	rac-like gtp-binding protein rac2	702	gi|502082500|ref|XP_004487185.1|PREDICTED: rac-like GTP-binding protein RAC2-like [Cicer arietinum] gi|502082503|ref|XP_004487186.1| PREDICTED: rac-like GTP-binding protein RAC2-like [Cicer arietinum]	XP_004487185, XP_004487186	4.66009e-118	99.4475	347.436	181	180
comp1034557_c0_seq1	---NA---	362	No Blast Hit
comp103468_c0_seq1	adenosine deaminase-like protein	1321	gi|388502330|gb|AFK39231.1|unknown [Medicago truncatula]	AFK39231	0	94.9721	660.218	358	340
comp10347_c0_seq1	---NA---	232	No Blast Hit
comp1034799_c0_seq1	probable sphingolipid transporter spinster homolog 2	248	gi|657396480|gb|AES63587.2|sphingolipid transporter spinster-like protein, putative [Medicago truncatula]	AES63587	2.87065e-32	67.8571	126.716	112	76
comp103493_c0_seq1	aba-responsive protein	761	gi|1703042|sp|Q06931.1|ABR17_PEARecName: Full=ABA-responsive protein ABR17 [Pisum sativum] gi|20631|emb|CAA78829.1| ABA-responsive protein [Pisum sativum]	Q06931, CAA78829	4.1753e-103	100	308.916	157	157
comp1035_c0_seq1	---NA---	256	No Blast Hit
comp1035075_c0_seq1	---NA---	327	No Blast Hit
comp1035636_c0_seq1	---NA---	276	No Blast Hit
comp1035663_c0_seq1	---NA---	259	No Blast Hit
comp10358_c0_seq1	---NA---	336	No Blast Hit
comp1036_c0_seq1	ammonium transporter 1 member 3-like	275	gi|502129282|ref|XP_004500249.1|PREDICTED: ammonium transporter 1 member 3-like [Cicer arietinum]	XP_004500249	1.19962e-49	97.8022	174.096	91	89
comp103615_c0_seq1	---NA---	982	No Blast Hit
comp103618_c0_seq1	serine acetyltransferase 2	1417	gi|357484065|ref|XP_003612319.1|Serine acetyltransferase [Medicago truncatula] gi|355513654|gb|AES95277.1| serine acetyltransferase [Medicago truncatula]	XP_003612319, AES95277	0	89.911	541.576	337	303
comp10362_c0_seq1	---NA---	207	No Blast Hit
comp1036267_c0_seq1	---NA---	222	No Blast Hit
comp103635_c0_seq1	---NA---	570	No Blast Hit
comp103638_c0_seq1	ankyrin repeat domain-containing protein 13c isoform x1	2283	gi|657402302|gb|KEH41200.1|ankyrin repeat 13C-B-like protein [Medicago truncatula]	KEH41200	0	94.5946	1074.69	629	595
comp1036483_c0_seq1	---NA---	278	No Blast Hit
comp103688_c0_seq1	---NA---	601	No Blast Hit
comp1036971_c0_seq1	duf4283 domain protein	483	gi|357521227|ref|XP_003630902.1|hypothetical protein MTR_8g104770 [Medicago truncatula] gi|355524924|gb|AET05378.1| DUF4283 domain protein [Medicago truncatula]	XP_003630902, AET05378	6.4656e-23	71.134	102.064	97	69
comp1037063_c0_seq1	---NA---	202	No Blast Hit
comp103713_c0_seq1	micos complex subunit mic60	2778	gi|502140066|ref|XP_004504042.1|PREDICTED: uncharacterized protein LOC101496556 [Cicer arietinum]	XP_004504042	0	90.0307	982.63	652	587
comp1037206_c0_seq1	---NA---	303	No Blast Hit
comp1037211_c0_seq1	---NA---	268	No Blast Hit
comp1037214_c0_seq1	---NA---	347	No Blast Hit
comp1037217_c0_seq1	---NA---	265	No Blast Hit
comp1037225_c0_seq1	---NA---	266	No Blast Hit
comp103725_c0_seq1	2-c-methyl-d-erythritol -cyclodiphosphate chloroplastic	1237	gi|502159876|ref|XP_004511560.1|PREDICTED: 2-C-methyl-D-erythritol 2,4-cyclodiphosphate synthase, chloroplastic-like [Cicer arietinum]	XP_004511560	4.42249e-130	93.3962	386.341	212	198
comp10373_c0_seq1	---NA---	239	No Blast Hit
comp1037309_c0_seq1	---NA---	321	No Blast Hit
comp1037354_c0_seq1	---NA---	241	No Blast Hit
comp1037360_c0_seq1	---NA---	229	No Blast Hit
comp1037390_c0_seq1	---NA---	355	No Blast Hit
comp1037408_c0_seq1	---NA---	250	No Blast Hit
comp1037410_c0_seq1	---NA---	229	No Blast Hit
comp1037429_c0_seq1	---NA---	203	No Blast Hit
comp1037432_c0_seq1	---NA---	300	No Blast Hit
comp1037482_c0_seq1	---NA---	252	No Blast Hit
comp1037498_c0_seq1	---NA---	387	No Blast Hit
comp1037501_c0_seq1	---NA---	352	No Blast Hit
comp1037544_c0_seq1	---NA---	220	No Blast Hit
comp1037578_c0_seq1	---NA---	212	No Blast Hit
comp1037587_c0_seq1	---NA---	273	No Blast Hit
comp1037609_c0_seq1	---NA---	320	No Blast Hit
comp1037636_c0_seq1	---NA---	252	No Blast Hit
comp1037650_c0_seq1	---NA---	243	No Blast Hit
comp1037719_c0_seq1	---NA---	362	No Blast Hit
comp1037722_c0_seq1	---NA---	394	No Blast Hit
comp1037724_c0_seq1	---NA---	250	No Blast Hit
comp1037727_c0_seq1	transcription factor bhlh87	247	gi|356522216|ref|XP_003529743.1|PREDICTED: transcription factor bHLH87-like isoform X1 [Glycine max] gi|571464356|ref|XP_006583037.1| PREDICTED: transcription factor bHLH87-like isoform X2 [Glycine max]	XP_003529743, XP_006583037	6.0966e-39	91.4634	144.436	82	75
comp1037789_c0_seq1	---NA---	300	No Blast Hit
comp1037810_c0_seq1	actin cross-linking protein	398	gi|502093488|ref|XP_004489959.1|PREDICTED: uncharacterized protein LOC101489362 [Cicer arietinum]	XP_004489959	1.65725e-30	80.4348	123.635	92	74
comp1037824_c0_seq1	ubiquitin family protein	408	gi|502083212|ref|XP_004487391.1|PREDICTED: polyubiquitin 8-like [Cicer arietinum]	XP_004487391	4.15074e-61	88.0952	200.29	126	111
comp1037872_c0_seq1	---NA---	260	No Blast Hit
comp1037879_c0_seq1	---NA---	722	No Blast Hit
comp1037891_c0_seq1	---NA---	380	No Blast Hit
comp10379_c0_seq1	---NA---	361	No Blast Hit
comp1037917_c0_seq1	---NA---	267	No Blast Hit
comp1037921_c0_seq1	---NA---	228	No Blast Hit
comp1037962_c0_seq1	---NA---	434	No Blast Hit
comp1037990_c0_seq1	---NA---	223	No Blast Hit
comp1038006_c0_seq1	---NA---	277	No Blast Hit
comp1038011_c0_seq1	---NA---	324	No Blast Hit
comp1038033_c0_seq1	---NA---	201	No Blast Hit
comp1038049_c0_seq1	beta-amylase	358	gi|357482247|ref|XP_003611409.1|Beta-amylase [Medicago truncatula] gi|355512744|gb|AES94367.1| beta-amylase [Medicago truncatula]	XP_003611409, AES94367	9.70653e-73	97.479	237.654	119	116
comp1038053_c0_seq1	---NA---	361	No Blast Hit
comp1038058_c0_seq1	---NA---	530	No Blast Hit
comp1038064_c0_seq1	---NA---	361	No Blast Hit
comp1038069_c0_seq1	---NA---	205	No Blast Hit
comp1038108_c0_seq1	transmembrane protein, putative	422	gi|657375696|gb|AET04874.2|transmembrane protein, putative [Medicago truncatula]	AET04874	1.04428e-41	61.1429	157.918	175	107
comp103811_c0_seq1	probable carboxylesterase 15	1592	gi|6092014|dbj|BAA85654.1|hsr203J homolog [Pisum sativum]	BAA85654	0	99.705	699.123	339	338
comp1038111_c0_seq1	---NA---	208	No Blast Hit
comp1038139_c0_seq1	hexose carrier protein hex6	269	gi|590671389|ref|XP_007038318.1|Major facilitator superfamily protein [Theobroma cacao] gi|508775563|gb|EOY22819.1| Major facilitator superfamily protein [Theobroma cacao]	XP_007038318, EOY22819	7.68724e-42	98.8764	153.68	89	88
comp1038149_c0_seq1	---NA---	288	No Blast Hit
comp1038152_c0_seq1	---NA---	285	No Blast Hit
comp1038164_c0_seq1	---NA---	322	No Blast Hit
comp1038239_c0_seq1	---NA---	222	No Blast Hit
comp103824_c0_seq1	ribosomal protein s24 mitochondrial	1714	gi|502141653|ref|XP_004504579.1|PREDICTED: uncharacterized protein LOC101512095 [Cicer arietinum]	XP_004504579	0	94.2211	650.203	398	375
comp103825_c0_seq1	peptide methionine sulfoxide reductase-like	858	gi|502133645|ref|XP_004501840.1|PREDICTED: peptide methionine sulfoxide reductase-like [Cicer arietinum]	XP_004501840	3.29297e-128	94.8454	375.17	194	184
comp1038267_c0_seq1	zinc transporter chloroplastic	269	gi|502096095|ref|XP_004490624.1|PREDICTED: zinc transporter 6, chloroplastic-like [Cicer arietinum]	XP_004490624	8.29443e-45	97.6471	158.303	85	83
comp1038307_c0_seq1	---NA---	313	No Blast Hit
comp1038318_c0_seq1	---NA---	258	No Blast Hit
comp1038323_c0_seq1	---NA---	708	No Blast Hit
comp1038333_c0_seq1	---NA---	216	No Blast Hit
comp1038367_c0_seq1	---NA---	328	No Blast Hit
comp1038383_c0_seq1	---NA---	467	No Blast Hit
comp1038406_c0_seq1	---NA---	342	No Blast Hit
comp1038422_c0_seq1	---NA---	206	No Blast Hit
comp1038467_c0_seq1	---NA---	273	No Blast Hit
comp1038478_c0_seq1	---NA---	232	No Blast Hit
comp1038507_c0_seq1	---NA---	211	No Blast Hit
comp1038524_c0_seq1	---NA---	276	No Blast Hit
comp1038549_c0_seq1	---NA---	285	No Blast Hit
comp1038557_c0_seq1	vinorine synthase-like	215	gi|657375127|gb|KEH20540.1|HXXXD-type acyl-transferase family protein [Medicago truncatula]	KEH20540	3.51084e-28	85.9155	114.005	71	61
comp1038579_c0_seq1	uncharacterized mitochondrial protein g00810-like	204	gi|571486053|ref|XP_006590161.1|PREDICTED: uncharacterized mitochondrial protein AtMg00810-like [Glycine max]	XP_006590161	2.33761e-11	70	65.855	60	42
comp1038600_c0_seq1	---NA---	306	No Blast Hit
comp1038621_c0_seq1	---NA---	220	No Blast Hit
comp1038635_c0_seq1	---NA---	419	No Blast Hit
comp1038657_c0_seq1	---NA---	315	No Blast Hit
comp1038674_c0_seq1	cell division cycle cofactor of apc complex-like	373	gi|357450999|ref|XP_003595776.1|Cell division cycle protein-like protein [Medicago truncatula] gi|355484824|gb|AES66027.1| transducin/WD40 repeat protein [Medicago truncatula]	XP_003595776, AES66027	9.94027e-48	90.8163	170.244	98	89
comp1038701_c0_seq1	---NA---	347	No Blast Hit
comp1038719_c0_seq1	---NA---	311	No Blast Hit
comp1038746_c0_seq1	---NA---	376	No Blast Hit
comp1038754_c0_seq1	---NA---	240	No Blast Hit
comp1038844_c0_seq1	---NA---	295	No Blast Hit
comp1038848_c0_seq1	---NA---	221	No Blast Hit
comp103887_c0_seq1	trna pseudouridine synthase mitochondrial-like	2005	gi|357480149|ref|XP_003610360.1|tRNA pseudouridine synthase [Medicago truncatula] gi|355511415|gb|AES92557.1| tRNA pseudouridine synthase A, related protein [Medicago truncatula] gi|388510220|gb|AFK43176.1| unknown [Medicago truncatula]	XP_003610360, AES92557, AFK43176	0	89.3458	897.886	535	478
comp1038898_c0_seq1	---NA---	247	No Blast Hit
comp1038900_c0_seq1	---NA---	221	No Blast Hit
comp1038911_c0_seq1	---NA---	228	No Blast Hit
comp1038933_c0_seq1	snf2 domain-containing protein classy 3-like	277	gi|657373365|gb|KEH19100.1|chromatin remodeling complex subunit [Medicago truncatula]	KEH19100	3.91033e-50	94.5652	179.874	92	87
comp1038963_c0_seq1	---NA---	253	No Blast Hit
comp1038982_c0_seq1	---NA---	291	No Blast Hit
comp1038989_c0_seq1	---NA---	229	No Blast Hit
comp1039015_c0_seq1	---NA---	301	No Blast Hit
comp1039029_c0_seq1	---NA---	231	No Blast Hit
comp1039078_c0_seq1	---NA---	323	No Blast Hit
comp1039088_c0_seq1	---NA---	405	No Blast Hit
comp103910_c0_seq1	hxxxd-type acyl-transferase family protein	1767	gi|657370250|gb|KEH16419.1|HXXXD-type acyl-transferase family protein [Medicago truncatula]	KEH16419	0	80.4545	583.948	440	354
comp1039143_c0_seq1	---NA---	240	No Blast Hit
comp1039154_c0_seq1	---NA---	282	No Blast Hit
comp1039177_c0_seq1	---NA---	222	No Blast Hit
comp1039202_c0_seq1	fasciclin-like arabinogalactan protein	236	gi|357473961|ref|XP_003607265.1|Fasciclin-like arabinogalactan protein [Medicago truncatula]	XP_003607265	9.78537e-33	98.4375	127.487	64	63
comp1039206_c0_seq1	---NA---	266	No Blast Hit
comp1039233_c0_seq1	---NA---	624	No Blast Hit
comp1039237_c0_seq1	---NA---	291	No Blast Hit
comp1039246_c0_seq1	---NA---	391	No Blast Hit
comp1039250_c0_seq1	---NA---	496	No Blast Hit
comp1039273_c0_seq1	---NA---	218	No Blast Hit
comp1039299_c0_seq1	---NA---	250	No Blast Hit
comp1039301_c0_seq1	myb transcription factor	290	gi|657400148|gb|AES67674.2|myb transcription factor [Medicago truncatula]	AES67674	1.39593e-12	62	71.2478	100	62
comp1039307_c0_seq1	wd repeat-containing protein	315	gi|593700415|ref|XP_007150646.1|hypothetical protein PHAVU_005G169900g [Phaseolus vulgaris] gi|561023910|gb|ESW22640.1| hypothetical protein PHAVU_005G169900g [Phaseolus vulgaris]	XP_007150646, ESW22640	7.03162e-65	97.1429	214.157	105	102
comp1039340_c0_seq1	---NA---	288	No Blast Hit
comp1039362_c0_seq1	---NA---	305	No Blast Hit
comp1039404_c0_seq1	---NA---	205	No Blast Hit
comp1039413_c0_seq1	---NA---	268	No Blast Hit
comp1039429_c0_seq1	---NA---	325	No Blast Hit
comp1039477_c0_seq1	---NA---	222	No Blast Hit
comp1039489_c0_seq1	---NA---	209	No Blast Hit
comp103949_c0_seq1	squamosa promoter-binding-like protein	578	gi|140055591|gb|ABO80946.1|SBP [Medicago truncatula]	ABO80946	2.29652e-19	84.7458	92.8189	59	50
comp1039492_c0_seq1	---NA---	202	No Blast Hit
comp1039498_c0_seq1	---NA---	227	No Blast Hit
comp1039512_c0_seq1	---NA---	459	No Blast Hit
comp1039514_c0_seq1	---NA---	392	No Blast Hit
comp1039518_c0_seq1	two-component response regulator arr22-like	213	gi|357510255|ref|XP_003625416.1|Chemotaxis protein cheY-like protein [Medicago truncatula] gi|355500431|gb|AES81634.1| response regulator receiver domain protein [Medicago truncatula]	XP_003625416, AES81634	7.25765e-23	85.7143	95.5153	63	54
comp103953_c0_seq1	---NA---	598	No Blast Hit
comp1039534_c0_seq1	cyclic dof factor 2-like	262	gi|502101099|ref|XP_004491816.1|PREDICTED: cyclic dof factor 2-like [Cicer arietinum]	XP_004491816	4.71564e-13	65.0602	73.559	83	54
comp1039592_c0_seq1	e3 ubiquitin-protein ligase march1	276	gi|502106564|ref|XP_004492982.1|PREDICTED: uncharacterized protein LOC101497490 [Cicer arietinum]	XP_004492982	7.44393e-26	80	105.916	85	68
comp1039611_c0_seq1	---NA---	211	No Blast Hit
comp1039664_c0_seq1	pentatricopeptide repeat-containing protein at4g02750-like	239	gi|502140200|ref|XP_004504105.1|PREDICTED: pentatricopeptide repeat-containing protein At4g02750-like [Cicer arietinum]	XP_004504105	6.65404e-42	96.2025	153.68	79	76
comp1039673_c0_seq1	---NA---	354	No Blast Hit
comp1039708_c0_seq1	---NA---	355	No Blast Hit
comp103971_c0_seq1	ripening-related protein	444	gi|34452233|gb|AAQ72568.1|ripening-related protein [Pisum sativum]	AAQ72568	7.84174e-15	89.1304	77.7962	46	41
comp1039767_c0_seq1	---NA---	238	No Blast Hit
comp1039770_c0_seq1	---NA---	220	No Blast Hit
comp1039802_c0_seq1	---NA---	266	No Blast Hit
comp1039841_c0_seq1	---NA---	226	No Blast Hit
comp1039906_c0_seq1	---NA---	488	No Blast Hit
comp1039923_c0_seq1	---NA---	351	No Blast Hit
comp1039946_c0_seq1	---NA---	260	No Blast Hit
comp1039986_c0_seq1	---NA---	304	No Blast Hit
comp104_c0_seq1	PREDICTED: uncharacterized protein LOC102663778	255	gi|571457643|ref|XP_006580826.1|PREDICTED: uncharacterized protein LOC102663778 [Glycine max]	XP_006580826	1.15754e-21	71.7949	93.2041	78	56
comp1040033_c0_seq1	---NA---	222	No Blast Hit
comp1040034_c0_seq1	---NA---	290	No Blast Hit
comp104005_c0_seq1	duf3727 family protein	1311	gi|357520051|ref|XP_003630314.1|hypothetical protein MTR_8g094200 [Medicago truncatula] gi|355524336|gb|AET04790.1| DUF3727 family protein [Medicago truncatula]	XP_003630314, AET04790	6.42612e-110	84.1463	339.732	246	207
comp1040053_c0_seq1	---NA---	288	No Blast Hit
comp1040059_c0_seq1	---NA---	251	No Blast Hit
comp1040085_c0_seq1	---NA---	206	No Blast Hit
comp1040103_c0_seq1	---NA---	264	No Blast Hit
comp1040104_c0_seq1	---NA---	211	No Blast Hit
comp1040120_c0_seq1	---NA---	414	No Blast Hit
comp1040166_c0_seq1	---NA---	229	No Blast Hit
comp1040169_c0_seq1	---NA---	446	No Blast Hit
comp1040181_c0_seq1	---NA---	446	No Blast Hit
comp10402_c0_seq1	---NA---	225	No Blast Hit
comp1040206_c0_seq1	---NA---	317	No Blast Hit
comp104021_c0_seq1	cytochrome p450 86a8-like	2054	gi|357514555|ref|XP_003627566.1|Cytochrome P450 fatty acid omega-hydroxylase [Medicago truncatula] gi|355521588|gb|AET02042.1| cytochrome P450 family 94 protein [Medicago truncatula]	XP_003627566, AET02042	0	98.0843	1022.31	522	512
comp1040215_c0_seq1	atp-binding microtubule motor family protein	387	gi|657396081|gb|AES73979.2|ATP-binding microtubule motor family protein [Medicago truncatula]	AES73979	2.07476e-31	75	129.413	112	84
comp1040227_c0_seq1	---NA---	322	No Blast Hit
comp1040281_c0_seq1	---NA---	358	No Blast Hit
comp1040300_c0_seq1	retrotransposon unclassified	236	gi|595812694|ref|XP_007203452.1|hypothetical protein PRUPE_ppa022115mg [Prunus persica] gi|462398983|gb|EMJ04651.1| hypothetical protein PRUPE_ppa022115mg [Prunus persica]	XP_007203452, EMJ04651	2.81721e-21	76	97.8265	75	57
comp104032_c0_seq1	nhl domain protein	1277	gi|357477315|ref|XP_003608943.1|hypothetical protein MTR_4g106650 [Medicago truncatula] gi|355509998|gb|AES91140.1| hypothetical protein MTR_4g106650 [Medicago truncatula] gi|388515067|gb|AFK45595.1| unknown [Medicago truncatula] gi|388522043|gb|AFK49083.1| unknown [Medicago truncatula]	XP_003608943, AES91140, AFK45595, AFK49083	1.55946e-75	85.8974	244.202	156	134
comp1040349_c0_seq1	---NA---	368	No Blast Hit
comp1040355_c0_seq1	---NA---	206	No Blast Hit
comp1040398_c0_seq1	protein transparent testa 12-like	211	gi|317159541|gb|ADV04045.1|MATE2 transporter [Medicago truncatula] gi|657405147|gb|AES62466.2| MATE efflux family protein [Medicago truncatula]	ADV04045, AES62466	1.21019e-29	95.2381	118.627	63	60
comp1040420_c0_seq1	---NA---	414	No Blast Hit
comp1040466_c0_seq1	---NA---	216	No Blast Hit
comp1040472_c0_seq1	catalytic region	498	gi|87240899|gb|ABD32757.1|Integrase, catalytic region [Medicago truncatula]	ABD32757	6.365e-45	78.0142	169.474	141	110
comp1040491_c0_seq1	---NA---	232	No Blast Hit
comp1040493_c0_seq1	---NA---	450	No Blast Hit
comp1040509_c0_seq1	---NA---	369	No Blast Hit
comp1040515_c0_seq1	---NA---	282	No Blast Hit
comp104053_c0_seq1	metal-dependent phosphohydrolase	1078	gi|657386854|gb|AES87261.2|metal-dependent phosphohydrolase [Medicago truncatula]	AES87261	7.40474e-134	91.0714	396.356	280	255
comp1040539_c0_seq1	aaa-type atpase family protein	419	gi|502156762|ref|XP_004510634.1|PREDICTED: uncharacterized protein LOC101511087 [Cicer arietinum]	XP_004510634	8.63972e-73	88.7324	237.269	142	126
comp1040557_c0_seq1	---NA---	345	No Blast Hit
comp1040565_c0_seq1	---NA---	315	No Blast Hit
comp1040583_c0_seq1	---NA---	307	No Blast Hit
comp1040604_c0_seq1	at-hook dna-binding protein	442	gi|357481857|ref|XP_003611214.1|AT-hook DNA-binding protein [Medicago truncatula] gi|355512549|gb|AES94172.1| AT hook motif DNA-binding family protein [Medicago truncatula]	XP_003611214, AES94172	2.43582e-18	81.25	88.9669	112	91
comp1040605_c0_seq1	---NA---	257	No Blast Hit
comp1040612_c0_seq1	---NA---	228	No Blast Hit
comp1040636_c0_seq1	---NA---	273	No Blast Hit
comp1040637_c0_seq1	---NA---	413	No Blast Hit
comp1040652_c0_seq1	---NA---	210	No Blast Hit
comp1040655_c0_seq1	---NA---	274	No Blast Hit
comp104069_c0_seq1	prolyl 4-hydroxylase subunit alpha-1	428	gi|388492638|gb|AFK34385.1|unknown [Medicago truncatula]	AFK34385	5.76681e-43	93.6842	154.836	95	89
comp1040695_c0_seq1	PREDICTED: uncharacterized protein LOC101501674	284	gi|502167595|ref|XP_004514187.1|PREDICTED: uncharacterized protein LOC101501674 [Cicer arietinum]	XP_004514187	1.35099e-13	94.5946	67.0106	37	35
comp1040712_c0_seq1	---NA---	418	No Blast Hit
comp1040825_c0_seq1	---NA---	302	No Blast Hit
comp1040885_c0_seq1	---NA---	260	No Blast Hit
comp1040919_c0_seq1	---NA---	327	No Blast Hit
comp1040925_c0_seq1	---NA---	245	No Blast Hit
comp1040942_c0_seq1	---NA---	225	No Blast Hit
comp1040954_c0_seq1	---NA---	453	No Blast Hit
comp1040956_c0_seq1	transcription factor myb44	211	gi|657394930|gb|KEH35402.1|myb transcription factor [Medicago truncatula]	KEH35402	1.9619e-26	100	108.227	50	50
comp1041001_c0_seq1	---NA---	345	No Blast Hit
comp1041011_c0_seq1	---NA---	451	No Blast Hit
comp1041016_c0_seq1	---NA---	364	No Blast Hit
comp1041023_c0_seq1	---NA---	316	No Blast Hit
comp1041033_c0_seq1	---NA---	420	No Blast Hit
comp1041058_c0_seq1	---NA---	651	No Blast Hit
comp1041116_c0_seq1	---NA---	384	No Blast Hit
comp1041165_c0_seq1	---NA---	355	No Blast Hit
comp104119_c0_seq1	gtp-binding erg-like protein	531	gi|657381491|gb|KEH25477.1|GTP-binding ERG-like protein [Medicago truncatula]	KEH25477	3.80035e-23	71.5789	104.375	95	68
comp1041224_c0_seq1	---NA---	231	No Blast Hit
comp1041237_c0_seq1	---NA---	329	No Blast Hit
comp1041246_c0_seq1	---NA---	229	No Blast Hit
comp10413_c0_seq1	---NA---	305	No Blast Hit
comp1041308_c0_seq1	---NA---	238	No Blast Hit
comp1041328_c0_seq1	---NA---	271	No Blast Hit
comp104135_c0_seq1	red chlorophyll catabolite reductase	1087	gi|502095871|ref|XP_004490558.1|PREDICTED: red chlorophyll catabolite reductase, chloroplastic-like [Cicer arietinum]	XP_004490558	1.34925e-160	90.2174	466.077	276	249
comp104138_c0_seq1	hypothetical protein MTR_5g008220	1140	gi|357481217|ref|XP_003610894.1|hypothetical protein MTR_5g008220 [Medicago truncatula] gi|355512229|gb|AES93852.1| transmembrane protein, putative [Medicago truncatula]	XP_003610894, AES93852	1.11192e-133	91.2	395.201	250	228
comp1041404_c0_seq1	rotundifolia-like protein	345	gi|571468805|ref|XP_006584448.1|PREDICTED: uncharacterized protein LOC102662593 [Glycine max]	XP_006584448	2.5657e-14	72.5806	72.7886	62	45
comp1041454_c0_seq1	non-structural maintenance of chromosomes element 4 homolog a-like	603	gi|502109155|ref|XP_004493579.1|PREDICTED: non-structural maintenance of chromosome element 4-like isoform X5 [Cicer arietinum]	XP_004493579	5.4017e-82	72.2772	256.914	202	146
comp1041473_c0_seq1	---NA---	277	No Blast Hit
comp1041489_c0_seq1	---NA---	216	No Blast Hit
comp1041497_c0_seq1	probable lrr receptor-like serine threonine-protein kinase at1g74360-like	339	gi|657392448|gb|KEH33399.1|LRR receptor-like kinase family protein [Medicago truncatula]	KEH33399	7.10633e-55	92.8571	195.282	112	104
comp1041498_c0_seq1	---NA---	904	No Blast Hit
comp1041500_c0_seq1	---NA---	211	No Blast Hit
comp1041563_c0_seq1	---NA---	202	No Blast Hit
comp1041600_c0_seq1	---NA---	317	No Blast Hit
comp1041623_c0_seq1	---NA---	215	No Blast Hit
comp1041661_c0_seq1	---NA---	204	No Blast Hit
comp1041670_c0_seq1	---NA---	335	No Blast Hit
comp1041684_c0_seq1	---NA---	251	No Blast Hit
comp104169_c0_seq1	membrane lipoprotein	916	gi|657391108|gb|KEH32439.1|membrane lipoprotein, putative [Medicago truncatula]	KEH32439	2.73487e-94	94.1463	290.426	205	193
comp1041695_c0_seq1	---NA---	334	No Blast Hit
comp104170_c0_seq1	universal stress protein a-like protein	853	gi|502090544|ref|XP_004489263.1|PREDICTED: universal stress protein A-like protein-like [Cicer arietinum]	XP_004489263	2.27285e-115	96.5714	342.043	175	169
comp1041701_c0_seq1	---NA---	201	No Blast Hit
comp1041704_c0_seq1	---NA---	221	No Blast Hit
comp1041724_c0_seq1	---NA---	233	No Blast Hit
comp1041737_c0_seq1	---NA---	269	No Blast Hit
comp1041747_c0_seq1	---NA---	394	No Blast Hit
comp1041751_c0_seq1	---NA---	235	No Blast Hit
comp104180_c0_seq1	xylulose 5-phosphate phosphate chloroplastic	1553	gi|357448411|ref|XP_003594481.1|Glucose 6 phosphate/phosphate translocator-like protein [Medicago truncatula] gi|355483529|gb|AES64732.1| triose-phosphate transporter family protein [Medicago truncatula]	XP_003594481, AES64732	0	91.3669	658.677	417	381
comp1041841_c0_seq1	---NA---	260	No Blast Hit
comp1041871_c0_seq1	---NA---	400	No Blast Hit
comp1041884_c0_seq1	---NA---	384	No Blast Hit
comp1041911_c0_seq1	---NA---	515	No Blast Hit
comp1041978_c0_seq1	---NA---	369	No Blast Hit
comp1041988_c0_seq1	Galactokinase	232	gi|357520677|ref|XP_003630627.1|Galactokinase [Medicago truncatula] gi|355524649|gb|AET05103.1| galactokinase [Medicago truncatula]	XP_003630627, AET05103	3.29161e-12	83.3333	65.855	42	35
comp1042038_c0_seq1	---NA---	338	No Blast Hit
comp104205_c0_seq1	---NA---	210	No Blast Hit
comp1042099_c0_seq1	---NA---	222	No Blast Hit
comp104210_c0_seq1	hypothetical protein MTR_5g005330	464	gi|357480709|ref|XP_003610640.1|hypothetical protein MTR_5g005330 [Medicago truncatula] gi|355511975|gb|AES93598.1| hypothetical protein MTR_5g005330 [Medicago truncatula]	XP_003610640, AES93598	1.09066e-19	94.3662	88.5817	71	67
comp1042133_c0_seq1	---NA---	226	No Blast Hit
comp1042142_c0_seq1	---NA---	241	No Blast Hit
comp1042213_c0_seq1	---NA---	582	No Blast Hit
comp1042247_c0_seq1	---NA---	214	No Blast Hit
comp1042254_c0_seq1	---NA---	218	No Blast Hit
comp1042281_c0_seq1	cysteine desulfurase 2	215	gi|703137072|ref|XP_010106328.1|Cysteine desulfurase 2 [Morus notabilis] gi|587922645|gb|EXC10042.1| Cysteine desulfurase 2 [Morus notabilis]	XP_010106328, EXC10042	7.61571e-16	71.831	78.5666	71	51
comp1042304_c0_seq1	---NA---	263	No Blast Hit
comp1042311_c0_seq1	---NA---	291	No Blast Hit
comp1042327_c0_seq1	---NA---	210	No Blast Hit
comp1042339_c0_seq1	---NA---	294	No Blast Hit
comp1042349_c0_seq1	cation h(+) antiporter 20	258	gi|357510413|ref|XP_003625495.1|K(+)/H(+) antiporter [Medicago truncatula] gi|87240332|gb|ABD32190.1| Sodium/hydrogen exchanger [Medicago truncatula] gi|355500510|gb|AES81713.1| cation/H+ exchanger 3 [Medicago truncatula]	XP_003625495, ABD32190, AES81713	1.25347e-44	97.6744	163.696	86	84
comp1042386_c0_seq1	---NA---	286	No Blast Hit
comp1042405_c0_seq1	---NA---	205	No Blast Hit
comp1042415_c0_seq1	---NA---	270	No Blast Hit
comp1042442_c0_seq1	---NA---	503	No Blast Hit
comp1042453_c0_seq1	---NA---	323	No Blast Hit
comp1042454_c0_seq1	---NA---	201	No Blast Hit
comp1042476_c0_seq1	---NA---	267	No Blast Hit
comp1042478_c0_seq1	---NA---	392	No Blast Hit
comp1042549_c0_seq1	---NA---	333	No Blast Hit
comp1042654_c0_seq1	---NA---	234	No Blast Hit
comp1042656_c0_seq1	---NA---	249	No Blast Hit
comp1042714_c0_seq1	---NA---	334	No Blast Hit
comp1042716_c0_seq1	---NA---	400	No Blast Hit
comp1042746_c0_seq1	receptor protein kinase 1-like	267	gi|657393570|gb|AES69563.2|Serine/Threonine kinase, plant-type protein [Medicago truncatula]	AES69563	6.21945e-37	86.3636	142.124	88	76
comp1042779_c0_seq1	---NA---	314	No Blast Hit
comp1042802_c0_seq1	---NA---	227	No Blast Hit
comp1042820_c0_seq1	plastid phosphate translocator	285	gi|657390271|gb|KEH31837.1|plastid phosphate translocator [Medicago truncatula]	KEH31837	1.14652e-58	100	194.512	94	94
comp1042821_c0_seq1	hypothetical protein VITISV_026810	262	gi|147843192|emb|CAN78447.1|hypothetical protein VITISV_026810 [Vitis vinifera]	CAN78447	3.24418e-11	66.1017	68.9366	59	39
comp1042842_c0_seq1	---NA---	385	No Blast Hit
comp1042847_c0_seq1	cationic amino acid transporter 1-like	231	gi|502168516|ref|XP_004514406.1|PREDICTED: uncharacterized protein LOC101489390 [Cicer arietinum]	XP_004514406	5.3811e-18	65.7895	86.6557	76	50
comp1042854_c0_seq1	---NA---	321	No Blast Hit
comp1042880_c0_seq1	---NA---	206	No Blast Hit
comp1042884_c0_seq1	---NA---	300	No Blast Hit
comp104294_c0_seq1	gtp-binding protein sar1b-like	206	gi|727619105|ref|XP_010480239.1|PREDICTED: GTP-binding protein SAR1B-like [Camelina sativa]	XP_010480239	8.12113e-20	83.3333	89.7373	54	45
comp1042944_c0_seq1	---NA---	214	No Blast Hit
comp1042951_c0_seq1	---NA---	367	No Blast Hit
comp1042959_c0_seq1	---NA---	349	No Blast Hit
comp1042979_c0_seq1	---NA---	303	No Blast Hit
comp1042993_c0_seq1	s-locus lectin kinase family protein	216	gi|657399632|gb|AES67317.2|S-locus lectin kinase family protein [Medicago truncatula]	AES67317	6.46991e-20	87.8788	93.5893	66	58
comp1043000_c0_seq1	---NA---	588	No Blast Hit
comp1043029_c0_seq1	---NA---	230	No Blast Hit
comp1043057_c0_seq1	---NA---	230	No Blast Hit
comp1043075_c0_seq1	copia-type polyprotein	509	gi|734390500|gb|KHN26788.1|Retrovirus-related Pol polyprotein from transposon TNT 1-94, partial [Glycine soja]	KHN26788	4.47882e-18	67.4157	81.2629	89	60
comp1043141_c0_seq1	---NA---	380	No Blast Hit
comp1043208_c0_seq1	---NA---	274	No Blast Hit
comp1043233_c0_seq1	---NA---	257	No Blast Hit
comp1043236_c0_seq1	---NA---	263	No Blast Hit
comp1043256_c0_seq1	---NA---	258	No Blast Hit
comp104327_c0_seq1	adrenodoxin-like mitochondrial	682	gi|502103229|ref|XP_004492232.1|PREDICTED: adrenodoxin-like protein, mitochondrial-like [Cicer arietinum]	XP_004492232	2.47902e-94	95.4839	285.419	155	148
comp1043273_c0_seq1	---NA---	348	No Blast Hit
comp1043312_c0_seq1	---NA---	240	No Blast Hit
comp1043322_c0_seq1	calmodulin binding protein	240	gi|357518881|ref|XP_003629729.1|Calmodulin binding protein [Medicago truncatula] gi|355523751|gb|AET04205.1| calmodulin-binding family protein [Medicago truncatula]	XP_003629729, AET04205	2.73081e-30	88.6076	122.479	79	70
comp1043345_c0_seq1	---NA---	444	No Blast Hit
comp1043365_c0_seq1	---NA---	476	No Blast Hit
comp1043398_c0_seq1	hypothetical protein VITISV_040150	280	gi|147818045|emb|CAN76032.1|hypothetical protein VITISV_040150 [Vitis vinifera]	CAN76032	9.08414e-27	86.2069	100.908	58	50
comp104343_c0_seq1	upf0503 protein chloroplastic-like	2728	gi|502168896|ref|XP_004514489.1|PREDICTED: UPF0503 protein At3g09070, chloroplastic-like [Cicer arietinum]	XP_004514489	0	88.4562	913.294	719	636
comp1043433_c0_seq1	---NA---	256	No Blast Hit
comp1043434_c0_seq1	---NA---	209	No Blast Hit
comp1043453_c0_seq1	---NA---	208	No Blast Hit
comp104348_c0_seq1	---NA---	701	No Blast Hit
comp1043490_c0_seq1	---NA---	300	No Blast Hit
comp1043511_c0_seq1	---NA---	284	No Blast Hit
comp1043532_c0_seq1	---NA---	346	No Blast Hit
comp1043562_c0_seq1	---NA---	252	No Blast Hit
comp1043573_c0_seq1	---NA---	450	No Blast Hit
comp1043598_c0_seq1	---NA---	365	No Blast Hit
comp1043616_c0_seq1	---NA---	307	No Blast Hit
comp1043633_c0_seq1	---NA---	201	No Blast Hit
comp1043648_c0_seq1	---NA---	250	No Blast Hit
comp1043664_c0_seq1	rna-directed dna polymerase (reverse transcriptase)	273	gi|124359284|gb|ABD28415.2|hypothetical protein MtrDRAFT_AC148816g33v2 [Medicago truncatula]	ABD28415	4.18827e-15	66.2921	78.1814	89	59
comp1043703_c0_seq1	---NA---	202	No Blast Hit
comp1043782_c0_seq1	---NA---	217	No Blast Hit
comp1043786_c0_seq1	---NA---	257	No Blast Hit
comp1043864_c0_seq1	---NA---	340	No Blast Hit
comp1043894_c0_seq1	---NA---	220	No Blast Hit
comp1043914_c0_seq1	---NA---	285	No Blast Hit
comp1043931_c0_seq1	---NA---	340	No Blast Hit
comp1043955_c0_seq1	---NA---	419	No Blast Hit
comp1043980_c0_seq1	---NA---	246	No Blast Hit
comp1044020_c0_seq1	---NA---	493	No Blast Hit
comp1044026_c0_seq1	---NA---	227	No Blast Hit
comp1044050_c0_seq1	---NA---	463	No Blast Hit
comp1044064_c0_seq1	---NA---	283	No Blast Hit
comp1044069_c0_seq1	---NA---	215	No Blast Hit
comp104407_c0_seq1	PREDICTED: uncharacterized protein LOC101510315	2619	gi|502090900|ref|XP_004489377.1|PREDICTED: uncharacterized protein LOC101510315 [Cicer arietinum]	XP_004489377	0	92.6829	979.163	656	608
comp10441_c0_seq1	---NA---	277	No Blast Hit
comp1044104_c0_seq1	bon1-associated-like protein	316	gi|657373189|gb|KEH18939.1|BON1-associated-like protein [Medicago truncatula] gi|657373190|gb|KEH18940.1| BON1-associated-like protein [Medicago truncatula]	KEH18939, KEH18940	1.825e-58	91.8182	189.889	110	101
comp1044136_c0_seq1	---NA---	296	No Blast Hit
comp1044150_c0_seq1	---NA---	800	No Blast Hit
comp1044163_c0_seq1	---NA---	205	No Blast Hit
comp1044186_c0_seq1	probable lrr receptor-like serine threonine-protein kinase at4g29180-like isoform x1	255	gi|657383552|gb|KEH27247.1|LRR receptor-like kinase plant [Medicago truncatula]	KEH27247	4.90405e-17	77.0115	85.5001	87	67
comp1044219_c0_seq1	---NA---	223	No Blast Hit
comp1044229_c0_seq1	---NA---	456	No Blast Hit
comp1044256_c0_seq1	---NA---	287	No Blast Hit
comp104428_c0_seq1	alpha beta hydrolase family protein	1626	gi|502152060|ref|XP_004508744.1|PREDICTED: uncharacterized protein LOC101509873 isoform X1 [Cicer arietinum] gi|502152062|ref|XP_004508745.1| PREDICTED: uncharacterized protein LOC101509873 isoform X2 [Cicer arietinum]	XP_004508744, XP_004508745	0	95.9459	707.983	370	355
comp1044281_c0_seq1	---NA---	201	No Blast Hit
comp1044290_c0_seq1	---NA---	369	No Blast Hit
comp1044338_c0_seq1	---NA---	244	No Blast Hit
comp104435_c0_seq1	protein transport protein sec61 subunit beta-like	578	gi|778676662|ref|XP_011650635.1|PREDICTED: protein transport protein Sec61 subunit beta [Cucumis sativus] gi|700201224|gb|KGN56357.1| hypothetical protein Csa_3G117430 [Cucumis sativus]	XP_011650635, KGN56357	1.35536e-24	90.9091	102.834	66	60
comp1044380_c0_seq1	---NA---	242	No Blast Hit
comp1044408_c0_seq1	---NA---	276	No Blast Hit
comp1044414_c0_seq1	---NA---	236	No Blast Hit
comp1044420_c0_seq1	---NA---	342	No Blast Hit
comp1044429_c0_seq1	---NA---	219	No Blast Hit
comp104444_c0_seq1	signal peptidase complex subunit 3b-like	953	gi|357512043|ref|XP_003626310.1|Signal peptidase complex subunit 3B [Medicago truncatula] gi|87240531|gb|ABD32389.1| Signal peptidase 22 kDa subunit [Medicago truncatula] gi|355501325|gb|AES82528.1| signal peptidase complex subunit 3B-like protein [Medicago truncatula]	XP_003626310, ABD32389, AES82528	2.11622e-97	95.8084	297.36	167	160
comp104446_c0_seq1	spermidine hydroxycinnamoyl transferase	1789	gi|657389891|gb|AES90726.2|spermidine hydroxycinnamoyl transferase [Medicago truncatula]	AES90726	0	83.4821	652.899	448	374
comp1044463_c0_seq1	---NA---	226	No Blast Hit
comp1044510_c0_seq1	---NA---	219	No Blast Hit
comp1044520_c0_seq1	---NA---	208	No Blast Hit
comp1044529_c0_seq1	---NA---	233	No Blast Hit
comp1044543_c0_seq1	---NA---	281	No Blast Hit
comp1044598_c0_seq1	---NA---	263	No Blast Hit
comp1044611_c0_seq1	---NA---	252	No Blast Hit
comp104462_c0_seq1	---NA---	438	No Blast Hit
comp1044641_c0_seq1	---NA---	246	No Blast Hit
comp1044647_c0_seq1	---NA---	323	No Blast Hit
comp1044705_c0_seq1	---NA---	364	No Blast Hit
comp1044746_c0_seq1	---NA---	215	No Blast Hit
comp1044764_c0_seq1	---NA---	217	No Blast Hit
comp1044772_c0_seq1	---NA---	314	No Blast Hit
comp1044783_c0_seq1	transcription factor jungbrunnen-like protein	215	gi|657398782|gb|AES66402.2|transcription factor jungbrunnen-like protein [Medicago truncatula]	AES66402	3.65834e-14	72.2222	74.3294	72	52
comp1044835_c0_seq1	---NA---	225	No Blast Hit
comp1044846_c0_seq1	---NA---	215	No Blast Hit
comp1044863_c0_seq1	---NA---	217	No Blast Hit
comp1044877_c0_seq1	---NA---	221	No Blast Hit
comp1044948_c0_seq1	---NA---	491	No Blast Hit
comp1044955_c0_seq1	---NA---	216	No Blast Hit
comp1044977_c0_seq1	---NA---	213	No Blast Hit
comp1044985_c0_seq1	---NA---	363	No Blast Hit
comp1044989_c0_seq1	---NA---	264	No Blast Hit
comp1045028_c0_seq1	---NA---	246	No Blast Hit
comp1045031_c0_seq1	---NA---	203	No Blast Hit
comp1045039_c0_seq1	---NA---	273	No Blast Hit
comp1045051_c0_seq1	---NA---	240	No Blast Hit
comp1045061_c0_seq1	---NA---	453	No Blast Hit
comp1045082_c0_seq1	---NA---	301	No Blast Hit
comp1045095_c0_seq1	---NA---	411	No Blast Hit
comp1045152_c0_seq1	auxilin-like protein	286	gi|357449845|ref|XP_003595199.1|hypothetical protein MTR_2g039590 [Medicago truncatula]	XP_003595199	1.65907e-40	80	144.821	95	76
comp1045163_c0_seq1	---NA---	241	No Blast Hit
comp1045196_c0_seq1	---NA---	286	No Blast Hit
comp1045202_c0_seq1	---NA---	789	No Blast Hit
comp1045215_c0_seq1	mannan synthase 1-like	265	gi|75128981|sp|Q6UDF0.1|CSLA1_CYATERecName: Full=Mannan synthase 1; AltName: Full=CtManS [Cyamopsis tetragonoloba] gi|38532106|gb|AAR23313.1| beta-1,4-mannan synthase [Cyamopsis tetragonoloba] gi|294874880|gb|ADF47159.1| beta-1,4-mannan synthase [Cyamopsis tetragonoloba]	Q6UDF0, AAR23313, ADF47159	4.3056e-25	97.4359	83.5741	39	38
comp1045234_c0_seq1	---NA---	451	No Blast Hit
comp1045251_c0_seq1	cue domain-containing protein 5-like	378	gi|657402120|gb|KEH41047.1|dentin sialophosphoprotein, putative [Medicago truncatula]	KEH41047	2.58425e-22	57.8231	102.834	147	85
comp1045260_c0_seq1	retrovirus-related pol polyprotein from transposon tnt 1- partial	215	gi|7076770|emb|CAB75932.1|putative protein [Arabidopsis thaliana]	CAB75932	2.02248e-16	75.7143	83.5741	70	53
comp1045291_c0_seq1	testis-expressed sequence 11 protein	321	gi|657378817|gb|AES80461.2|SPO22/ZIP4-like meiosis protein [Medicago truncatula]	AES80461	1.20694e-39	95.6044	150.984	91	87
comp1045301_c0_seq1	---NA---	375	No Blast Hit
comp1045330_c0_seq1	---NA---	313	No Blast Hit
comp1045333_c0_seq1	---NA---	314	No Blast Hit
comp1045335_c0_seq1	pentatricopeptide repeat-containing protein mitochondrial	280	gi|357504423|ref|XP_003622500.1|Pentatricopeptide repeat-containing protein [Medicago truncatula] gi|657373069|gb|KEH18839.1| PPR containing plant-like protein [Medicago truncatula]	XP_003622500, KEH18839	3.62238e-47	91.3978	169.474	93	85
comp1045347_c0_seq1	---NA---	370	No Blast Hit
comp1045383_c0_seq1	---NA---	219	No Blast Hit
comp1045419_c0_seq1	---NA---	222	No Blast Hit
comp1045433_c0_seq1	---NA---	342	No Blast Hit
comp1045453_c0_seq1	---NA---	235	No Blast Hit
comp1045495_c0_seq1	---NA---	257	No Blast Hit
comp1045506_c0_seq1	---NA---	406	No Blast Hit
comp1045507_c0_seq1	---NA---	227	No Blast Hit
comp1045524_c0_seq1	---NA---	232	No Blast Hit
comp1045526_c0_seq1	---NA---	225	No Blast Hit
comp1045582_c0_seq1	---NA---	357	No Blast Hit
comp1045589_c0_seq1	---NA---	320	No Blast Hit
comp10456_c0_seq1	---NA---	318	No Blast Hit
comp104561_c0_seq1	probable glycerol-3-phosphate acyltransferase 3	1827	gi|657385076|gb|AES97896.2|glycerol-3-phosphate acyltransferase [Medicago truncatula]	AES97896	0	92.3237	823.928	482	445
comp1045657_c0_seq1	---NA---	353	No Blast Hit
comp1045659_c0_seq1	---NA---	259	No Blast Hit
comp1045668_c0_seq1	---NA---	249	No Blast Hit
comp1045679_c0_seq1	---NA---	277	No Blast Hit
comp1045688_c0_seq1	---NA---	310	No Blast Hit
comp1045750_c0_seq1	---NA---	313	No Blast Hit
comp1045758_c0_seq1	---NA---	390	No Blast Hit
comp1045795_c0_seq1	---NA---	268	No Blast Hit
comp1045876_c0_seq1	---NA---	288	No Blast Hit
comp1045927_c0_seq1	---NA---	202	No Blast Hit
comp1045930_c0_seq1	---NA---	227	No Blast Hit
comp1045991_c0_seq1	---NA---	339	No Blast Hit
comp1046046_c0_seq1	---NA---	283	No Blast Hit
comp1046076_c0_seq1	---NA---	576	No Blast Hit
comp1046098_c0_seq1	---NA---	307	No Blast Hit
comp1046106_c0_seq1	---NA---	289	No Blast Hit
comp1046110_c0_seq1	---NA---	310	No Blast Hit
comp1046111_c0_seq1	---NA---	361	No Blast Hit
comp1046228_c0_seq1	---NA---	226	No Blast Hit
comp1046271_c0_seq1	---NA---	292	No Blast Hit
comp1046293_c0_seq1	---NA---	571	No Blast Hit
comp1046329_c0_seq1	---NA---	323	No Blast Hit
comp104633_c0_seq1	hypothetical protein MTR_6g008680	858	gi|357496161|ref|XP_003618369.1|hypothetical protein MTR_6g008680 [Medicago truncatula] gi|355493384|gb|AES74587.1| hypothetical protein MTR_6g008680 [Medicago truncatula] gi|388491450|gb|AFK33791.1| unknown [Medicago truncatula]	XP_003618369, AES74587, AFK33791	1.17989e-46	92.7083	163.31	96	89
comp104635_c0_seq1	transmembrane protein, putative	1269	gi|657373581|gb|KEH19248.1|transmembrane protein, putative [Medicago truncatula]	KEH19248	8.88491e-102	94.3128	313.923	211	199
comp1046373_c0_seq1	---NA---	201	No Blast Hit
comp104640_c0_seq1	---NA---	1143	No Blast Hit
comp1046405_c0_seq1	---NA---	311	No Blast Hit
comp1046416_c0_seq1	---NA---	338	No Blast Hit
comp1046422_c0_seq1	---NA---	288	No Blast Hit
comp1046483_c0_seq1	---NA---	287	No Blast Hit
comp1046516_c0_seq1	---NA---	288	No Blast Hit
comp1046530_c0_seq1	---NA---	356	No Blast Hit
comp1046563_c0_seq1	---NA---	233	No Blast Hit
comp1046573_c0_seq1	---NA---	290	No Blast Hit
comp1046574_c0_seq1	---NA---	651	No Blast Hit
comp1046616_c0_seq1	retrotransposon expressed	256	gi|502126996|ref|XP_004499522.1|PREDICTED: enzymatic polyprotein-like [Cicer arietinum]	XP_004499522	1.19792e-29	80	121.709	85	68
comp1046636_c0_seq1	---NA---	207	No Blast Hit
comp1046658_c0_seq1	---NA---	267	No Blast Hit
comp1046680_c0_seq1	---NA---	246	No Blast Hit
comp1046705_c0_seq1	---NA---	236	No Blast Hit
comp1046724_c0_seq1	---NA---	301	No Blast Hit
comp1046757_c0_seq1	---NA---	219	No Blast Hit
comp1046773_c0_seq1	---NA---	390	No Blast Hit
comp1046834_c0_seq1	---NA---	235	No Blast Hit
comp1046836_c0_seq1	---NA---	233	No Blast Hit
comp1046839_c0_seq1	---NA---	221	No Blast Hit
comp1046845_c0_seq1	---NA---	208	No Blast Hit
comp1046870_c0_seq1	---NA---	472	No Blast Hit
comp1046881_c0_seq1	---NA---	203	No Blast Hit
comp1046898_c0_seq1	---NA---	247	No Blast Hit
comp1046963_c0_seq1	---NA---	230	No Blast Hit
comp1047001_c0_seq1	---NA---	417	No Blast Hit
comp1047077_c0_seq1	---NA---	305	No Blast Hit
comp1047083_c0_seq1	---NA---	205	No Blast Hit
comp1047102_c0_seq1	---NA---	230	No Blast Hit
comp1047110_c0_seq1	---NA---	466	No Blast Hit
comp1047139_c0_seq1	---NA---	202	No Blast Hit
comp1047152_c0_seq1	---NA---	330	No Blast Hit
comp1047177_c0_seq1	---NA---	265	No Blast Hit
comp1047234_c0_seq1	---NA---	362	No Blast Hit
comp1047238_c0_seq1	---NA---	442	No Blast Hit
comp1047269_c0_seq1	---NA---	399	No Blast Hit
comp10473_c0_seq1	---NA---	369	No Blast Hit
comp1047336_c0_seq1	---NA---	322	No Blast Hit
comp1047378_c0_seq1	ent-kaurenoic acid oxidase family protein	275	gi|27764531|gb|AAO23063.1|ent-kaurenoic acid oxidase [Pisum sativum]	AAO23063	2.2244e-55	100	189.504	91	91
comp1047387_c0_seq1	c2 domain-containing family protein	636	gi|357493959|ref|XP_003617268.1|hypothetical protein MTR_5g089720 [Medicago truncatula] gi|355518603|gb|AET00227.1| calcium-dependent lipid-binding (CaLB domain) family protein [Medicago truncatula]	XP_003617268, AET00227	5.11592e-91	79.8246	285.804	228	182
comp1047417_c0_seq1	---NA---	265	No Blast Hit
comp104743_c0_seq1	nadh dehydrogenase	1025	gi|357476497|ref|XP_003608534.1|NADH dehydrogenase [Medicago truncatula] gi|355509589|gb|AES90731.1| NADH-ubiquinone oxidoreductase 18 kDa subunit [Medicago truncatula] gi|388507618|gb|AFK41875.1| unknown [Medicago truncatula]	XP_003608534, AES90731, AFK41875	1.45769e-100	98.0132	305.834	151	148
comp1047440_c0_seq1	---NA---	206	No Blast Hit
comp1047460_c0_seq1	---NA---	429	No Blast Hit
comp1047480_c0_seq1	gag pol polyprotein	385	gi|34761724|gb|AAQ82035.1|gag/pol polyprotein [Pisum sativum]	AAQ82035	8.05998e-36	74.7826	141.739	115	86
comp1047497_c0_seq1	uncharacterized mitochondrial protein g00810-like	572	gi|571522682|ref|XP_006598379.1|PREDICTED: uncharacterized mitochondrial protein AtMg00810-like [Glycine max]	XP_006598379	3.12056e-11	61.5385	70.0922	104	64
comp1047517_c0_seq1	---NA---	214	No Blast Hit
comp104756_c0_seq1	---NA---	1197	No Blast Hit
comp1047566_c0_seq1	---NA---	308	No Blast Hit
comp10476_c0_seq1	---NA---	202	No Blast Hit
comp1047638_c0_seq1	---NA---	232	No Blast Hit
comp1047675_c0_seq1	---NA---	347	No Blast Hit
comp1047752_c0_seq1	---NA---	353	No Blast Hit
comp1047788_c0_seq1	---NA---	324	No Blast Hit
comp1047818_c0_seq1	---NA---	369	No Blast Hit
comp1047851_c0_seq1	---NA---	285	No Blast Hit
comp104787_c0_seq1	---NA---	333	No Blast Hit
comp1047982_c0_seq1	---NA---	338	No Blast Hit
comp1047987_c0_seq1	---NA---	254	No Blast Hit
comp1048028_c0_seq1	---NA---	256	No Blast Hit
comp1048029_c0_seq1	---NA---	325	No Blast Hit
comp1048053_c0_seq1	multipolar spindle isoform 4	244	gi|502151011|ref|XP_004508234.1|PREDICTED: uncharacterized protein LOC101503562 [Cicer arietinum]	XP_004508234	1.19167e-43	97.4684	155.992	79	77
comp1048065_c0_seq1	---NA---	231	No Blast Hit
comp1048067_c0_seq1	---NA---	221	No Blast Hit
comp1048103_c0_seq1	---NA---	289	No Blast Hit
comp1048115_c0_seq1	---NA---	298	No Blast Hit
comp1048164_c0_seq1	---NA---	741	No Blast Hit
comp1048166_c0_seq1	serine threonine-protein kinase wnk5	290	gi|657387013|gb|KEH29201.1|WNK kinase [Medicago truncatula]	KEH29201	5.90216e-23	87.8788	102.449	99	87
comp1048194_c0_seq1	---NA---	258	No Blast Hit
comp1048198_c0_seq1	---NA---	383	No Blast Hit
comp1048219_c0_seq1	---NA---	302	No Blast Hit
comp1048226_c0_seq1	---NA---	450	No Blast Hit
comp1048235_c0_seq1	---NA---	277	No Blast Hit
comp1048273_c0_seq1	---NA---	313	No Blast Hit
comp1048286_c0_seq1	eukaryotic aspartyl protease family protein	258	gi|357476865|ref|XP_003608718.1|Aspartic proteinase nepenthesin-2 [Medicago truncatula] gi|355509773|gb|AES90915.1| eukaryotic aspartyl protease family protein [Medicago truncatula]	XP_003608718, AES90915	8.48962e-27	89.2308	111.309	65	58
comp1048347_c0_seq1	pentatricopeptide repeat-containing protein at4g21065	355	gi|502078566|ref|XP_004485987.1|PREDICTED: pentatricopeptide repeat-containing protein At4g21065-like [Cicer arietinum]	XP_004485987	3.04239e-69	96.5812	229.95	117	113
comp1048353_c0_seq1	---NA---	288	No Blast Hit
comp1048354_c0_seq1	---NA---	350	No Blast Hit
comp1048377_c0_seq1	---NA---	222	No Blast Hit
comp1048401_c0_seq1	---NA---	305	No Blast Hit
comp1048448_c0_seq1	---NA---	203	No Blast Hit
comp1048458_c0_seq1	---NA---	262	No Blast Hit
comp1048484_c0_seq1	---NA---	211	No Blast Hit
comp1048503_c0_seq1	---NA---	261	No Blast Hit
comp1048704_c0_seq1	---NA---	319	No Blast Hit
comp1048717_c0_seq1	---NA---	240	No Blast Hit
comp1048732_c0_seq1	---NA---	224	No Blast Hit
comp1048790_c0_seq1	---NA---	315	No Blast Hit
comp1048796_c0_seq1	---NA---	212	No Blast Hit
comp1048827_c0_seq1	---NA---	215	No Blast Hit
comp1048833_c0_seq1	---NA---	219	No Blast Hit
comp104888_c0_seq1	---NA---	227	No Blast Hit
comp1048912_c0_seq1	---NA---	205	No Blast Hit
comp1048979_c0_seq1	---NA---	224	No Blast Hit
comp1048999_c0_seq1	---NA---	310	No Blast Hit
comp104904_c0_seq1	hypothetical protein MTR_7g069970	340	gi|357506139|ref|XP_003623358.1|hypothetical protein MTR_7g069970 [Medicago truncatula] gi|355498373|gb|AES79576.1| hypothetical protein MTR_7g069970 [Medicago truncatula]	XP_003623358, AES79576	8.01883e-43	93.4211	147.132	76	71
comp1049056_c0_seq1	PREDICTED: uncharacterized protein LOC101513458, partial	285	gi|502165839|ref|XP_004513706.1|PREDICTED: uncharacterized protein LOC101513458, partial [Cicer arietinum]	XP_004513706	6.79535e-25	74.7368	104.76	95	71
comp1049067_c0_seq1	---NA---	459	No Blast Hit
comp104911_c0_seq1	atpase asna1 homolog	1467	gi|502157463|ref|XP_004510885.1|PREDICTED: ATPase ASNA1 homolog [Cicer arietinum]	XP_004510885	0	97.7465	642.499	355	347
comp1049114_c0_seq1	---NA---	305	No Blast Hit
comp1049138_c0_seq1	---NA---	244	No Blast Hit
comp1049221_c0_seq1	---NA---	227	No Blast Hit
comp1049224_c0_seq1	---NA---	233	No Blast Hit
comp1049249_c0_seq1	---NA---	302	No Blast Hit
comp1049256_c0_seq1	---NA---	232	No Blast Hit
comp1049355_c0_seq1	---NA---	251	No Blast Hit
comp1049421_c0_seq1	---NA---	430	No Blast Hit
comp1049450_c0_seq1	mads-box transcription factor family protein	229	gi|502141537|ref|XP_004504539.1|PREDICTED: agamous-like MADS-box protein AGL62-like [Cicer arietinum]	XP_004504539	1.55441e-16	74.6667	80.1073	75	56
comp1049463_c0_seq1	---NA---	238	No Blast Hit
comp1049513_c0_seq1	---NA---	217	No Blast Hit
comp1049555_c0_seq1	---NA---	342	No Blast Hit
comp1049592_c0_seq1	---NA---	312	No Blast Hit
comp1049609_c0_seq1	---NA---	310	No Blast Hit
comp1049643_c0_seq1	---NA---	356	No Blast Hit
comp1049669_c0_seq1	---NA---	206	No Blast Hit
comp1049678_c0_seq1	---NA---	317	No Blast Hit
comp1049704_c0_seq1	sulfate transporter -like	258	gi|357463441|ref|XP_003602002.1|Sulfate/bicarbonate/oxalate exchanger and transporter sat-1 [Medicago truncatula] gi|355491050|gb|AES72253.1| sulfate/bicarbonate/oxalate exchanger and transporter sat-1 [Medicago truncatula]	XP_003602002, AES72253	5.61341e-44	95.2941	160.229	85	81
comp1049707_c0_seq1	---NA---	330	No Blast Hit
comp1049709_c0_seq1	---NA---	438	No Blast Hit
comp104973_c0_seq1	---NA---	976	No Blast Hit
comp1049750_c0_seq1	---NA---	251	No Blast Hit
comp1049807_c0_seq1	---NA---	213	No Blast Hit
comp1049818_c0_seq1	---NA---	201	No Blast Hit
comp1049822_c0_seq1	---NA---	331	No Blast Hit
comp1049827_c0_seq1	---NA---	419	No Blast Hit
comp1049838_c0_seq1	---NA---	324	No Blast Hit
comp1049872_c0_seq1	---NA---	205	No Blast Hit
comp1049911_c0_seq1	probable inactive receptor kinase at2g26730	334	gi|502079598|ref|XP_004486309.1|PREDICTED: probable inactive receptor kinase At2g26730-like [Cicer arietinum]	XP_004486309	2.4778e-45	88.4211	164.851	95	84
comp1049959_c0_seq1	long-chain-alcohol oxidase fao4a-like	313	gi|502153883|ref|XP_004509495.1|PREDICTED: long-chain-alcohol oxidase FAO4A-like [Cicer arietinum]	XP_004509495	1.63909e-41	88.4615	155.606	104	92
comp105_c0_seq1	---NA---	216	No Blast Hit
comp1050016_c0_seq1	---NA---	214	No Blast Hit
comp1050022_c0_seq1	---NA---	267	No Blast Hit
comp1050034_c0_seq1	---NA---	460	No Blast Hit
comp1050035_c0_seq1	---NA---	236	No Blast Hit
comp1050098_c0_seq1	---NA---	331	No Blast Hit
comp1050106_c0_seq1	---NA---	300	No Blast Hit
comp1050138_c0_seq1	---NA---	445	No Blast Hit
comp1050166_c0_seq1	---NA---	288	No Blast Hit
comp1050174_c0_seq1	---NA---	242	No Blast Hit
comp1050218_c0_seq1	---NA---	212	No Blast Hit
comp1050250_c0_seq1	triacylglycerol lipase 2	205	gi|657394556|gb|KEH35149.1|triacylglycerol lipase-like protein [Medicago truncatula]	KEH35149	4.29824e-25	90.625	105.145	64	58
comp1050289_c0_seq1	---NA---	216	No Blast Hit
comp1050300_c0_seq1	abc transporter family protein	203	gi|657381821|gb|KEH25781.1|ABC transporter-like family-protein [Medicago truncatula]	KEH25781	2.93852e-35	94.0299	137.117	67	63
comp1050307_c0_seq1	---NA---	338	No Blast Hit
comp1050322_c0_seq1	---NA---	363	No Blast Hit
comp1050326_c0_seq1	---NA---	227	No Blast Hit
comp1050360_c0_seq1	---NA---	258	No Blast Hit
comp1050381_c0_seq1	---NA---	399	No Blast Hit
comp1050429_c0_seq1	---NA---	293	No Blast Hit
comp1050447_c0_seq1	---NA---	287	No Blast Hit
comp1050520_c0_seq1	---NA---	350	No Blast Hit
comp1050562_c0_seq1	vacuolar-sorting receptor 1-like	311	gi|357512783|ref|XP_003626680.1|Vacuolar sorting receptor [Medicago truncatula] gi|355520702|gb|AET01156.1| vacuolar-sorting receptor-like protein [Medicago truncatula]	XP_003626680, AET01156	1.8141e-63	100	214.157	103	103
comp1050579_c0_seq1	---NA---	374	No Blast Hit
comp1050587_c0_seq1	---NA---	253	No Blast Hit
comp1050629_c0_seq1	---NA---	237	No Blast Hit
comp1050660_c0_seq1	---NA---	244	No Blast Hit
comp1050673_c0_seq1	---NA---	482	No Blast Hit
comp1050676_c0_seq1	---NA---	264	No Blast Hit
comp1050677_c0_seq1	---NA---	310	No Blast Hit
comp1050679_c0_seq1	---NA---	254	No Blast Hit
comp1050684_c0_seq1	---NA---	266	No Blast Hit
comp1050703_c0_seq1	---NA---	293	No Blast Hit
comp1050718_c0_seq1	---NA---	257	No Blast Hit
comp1050725_c0_seq1	nucleobase-ascorbate transporter 11	207	gi|502154450|ref|XP_004509704.1|PREDICTED: nucleobase-ascorbate transporter 11-like [Cicer arietinum]	XP_004509704	3.77875e-34	98.5294	133.265	68	67
comp1050726_c0_seq1	---NA---	410	No Blast Hit
comp1050738_c0_seq1	transposase	323	gi|61677150|gb|AAX51975.1|transposase [Pisum sativum]	AAX51975	8.10685e-71	99.0654	226.098	107	106
comp1050907_c0_seq1	---NA---	294	No Blast Hit
comp1050954_c0_seq1	---NA---	249	No Blast Hit
comp1050996_c0_seq1	---NA---	260	No Blast Hit
comp10510_c0_seq1	---NA---	235	No Blast Hit
comp1051011_c0_seq1	---NA---	206	No Blast Hit
comp105102_c0_seq1	haloacid dehalogenase-like hydrolase domain-containing protein 3	1182	gi|357509517|ref|XP_003625047.1|Phosphoglycolate phosphatase [Medicago truncatula] gi|355500062|gb|AES81265.1| haloacid dehalogenase-like hydrolase family protein [Medicago truncatula]	XP_003625047, AES81265	9.71722e-154	95.7447	447.973	235	225
comp1051029_c0_seq1	---NA---	219	No Blast Hit
comp1051034_c0_seq1	---NA---	630	No Blast Hit
comp1051056_c0_seq1	---NA---	419	No Blast Hit
comp1051093_c0_seq1	reverse partial	445	gi|672120060|ref|XP_008783284.1|PREDICTED: uncharacterized protein LOC103702572 [Phoenix dactylifera]	XP_008783284	1.2568e-68	84.4595	234.187	148	125
comp1051127_c0_seq1	---NA---	211	No Blast Hit
comp1051134_c0_seq1	---NA---	386	No Blast Hit
comp1051159_c0_seq1	---NA---	316	No Blast Hit
comp1051175_c0_seq1	uncharacterized mitochondrial protein g00810-like	326	gi|571457692|ref|XP_006580846.1|PREDICTED: uncharacterized mitochondrial protein AtMg00810-like [Glycine max]	XP_006580846	6.09243e-15	82.5	61.6178	40	33
comp1051189_c0_seq1	hypothetical protein MTR_2g461480	364	gi|657398522|gb|KEH38111.1|hypothetical protein MTR_2g461480 [Medicago truncatula]	KEH38111	2.67187e-38	77.6	142.51	125	97
comp1051242_c0_seq1	---NA---	329	No Blast Hit
comp1051334_c0_seq1	---NA---	349	No Blast Hit
comp1051370_c0_seq1	---NA---	209	No Blast Hit
comp1051390_c0_seq1	---NA---	296	No Blast Hit
comp1051430_c0_seq1	---NA---	417	No Blast Hit
comp1051454_c0_seq1	---NA---	231	No Blast Hit
comp1051489_c0_seq1	---NA---	302	No Blast Hit
comp10515_c0_seq1	---NA---	230	No Blast Hit
comp1051505_c0_seq1	---NA---	241	No Blast Hit
comp1051523_c0_seq1	---NA---	265	No Blast Hit
comp1051529_c0_seq1	---NA---	209	No Blast Hit
comp1051541_c0_seq1	---NA---	230	No Blast Hit
comp1051544_c0_seq1	---NA---	341	No Blast Hit
comp1051570_c0_seq1	---NA---	268	No Blast Hit
comp1051587_c0_seq1	---NA---	309	No Blast Hit
comp1051650_c0_seq1	---NA---	283	No Blast Hit
comp1051696_c0_seq1	---NA---	288	No Blast Hit
comp105171_c0_seq1	dehydrogenase reductase sdr family member 4	1176	gi|357480421|ref|XP_003610496.1|Dehydrogenase/reductase SDR family member [Medicago truncatula] gi|355511551|gb|AES92693.1| short-chain dehydrogenase/reductase [Medicago truncatula]	XP_003610496, AES92693	1.54898e-145	96.8254	426.017	252	244
comp1051732_c0_seq1	---NA---	254	No Blast Hit
comp1051796_c0_seq1	---NA---	287	No Blast Hit
comp1051823_c0_seq1	---NA---	243	No Blast Hit
comp1051845_c0_seq1	---NA---	465	No Blast Hit
comp1051896_c0_seq1	---NA---	316	No Blast Hit
comp1051914_c0_seq1	---NA---	226	No Blast Hit
comp1051925_c0_seq1	---NA---	233	No Blast Hit
comp1052016_c0_seq1	PREDICTED: uncharacterized protein LOC101514665	441	gi|502170106|ref|XP_004514759.1|PREDICTED: uncharacterized protein LOC101514665 [Cicer arietinum]	XP_004514759	1.63012e-13	69.1176	75.0998	68	47
comp1052048_c0_seq1	---NA---	481	No Blast Hit
comp1052091_c0_seq1	---NA---	388	No Blast Hit
comp1052099_c0_seq1	---NA---	297	No Blast Hit
comp1052122_c0_seq1	---NA---	321	No Blast Hit
comp1052214_c0_seq1	pentatricopeptide repeat-containing protein at5g65570	220	gi|502162649|ref|XP_004512569.1|PREDICTED: pentatricopeptide repeat-containing protein At5g65570-like [Cicer arietinum]	XP_004512569	1.56331e-37	95.8904	142.124	73	70
comp1052316_c0_seq1	---NA---	260	No Blast Hit
comp105235_c0_seq1	heat shock protein 90-2-like	337	gi|371781477|emb|CCA95097.1|putative heat shock protein 90, partial [Liriodendron tulipifera]	CCA95097	6.82859e-71	99.1071	221.476	112	111
comp1052379_c0_seq1	---NA---	207	No Blast Hit
comp1052396_c0_seq1	---NA---	375	No Blast Hit
comp1052413_c0_seq1	---NA---	281	No Blast Hit
comp1052424_c0_seq1	nac domain-containing protein 21 22	318	gi|502089208|ref|XP_004488843.1|PREDICTED: NAC domain-containing protein 21/22-like [Cicer arietinum]	XP_004488843	1.41844e-69	99.0476	222.246	105	104
comp1052437_c0_seq1	---NA---	212	No Blast Hit
comp1052498_c0_seq1	p-loop nucleoside triphosphate hydrolase superfamily protein	372	gi|657385449|gb|AES99084.2|P-loop nucleoside triphosphate hydrolase superfamily protein [Medicago truncatula]	AES99084	7.6597e-47	90.5172	171.785	116	105
comp1052504_c0_seq1	---NA---	257	No Blast Hit
comp1052517_c0_seq1	---NA---	440	No Blast Hit
comp1052534_c0_seq1	ubiquitin carboxyl-terminal hydrolase	383	gi|357494279|ref|XP_003617428.1|Ubiquitin carboxyl-terminal hydrolase family protein [Medicago truncatula]	XP_003617428	2.56868e-37	81.1024	144.821	127	103
comp1052540_c0_seq1	---NA---	344	No Blast Hit
comp1052584_c0_seq1	---NA---	228	No Blast Hit
comp1052599_c0_seq1	---NA---	347	No Blast Hit
comp1052693_c0_seq1	---NA---	235	No Blast Hit
comp1052723_c0_seq1	---NA---	329	No Blast Hit
comp1052785_c0_seq1	---NA---	266	No Blast Hit
comp1052793_c0_seq1	---NA---	241	No Blast Hit
comp1052817_c0_seq1	---NA---	222	No Blast Hit
comp105282_c0_seq1	probable pectinesterase pectinesterase inhibitor 47-like	2126	gi|357456163|ref|XP_003598362.1|Pectinesterase [Medicago truncatula] gi|355487410|gb|AES68613.1| pectinesterase/pectinesterase inhibitor [Medicago truncatula]	XP_003598362, AES68613	0	95.7328	981.089	539	516
comp1052821_c0_seq1	indole-3-pyruvate monooxygenase yucca2-like	389	gi|502163866|ref|XP_004512975.1|PREDICTED: indole-3-pyruvate monooxygenase YUCCA2-like isoform X1 [Cicer arietinum]	XP_004512975	4.49814e-74	93.0769	238.424	130	121
comp1052836_c0_seq1	---NA---	438	No Blast Hit
comp1052837_c0_seq1	retrovirus-related pol polyprotein from transposon tnt 1- partial	339	gi|734411770|gb|KHN36156.1|Retrovirus-related Pol polyprotein from transposon TNT 1-94, partial [Glycine soja]	KHN36156	1.95822e-13	71.6418	76.6406	67	48
comp1052838_c0_seq1	---NA---	211	No Blast Hit
comp1052853_c0_seq1	lrr receptor-like serine threonine-protein kinase	313	gi|657383552|gb|KEH27247.1|LRR receptor-like kinase plant [Medicago truncatula]	KEH27247	7.72934e-61	100	209.534	104	104
comp1052859_c0_seq1	---NA---	252	No Blast Hit
comp1052898_c0_seq1	---NA---	300	No Blast Hit
comp105300_c0_seq1	e3 ubiquitin-protein ligase rbbp6-like	1099	gi|657397599|gb|KEH37315.1|hypothetical protein MTR_2g437470 [Medicago truncatula]	KEH37315	3.26915e-63	94.8276	213.386	116	110
comp1053041_c0_seq1	---NA---	220	No Blast Hit
comp1053050_c0_seq1	---NA---	525	No Blast Hit
comp1053079_c0_seq1	sieve element occlusion protein	384	gi|357440977|ref|XP_003590766.1|Sieve element-occluding protein [Medicago truncatula] gi|307101682|gb|ADN32806.1| sieve element occlusion a [Medicago truncatula] gi|355479814|gb|AES61017.1| sieve element occlusion protein [Medicago truncatula]	XP_003590766, ADN32806, AES61017	5.97858e-22	65.2174	100.908	92	60
comp1053083_c0_seq1	---NA---	327	No Blast Hit
comp1053096_c0_seq1	---NA---	269	No Blast Hit
comp1053110_c0_seq1	---NA---	399	No Blast Hit
comp1053168_c0_seq1	---NA---	295	No Blast Hit
comp1053302_c0_seq1	---NA---	376	No Blast Hit
comp1053306_c0_seq1	---NA---	298	No Blast Hit
comp1053309_c0_seq1	---NA---	259	No Blast Hit
comp1053330_c0_seq1	---NA---	273	No Blast Hit
comp1053349_c0_seq1	---NA---	297	No Blast Hit
comp1053365_c0_seq1	lrr and nb-arc domain disease resistance protein	215	gi|357521513|ref|XP_003631045.1|hypothetical protein MTR_8g106550 [Medicago truncatula] gi|355525067|gb|AET05521.1| NB-ARC domain disease resistance protein [Medicago truncatula]	XP_003631045, AET05521	4.72464e-23	80.2817	102.449	71	57
comp1053402_c0_seq1	---NA---	248	No Blast Hit
comp1053403_c0_seq1	---NA---	764	No Blast Hit
comp1053404_c0_seq1	---NA---	225	No Blast Hit
comp105347_c0_seq1	nucleic acid-binding	978	gi|357446711|ref|XP_003593631.1|hypothetical protein MTR_2g014360 [Medicago truncatula] gi|355482679|gb|AES63882.1| nucleic acid-binding, OB-fold-like protein [Medicago truncatula] gi|388511651|gb|AFK43887.1| unknown [Medicago truncatula]	XP_003593631, AES63882, AFK43887	2.8524e-80	94.0789	253.062	152	143
comp1053499_c0_seq1	---NA---	601	No Blast Hit
comp1053510_c0_seq1	---NA---	250	No Blast Hit
comp1053522_c0_seq1	---NA---	389	No Blast Hit
comp1053547_c0_seq1	---NA---	259	No Blast Hit
comp1053550_c0_seq1	PREDICTED: uncharacterized protein LOC102661523	262	gi|571452556|ref|XP_006579104.1|PREDICTED: uncharacterized protein LOC102661523 [Glycine max]	XP_006579104	3.49853e-13	79.6875	74.7146	64	51
comp1053572_c0_seq1	---NA---	430	No Blast Hit
comp1053583_c0_seq1	---NA---	220	No Blast Hit
comp1053610_c0_seq1	---NA---	582	No Blast Hit
comp1053635_c0_seq1	---NA---	212	No Blast Hit
comp1053641_c0_seq1	---NA---	211	No Blast Hit
comp1053657_c0_seq1	---NA---	217	No Blast Hit
comp1053671_c0_seq1	---NA---	316	No Blast Hit
comp10537_c0_seq1	amino-terminal region of a tm vesicle-mediated sorter	387	gi|657388961|gb|AES89892.2|amino-terminal region of chorein, A TM vesicle-mediated sorter [Medicago truncatula]	AES89892	2.76619e-38	93.8272	148.673	81	76
comp1053704_c0_seq1	---NA---	204	No Blast Hit
comp1053721_c0_seq1	auxin efflux carrier component 6	248	gi|734346224|gb|KHN11029.1|Putative auxin efflux carrier component 6 [Glycine soja]	KHN11029	4.41855e-35	95.3846	127.487	65	62
comp1053752_c0_seq1	---NA---	288	No Blast Hit
comp1053761_c0_seq1	---NA---	446	No Blast Hit
comp1053766_c0_seq1	---NA---	293	No Blast Hit
comp1053803_c0_seq1	---NA---	211	No Blast Hit
comp1053862_c0_seq1	---NA---	232	No Blast Hit
comp1053869_c0_seq1	---NA---	253	No Blast Hit
comp1053872_c0_seq1	sulfate transporter	361	gi|502095048|ref|XP_004490362.1|PREDICTED: sulfate transporter 1.3-like isoform X1 [Cicer arietinum] gi|502095052|ref|XP_004490363.1| PREDICTED: sulfate transporter 1.3-like isoform X2 [Cicer arietinum] gi|502095057|ref|XP_004490364.1| PREDICTED: sulfate transporter 1.3-like isoform X3 [Cicer arietinum] gi|502095062|ref|XP_004490365.1| PREDICTED: sulfate transporter 1.3-like isoform X4 [Cicer ari…	XP_004490362, XP_004490363, XP_004490364, XP_004490365, XP_004490366, XP_004490367	2.28031e-35	94.5946	138.272	74	70
comp105389_c0_seq1	aspartate carbamoyltransferase chloroplastic	1705	gi|3914502|sp|Q43086.1|PYRB1_PEARecName: Full=Aspartate carbamoyltransferase 1, chloroplastic; AltName: Full=Aspartate transcarbamylase 1; Short=ATCase 1; Flags: Precursor [Pisum sativum] gi|495659|gb|AAA62443.1| aspartate carbamoyltransferase [Pisum sativum]	Q43086, AAA62443	0	100	753.821	386	386
comp1053891_c0_seq1	---NA---	250	No Blast Hit
comp10539_c0_seq1	---NA---	231	No Blast Hit
comp105390_c0_seq1	hypothetical protein MTR_5g098580	502	gi|357495547|ref|XP_003618062.1|hypothetical protein MTR_5g098580 [Medicago truncatula] gi|355519397|gb|AET01021.1| transmembrane protein, putative [Medicago truncatula]	XP_003618062, AET01021	7.84354e-31	68.7898	122.094	157	108
comp1053949_c0_seq1	---NA---	385	No Blast Hit
comp1053952_c0_seq1	micronuclear linker histone	204	gi|388503622|gb|AFK39877.1|unknown [Medicago truncatula]	AFK39877	1.68044e-24	92.4242	104.375	66	61
comp1053969_c0_seq1	---NA---	203	No Blast Hit
comp1053988_c0_seq1	dentin sialophospho isoform x2	513	gi|357473419|ref|XP_003606994.1|hypothetical protein MTR_4g071030 [Medicago truncatula] gi|355508049|gb|AES89191.1| plant calmodulin-binding-like protein [Medicago truncatula]	XP_003606994, AES89191	2.323e-66	75.2941	226.868	170	128
comp1054_c0_seq1	125 kda kinesin-related	260	gi|657403144|gb|KEH42005.1|125 kDa kinesin-like protein [Medicago truncatula]	KEH42005	1.74396e-37	91.8605	144.436	86	79
comp1054_c1_seq1	125 kda kinesin-related	235	gi|657403144|gb|KEH42005.1|125 kDa kinesin-like protein [Medicago truncatula]	KEH42005	8.51513e-34	88.4615	133.265	78	69
comp1054009_c0_seq1	---NA---	229	No Blast Hit
comp1054019_c0_seq1	---NA---	303	No Blast Hit
comp1054058_c0_seq1	protein light-dependent short hypocotyls 10-like	233	gi|357474603|ref|XP_003607586.1|177 protein [Medicago truncatula] gi|355508641|gb|AES89783.1| DUF640 family protein [Medicago truncatula]	XP_003607586, AES89783	5.08487e-48	97.4026	161.384	77	75
comp1054084_c0_seq1	serine carboxypeptidase-like 34	354	gi|357473949|ref|XP_003607259.1|Serine carboxypeptidase-like protein [Medicago truncatula] gi|355508314|gb|AES89456.1| serine carboxypeptidase-like protein [Medicago truncatula]	XP_003607259, AES89456	6.33626e-64	86.1789	212.616	123	106
comp1054167_c0_seq1	cysteine-rich repeat secretory protein 56-like	620	gi|388511127|gb|AFK43625.1|unknown [Medicago truncatula]	AFK43625	7.77709e-23	79.1667	102.834	72	57
comp1054215_c0_seq1	---NA---	268	No Blast Hit
comp1054243_c0_seq1	---NA---	262	No Blast Hit
comp1054245_c0_seq1	---NA---	268	No Blast Hit
comp1054246_c0_seq1	---NA---	214	No Blast Hit
comp1054284_c0_seq1	---NA---	609	No Blast Hit
comp1054286_c0_seq1	---NA---	237	No Blast Hit
comp1054295_c0_seq1	---NA---	227	No Blast Hit
comp105430_c0_seq1	3-ketoacyl- synthase 4-like	2199	gi|357473285|ref|XP_003606927.1|3-ketoacyl-CoA synthase [Medicago truncatula] gi|355507982|gb|AES89124.1| 3-ketoacyl-CoA synthase [Medicago truncatula]	XP_003606927, AES89124	0	97.619	1003.82	504	492
comp1054353_c0_seq1	---NA---	256	No Blast Hit
comp1054367_c0_seq1	---NA---	252	No Blast Hit
comp1054373_c0_seq1	---NA---	233	No Blast Hit
comp1054488_c0_seq1	---NA---	204	No Blast Hit
comp1054527_c0_seq1	---NA---	302	No Blast Hit
comp1054537_c0_seq1	---NA---	273	No Blast Hit
comp1054597_c0_seq1	mitochondrial chaperone bcs1	260	gi|502156762|ref|XP_004510634.1|PREDICTED: uncharacterized protein LOC101511087 [Cicer arietinum]	XP_004510634	4.14692e-44	94.186	159.458	86	81
comp1054608_c0_seq1	---NA---	203	No Blast Hit
comp1054630_c0_seq1	---NA---	357	No Blast Hit
comp1054643_c0_seq1	---NA---	296	No Blast Hit
comp1054655_c0_seq1	---NA---	221	No Blast Hit
comp1054669_c0_seq1	cytochrome p450 94b3-like	349	gi|502165610|ref|XP_004513634.1|PREDICTED: cytochrome P450 94A1-like [Cicer arietinum]	XP_004513634	7.11475e-62	88.8889	208.379	117	104
comp105469_c0_seq1	cold and drought-regulated protein cora	256	gi|114415398|emb|CAH40798.1|putative glycine rich protein precursor [Pisum sativum]	CAH40798	2.89152e-12	89.3617	68.5514	47	42
comp10547_c0_seq1	---NA---	227	No Blast Hit
comp1054717_c0_seq1	---NA---	410	No Blast Hit
comp1054730_c0_seq1	---NA---	291	No Blast Hit
comp1054783_c0_seq1	---NA---	252	No Blast Hit
comp1054801_c0_seq1	---NA---	366	No Blast Hit
comp1054840_c0_seq1	---NA---	217	No Blast Hit
comp1054878_c0_seq1	receptor-like protein kinase	258	gi|357519007|ref|XP_003629792.1|Receptor-like protein kinase [Medicago truncatula] gi|355523814|gb|AET04268.1| LRR receptor-like kinase family protein [Medicago truncatula]	XP_003629792, AET04268	1.00389e-14	94.8718	77.7962	39	37
comp1054920_c0_seq1	---NA---	279	No Blast Hit
comp1055036_c0_seq1	---NA---	292	No Blast Hit
comp1055110_c0_seq1	---NA---	248	No Blast Hit
comp1055154_c0_seq1	---NA---	225	No Blast Hit
comp1055155_c0_seq1	---NA---	282	No Blast Hit
comp1055176_c0_seq1	---NA---	221	No Blast Hit
comp1055251_c0_seq1	---NA---	210	No Blast Hit
comp1055262_c0_seq1	---NA---	303	No Blast Hit
comp10553_c0_seq1	---NA---	264	No Blast Hit
comp1055308_c0_seq1	---NA---	361	No Blast Hit
comp1055344_c0_seq1	---NA---	238	No Blast Hit
comp1055351_c0_seq1	---NA---	394	No Blast Hit
comp1055358_c0_seq1	---NA---	462	No Blast Hit
comp1055362_c0_seq1	---NA---	235	No Blast Hit
comp1055375_c0_seq1	---NA---	225	No Blast Hit
comp1055472_c0_seq1	---NA---	306	No Blast Hit
comp1055473_c0_seq1	---NA---	318	No Blast Hit
comp1055491_c0_seq1	---NA---	509	No Blast Hit
comp1055517_c0_seq1	---NA---	207	No Blast Hit
comp1055520_c0_seq1	---NA---	326	No Blast Hit
comp1055522_c0_seq1	---NA---	212	No Blast Hit
comp1055547_c0_seq1	---NA---	351	No Blast Hit
comp1055648_c0_seq1	---NA---	257	No Blast Hit
comp1055680_c0_seq1	---NA---	247	No Blast Hit
comp1055698_c0_seq1	---NA---	237	No Blast Hit
comp1055735_c0_seq1	---NA---	231	No Blast Hit
comp1055761_c0_seq1	---NA---	248	No Blast Hit
comp1055843_c0_seq1	---NA---	287	No Blast Hit
comp1055986_c0_seq1	---NA---	308	No Blast Hit
comp1055989_c0_seq1	---NA---	215	No Blast Hit
comp1056_c0_seq1	---NA---	233	No Blast Hit
comp1056057_c0_seq1	---NA---	320	No Blast Hit
comp1056066_c0_seq1	---NA---	355	No Blast Hit
comp1056092_c0_seq1	---NA---	458	No Blast Hit
comp1056098_c0_seq1	---NA---	364	No Blast Hit
comp10561_c0_seq1	serine threonine-protein phosphatase 7 long form homolog	353	gi|571475199|ref|XP_006586516.1|PREDICTED: serine/threonine-protein phosphatase 7 long form homolog, partial [Glycine max]	XP_006586516	2.63511e-17	60.9091	86.6557	110	67
comp1056100_c0_seq1	---NA---	205	No Blast Hit
comp1056110_c0_seq1	---NA---	365	No Blast Hit
comp1056145_c0_seq1	---NA---	274	No Blast Hit
comp1056172_c0_seq1	polyprotein	227	gi|27764548|gb|AAO23078.1|polyprotein [Glycine max]	AAO23078	1.89642e-22	88.8889	101.293	63	56
comp1056183_c0_seq1	---NA---	357	No Blast Hit
comp1056186_c0_seq1	PREDICTED: uncharacterized protein LOC101503854	334	gi|502123491|ref|XP_004498133.1|PREDICTED: uncharacterized protein LOC101503854 [Cicer arietinum]	XP_004498133	3.30837e-11	69.3878	50.0618	49	34
comp1056193_c0_seq1	---NA---	279	No Blast Hit
comp1056208_c0_seq1	---NA---	363	No Blast Hit
comp1056218_c0_seq1	---NA---	255	No Blast Hit
comp1056226_c0_seq1	hypothetical protein MTR_1g097170	345	gi|657405023|gb|KEH43598.1|hypothetical protein MTR_1g097170 [Medicago truncatula]	KEH43598	1.58974e-30	76.1062	116.701	113	86
comp1056249_c0_seq1	---NA---	217	No Blast Hit
comp1056291_c0_seq1	---NA---	257	No Blast Hit
comp10563_c0_seq1	---NA---	427	No Blast Hit
comp105630_c0_seq1	reactive oxygen species modulator 1	471	gi|502168840|ref|XP_004514477.1|PREDICTED: uncharacterized protein LOC101514763 [Cicer arietinum]	XP_004514477	5.58603e-19	98.5915	86.6557	71	70
comp1056327_c0_seq1	1-aminocyclopropane-1-carboxylate synthase	231	gi|657395586|gb|KEH35860.1|1-aminocyclopropane-1-carboxylate synthase [Medicago truncatula]	KEH35860	3.86312e-22	95.9184	98.2117	49	47
comp1056345_c0_seq1	---NA---	202	No Blast Hit
comp1056371_c0_seq1	---NA---	246	No Blast Hit
comp1056386_c0_seq1	---NA---	221	No Blast Hit
comp1056438_c0_seq1	---NA---	371	No Blast Hit
comp1056446_c0_seq1	---NA---	440	No Blast Hit
comp1056508_c0_seq1	PREDICTED: uncharacterized protein LOC101510858	232	gi|502155235|ref|XP_004510002.1|PREDICTED: uncharacterized protein LOC101510858 [Cicer arietinum]	XP_004510002	1.87035e-23	83.1169	104.375	77	64
comp1056532_c0_seq1	---NA---	209	No Blast Hit
comp1056548_c0_seq1	---NA---	268	No Blast Hit
comp1056593_c0_seq1	rna-directed dna polymerase (reverse transcriptase) ribonuclease h	313	gi|502174206|ref|XP_004515460.1|PREDICTED: gypsy retrotransposon integrase-like protein 1-like [Cicer arietinum]	XP_004515460	1.45717e-29	76.2376	120.553	101	77
comp1056598_c0_seq1	---NA---	282	No Blast Hit
comp1056599_c0_seq1	lrr receptor-like serine threonine-protein kinase gso1-like	311	gi|502086459|ref|XP_004488225.1|PREDICTED: LRR receptor-like serine/threonine-protein kinase GSO1-like [Cicer arietinum]	XP_004488225	2.37305e-53	94.1748	190.66	103	97
comp1056600_c0_seq1	---NA---	334	No Blast Hit
comp1056685_c0_seq1	---NA---	284	No Blast Hit
comp1056706_c0_seq1	---NA---	252	No Blast Hit
comp1056718_c0_seq1	---NA---	658	No Blast Hit
comp1056744_c0_seq1	---NA---	269	No Blast Hit
comp1056753_c0_seq1	---NA---	407	No Blast Hit
comp1056817_c0_seq1	---NA---	251	No Blast Hit
comp1056860_c0_seq1	---NA---	249	No Blast Hit
comp1056885_c0_seq1	---NA---	454	No Blast Hit
comp1056901_c0_seq1	---NA---	388	No Blast Hit
comp1057018_c0_seq1	---NA---	297	No Blast Hit
comp1057019_c0_seq1	---NA---	204	No Blast Hit
comp1057020_c0_seq1	---NA---	208	No Blast Hit
comp105708_c0_seq1	copper transporter	692	gi|357465895|ref|XP_003603232.1|Copper transporter [Medicago truncatula] gi|355492280|gb|AES73483.1| Ctr family copper transporter [Medicago truncatula] gi|388514357|gb|AFK45240.1| unknown [Medicago truncatula]	XP_003603232, AES73483, AFK45240	5.50142e-82	97.9021	253.447	143	140
comp1057082_c0_seq1	rna-directed dna polymerase (reverse transcriptase)	340	gi|124359291|gb|ABD28426.2|RNA-directed DNA polymerase (Reverse transcriptase) [Medicago truncatula]	ABD28426	2.72203e-13	78.3784	52.373	37	29
comp1057111_c0_seq1	---NA---	304	No Blast Hit
comp1057140_c0_seq1	---NA---	320	No Blast Hit
comp1057164_c0_seq1	---NA---	225	No Blast Hit
comp1057165_c0_seq1	---NA---	231	No Blast Hit
comp1057226_c0_seq1	---NA---	555	No Blast Hit
comp1057257_c0_seq1	---NA---	375	No Blast Hit
comp1057331_c0_seq1	---NA---	309	No Blast Hit
comp1057336_c0_seq1	---NA---	389	No Blast Hit
comp1057340_c0_seq1	---NA---	237	No Blast Hit
comp1057453_c0_seq1	---NA---	223	No Blast Hit
comp1057469_c0_seq1	---NA---	344	No Blast Hit
comp1057475_c0_seq1	---NA---	227	No Blast Hit
comp1057542_c0_seq1	---NA---	273	No Blast Hit
comp1057548_c0_seq1	---NA---	283	No Blast Hit
comp1057571_c0_seq1	---NA---	259	No Blast Hit
comp1057593_c0_seq1	---NA---	258	No Blast Hit
comp1057596_c0_seq1	---NA---	230	No Blast Hit
comp1057647_c0_seq1	---NA---	322	No Blast Hit
comp105767_c0_seq1	cytochrome c oxidase subunit	317	gi|357435999|ref|XP_003588275.1|hypothetical protein MTR_1g005160 [Medicago truncatula] gi|657370796|gb|KEH16857.1| hypothetical protein MTR_0082s0170 [Medicago truncatula]	XP_003588275, KEH16857	1.27979e-13	91.8919	71.2478	37	34
comp1057685_c0_seq1	---NA---	541	No Blast Hit
comp105774_c0_seq1	reticulon-like protein b8	1049	gi|657392740|gb|KEH33647.1|reticulon-like protein B2 [Medicago truncatula]	KEH33647	3.68813e-144	94.6429	420.239	224	212
comp1057762_c0_seq1	---NA---	406	No Blast Hit
comp1057764_c0_seq1	---NA---	213	No Blast Hit
comp1057805_c0_seq1	---NA---	399	No Blast Hit
comp1057818_c0_seq1	---NA---	216	No Blast Hit
comp1057823_c0_seq1	---NA---	314	No Blast Hit
comp1057882_c0_seq1	---NA---	225	No Blast Hit
comp1057896_c0_seq1	---NA---	265	No Blast Hit
comp1057915_c0_seq1	---NA---	329	No Blast Hit
comp1057950_c0_seq1	---NA---	227	No Blast Hit
comp1058042_c0_seq1	---NA---	288	No Blast Hit
comp1058089_c0_seq1	---NA---	211	No Blast Hit
comp1058147_c0_seq1	---NA---	283	No Blast Hit
comp1058212_c0_seq1	---NA---	213	No Blast Hit
comp105822_c0_seq1	plant f24k9-26 protein	2592	gi|657379891|gb|KEH24170.1|plant/F24K9-26 protein [Medicago truncatula]	KEH24170	0	94.1704	1043.11	669	630
comp1058227_c0_seq1	---NA---	543	No Blast Hit
comp1058232_c0_seq1	---NA---	215	No Blast Hit
comp1058239_c0_seq1	---NA---	296	No Blast Hit
comp105831_c0_seq1	---NA---	477	No Blast Hit
comp1058327_c0_seq1	lamin-like protein	337	gi|657380996|gb|AES74792.2|plastocyanin-like domain protein [Medicago truncatula]	AES74792	1.03171e-55	85.7143	182.57	112	96
comp1058340_c0_seq1	---NA---	286	No Blast Hit
comp1058388_c0_seq1	---NA---	287	No Blast Hit
comp1058408_c0_seq1	---NA---	233	No Blast Hit
comp1058446_c0_seq1	---NA---	308	No Blast Hit
comp1058452_c0_seq1	---NA---	201	No Blast Hit
comp1058486_c0_seq1	---NA---	326	No Blast Hit
comp1058523_c0_seq1	---NA---	389	No Blast Hit
comp1058542_c0_seq1	---NA---	445	No Blast Hit
comp10586_c0_seq1	---NA---	459	No Blast Hit
comp1058627_c0_seq1	---NA---	384	No Blast Hit
comp105863_c0_seq1	transcription factor hbp-1a	509	gi|657384409|gb|AES95732.2|bZIP transcription factor family protein [Medicago truncatula]	AES95732	6.7772e-66	91.1243	218.394	169	154
comp1058691_c0_seq1	---NA---	203	No Blast Hit
comp1058748_c0_seq1	---NA---	592	No Blast Hit
comp105879_c0_seq1	zinc finger protein nutcracker-like isoform x2	881	gi|657400845|gb|KEH39925.1|C2H2-type zinc finger protein [Medicago truncatula]	KEH39925	3.50344e-63	86.7647	217.624	136	118
comp1058835_c0_seq1	long chain acyl- synthetase chloroplastic	221	gi|657394828|gb|AES72276.2|bacterial long-chain fatty acid CoA synthetase [Medicago truncatula]	AES72276	5.24157e-35	97.2222	135.191	72	70
comp1058925_c0_seq1	---NA---	260	No Blast Hit
comp1058965_c0_seq1	---NA---	226	No Blast Hit
comp1058996_c0_seq1	probable glycosyltransferase at5g25310-like	377	gi|502132418|ref|XP_004501350.1|PREDICTED: probable glycosyltransferase At5g25310-like [Cicer arietinum]	XP_004501350	7.57521e-60	86.5079	202.601	126	109
comp1058999_c0_seq1	---NA---	303	No Blast Hit
comp1059_c0_seq1	---NA---	262	No Blast Hit
comp105902_c0_seq1	---NA---	1082	No Blast Hit
comp1059028_c0_seq1	hypothetical protein MTR_1g017990	444	gi|357437575|ref|XP_003589063.1|hypothetical protein MTR_1g017990 [Medicago truncatula] gi|355478111|gb|AES59314.1| ZCF37, putative [Medicago truncatula]	XP_003589063, AES59314	3.02597e-62	88.9764	204.527	127	113
comp105903_c0_seq1	digalactosyldiacylglycerol synthase chloroplastic	479	gi|502112144|ref|XP_004494249.1|PREDICTED: digalactosyldiacylglycerol synthase 1, chloroplastic-like [Cicer arietinum]	XP_004494249	1.31736e-76	97.0149	254.603	134	130
comp1059039_c0_seq1	---NA---	451	No Blast Hit
comp1059115_c0_seq1	zinc finger mym-type protein 1-like	258	gi|357490617|ref|XP_003615596.1|Zinc finger MYM-type protein [Medicago truncatula]	XP_003615596	1.61785e-29	82.3529	121.324	85	70
comp1059170_c0_seq1	---NA---	217	No Blast Hit
comp1059293_c0_seq1	---NA---	539	No Blast Hit
comp1059331_c0_seq1	programmed cell death protein 4	347	gi|357497477|ref|XP_003619027.1|Programmed cell death protein [Medicago truncatula] gi|355494042|gb|AES75245.1| MA3 domain protein [Medicago truncatula]	XP_003619027, AES75245	1.89376e-53	95.3704	188.734	108	103
comp105941_c0_seq1	---NA---	265	No Blast Hit
comp1059412_c0_seq1	---NA---	221	No Blast Hit
comp1059439_c0_seq1	---NA---	246	No Blast Hit
comp1059443_c0_seq1	---NA---	237	No Blast Hit
comp1059491_c0_seq1	---NA---	437	No Blast Hit
comp1059639_c0_seq1	PREDICTED: uncharacterized protein LOC101493958	237	gi|502130650|ref|XP_004500723.1|PREDICTED: uncharacterized protein LOC101493958 [Cicer arietinum]	XP_004500723	1.30225e-20	76.9231	93.5893	65	50
comp1059663_c0_seq1	---NA---	208	No Blast Hit
comp1059671_c0_seq1	---NA---	242	No Blast Hit
comp1059682_c0_seq1	---NA---	270	No Blast Hit
comp1059685_c0_seq1	---NA---	282	No Blast Hit
comp10597_c0_seq1	---NA---	242	No Blast Hit
comp1059759_c0_seq1	---NA---	218	No Blast Hit
comp1059828_c0_seq1	---NA---	261	No Blast Hit
comp1059879_c0_seq1	---NA---	321	No Blast Hit
comp1059900_c0_seq1	---NA---	299	No Blast Hit
comp1059935_c0_seq1	---NA---	486	No Blast Hit
comp1059970_c0_seq1	---NA---	275	No Blast Hit
comp1059981_c0_seq1	---NA---	529	No Blast Hit
comp105999_c0_seq1	patellin-3-like	629	gi|502146269|ref|XP_004506378.1|PREDICTED: patellin-3-like [Cicer arietinum]	XP_004506378	6.10153e-79	98.4615	255.758	130	128
comp1059992_c0_seq1	---NA---	342	No Blast Hit
comp1060017_c0_seq1	casp-like protein	417	gi|734312063|gb|KHN00302.1|CASP-like protein [Glycine soja]	KHN00302	4.99486e-25	83.75	103.99	80	67
comp1060041_c0_seq1	---NA---	218	No Blast Hit
comp1060054_c0_seq1	---NA---	216	No Blast Hit
comp1060069_c0_seq1	---NA---	224	No Blast Hit
comp1060127_c0_seq1	---NA---	239	No Blast Hit
comp1060236_c0_seq1	---NA---	221	No Blast Hit
comp1060242_c0_seq1	---NA---	338	No Blast Hit
comp1060250_c0_seq1	---NA---	464	No Blast Hit
comp1060274_c0_seq1	---NA---	256	No Blast Hit
comp1060277_c0_seq1	pentatricopeptide repeat-containing protein at3g15930-like	350	gi|357468161|ref|XP_003604365.1|Pentatricopeptide repeat-containing protein [Medicago truncatula]	XP_003604365	1.91922e-70	99.1379	236.884	116	115
comp1060300_c0_seq1	---NA---	258	No Blast Hit
comp1060337_c0_seq1	---NA---	318	No Blast Hit
comp1060361_c0_seq1	---NA---	262	No Blast Hit
comp106037_c0_seq1	---NA---	1839	No Blast Hit
comp106039_c0_seq1	heme-binding-like protein chloroplastic	1140	gi|502146870|ref|XP_004506644.1|PREDICTED: heme-binding-like protein At3g10130, chloroplastic-like [Cicer arietinum]	XP_004506644	7.35566e-133	90.6504	392.889	246	223
comp106044_c0_seq1	---NA---	232	No Blast Hit
comp1060512_c0_seq1	---NA---	318	No Blast Hit
comp1060521_c0_seq1	lob domain-containing protein 1-like	419	gi|357453757|ref|XP_003597159.1|LOB domain protein [Medicago truncatula] gi|355486207|gb|AES67410.1| lateral organ boundaries (LOB) domain protein [Medicago truncatula]	XP_003597159, AES67410	1.76267e-26	90	108.997	80	72
comp1060531_c0_seq1	---NA---	294	No Blast Hit
comp1060649_c0_seq1	PREDICTED: uncharacterized protein LOC101511155	444	gi|502078365|ref|XP_004485921.1|PREDICTED: uncharacterized protein LOC101511155 [Cicer arietinum]	XP_004485921	2.26427e-19	91.3793	87.0409	58	53
comp1060654_c0_seq1	---NA---	272	No Blast Hit
comp1060763_c0_seq1	1-acyl-sn-glycerol-3-phosphate acyltransferase 3-like	323	gi|502138987|ref|XP_004503603.1|PREDICTED: 1-acyl-sn-glycerol-3-phosphate acyltransferase 3-like [Cicer arietinum]	XP_004503603	1.06139e-23	66.6667	102.834	90	60
comp106079_c0_seq1	transcription factor tcp4-like	997	gi|502089886|ref|XP_004489051.1|PREDICTED: transcription factor TCP4-like [Cicer arietinum]	XP_004489051	1.21661e-63	85.3333	215.698	150	128
comp1060833_c0_seq1	---NA---	243	No Blast Hit
comp106085_c0_seq1	actin cytoskeleton-regulatory complex protein pan1	670	gi|356553423|ref|XP_003545056.1|PREDICTED: actin cytoskeleton-regulatory complex protein PAN1-like [Glycine max]	XP_003545056	1.51167e-22	89.2308	107.071	65	58
comp1060916_c0_seq1	---NA---	296	No Blast Hit
comp1060943_c0_seq1	---NA---	260	No Blast Hit
comp1061005_c0_seq1	---NA---	218	No Blast Hit
comp1061029_c0_seq1	auxin-induced protein 15a-like	936	gi|357440225|ref|XP_003590390.1|Auxin-induced protein 6B [Medicago truncatula] gi|92870927|gb|ABE80127.1| Auxin responsive SAUR protein [Medicago truncatula] gi|355479438|gb|AES60641.1| SAUR-like auxin-responsive family protein [Medicago truncatula]	XP_003590390, ABE80127, AES60641	1.0074e-72	92.8	232.261	125	116
comp1061040_c0_seq1	---NA---	218	No Blast Hit
comp1061073_c0_seq1	---NA---	234	No Blast Hit
comp1061123_c0_seq1	---NA---	227	No Blast Hit
comp106114_c0_seq1	---NA---	621	No Blast Hit
comp1061143_c0_seq1	glycerol-3-phosphate dehydrogenase	233	gi|124359460|gb|ABN05902.1|Peptidase S26A, signal peptidase I; NAD-dependent glycerol-3-phosphate dehydrogenase, C-terminal [Medicago truncatula]	ABN05902	1.23606e-31	88.5714	121.709	70	62
comp1061152_c0_seq1	---NA---	277	No Blast Hit
comp1061161_c0_seq1	---NA---	365	No Blast Hit
comp1061198_c0_seq1	---NA---	327	No Blast Hit
comp106120_c0_seq1	---NA---	700	No Blast Hit
comp1061201_c0_seq1	---NA---	236	No Blast Hit
comp10613_c0_seq1	---NA---	392	No Blast Hit
comp106134_c0_seq1	---NA---	289	No Blast Hit
comp1061344_c0_seq1	---NA---	208	No Blast Hit
comp1061374_c0_seq1	---NA---	272	No Blast Hit
comp10614_c0_seq1	---NA---	315	No Blast Hit
comp106140_c0_seq1	ferredoxin-thioredoxin variable chain	873	gi|388513997|gb|AFK45060.1|unknown [Medicago truncatula] gi|657380624|gb|KEH24727.1| ferredoxin-thioredoxin reductase, variable chain [Medicago truncatula]	AFK45060, KEH24727	2.00637e-43	80.3571	156.377	112	90
comp1061421_c0_seq1	hypothetical protein MTR_7g082740	234	gi|357508215|ref|XP_003624396.1|hypothetical protein MTR_7g082740 [Medicago truncatula] gi|355499411|gb|AES80614.1| hypothetical protein MTR_7g082740 [Medicago truncatula]	XP_003624396, AES80614	1.41259e-12	94.4444	68.5514	36	34
comp1061425_c0_seq1	---NA---	219	No Blast Hit
comp1061437_c0_seq1	---NA---	296	No Blast Hit
comp1061470_c0_seq1	---NA---	357	No Blast Hit
comp1061475_c0_seq1	---NA---	366	No Blast Hit
comp1061480_c0_seq1	---NA---	226	No Blast Hit
comp1061538_c0_seq1	---NA---	231	No Blast Hit
comp1061596_c0_seq1	---NA---	263	No Blast Hit
comp1061668_c0_seq1	---NA---	230	No Blast Hit
comp1061670_c0_seq1	---NA---	218	No Blast Hit
comp1061672_c0_seq1	---NA---	205	No Blast Hit
comp1061704_c0_seq1	---NA---	474	No Blast Hit
comp1061755_c0_seq1	probable lrr receptor-like serine threonine-protein kinase at1g67720	255	gi|357444307|ref|XP_003592431.1|Receptor-like protein kinase [Medicago truncatula] gi|355481479|gb|AES62682.1| Serine/Threonine kinase, plant-type protein, putative [Medicago truncatula]	XP_003592431, AES62682	3.25084e-45	97.619	162.54	84	82
comp1061765_c0_seq1	---NA---	242	No Blast Hit
comp1061793_c0_seq1	---NA---	438	No Blast Hit
comp1061815_c0_seq1	---NA---	278	No Blast Hit
comp106185_c0_seq1	arginase mitochondrial	1504	gi|388506494|gb|AFK41313.1|unknown [Medicago truncatula]	AFK41313	0	97.3373	649.047	338	329
comp1061882_c0_seq1	---NA---	431	No Blast Hit
comp1061959_c0_seq1	---NA---	307	No Blast Hit
comp1061999_c0_seq1	---NA---	221	No Blast Hit
comp1062027_c0_seq1	---NA---	372	No Blast Hit
comp1062078_c0_seq1	---NA---	240	No Blast Hit
comp1062130_c0_seq1	---NA---	224	No Blast Hit
comp1062170_c0_seq1	---NA---	271	No Blast Hit
comp1062175_c0_seq1	---NA---	281	No Blast Hit
comp1062250_c0_seq1	---NA---	262	No Blast Hit
comp1062301_c0_seq1	---NA---	265	No Blast Hit
comp1062412_c0_seq1	---NA---	210	No Blast Hit
comp1062472_c0_seq1	receptor-like protein kinase at3g47110	217	gi|720028865|ref|XP_010265038.1|PREDICTED: LOW QUALITY PROTEIN: uncharacterized protein LOC104602877 [Nelumbo nucifera]	XP_010265038	1.16206e-16	73.2394	84.3445	71	52
comp1062526_c0_seq1	---NA---	528	No Blast Hit
comp1062606_c0_seq1	---NA---	313	No Blast Hit
comp1062629_c0_seq1	---NA---	378	No Blast Hit
comp1062671_c0_seq1	---NA---	343	No Blast Hit
comp1062711_c0_seq1	---NA---	318	No Blast Hit
comp1062721_c0_seq1	---NA---	254	No Blast Hit
comp1062732_c0_seq1	---NA---	317	No Blast Hit
comp1062767_c0_seq1	---NA---	242	No Blast Hit
comp1062791_c0_seq1	---NA---	228	No Blast Hit
comp1062814_c0_seq1	---NA---	281	No Blast Hit
comp1062857_c0_seq1	---NA---	344	No Blast Hit
comp1062978_c0_seq1	---NA---	223	No Blast Hit
comp106303_c0_seq1	probable glutathione peroxidase 8	815	gi|557357680|ref|NP_001273457.1|probable glutathione peroxidase 8-like [Cicer arietinum] gi|550848734|gb|AGY14486.1| glutathione peroxidase [Cicer arietinum]	NP_001273457, AGY14486	1.32871e-108	94.7059	323.939	170	161
comp1063037_c0_seq1	---NA---	394	No Blast Hit
comp1063124_c0_seq1	---NA---	252	No Blast Hit
comp1063135_c0_seq1	---NA---	247	No Blast Hit
comp1063180_c0_seq1	---NA---	262	No Blast Hit
comp1063185_c0_seq1	---NA---	218	No Blast Hit
comp1063221_c0_seq1	---NA---	201	No Blast Hit
comp1063239_c0_seq1	---NA---	220	No Blast Hit
comp1063241_c0_seq1	---NA---	218	No Blast Hit
comp1063249_c0_seq1	---NA---	289	No Blast Hit
comp1063292_c0_seq1	---NA---	207	No Blast Hit
comp1063301_c0_seq1	---NA---	432	No Blast Hit
comp1063392_c0_seq1	---NA---	260	No Blast Hit
comp1063440_c0_seq1	---NA---	273	No Blast Hit
comp1063442_c0_seq1	receptor-like kinase	235	gi|657378879|gb|AES80577.2|receptor-like kinase [Medicago truncatula]	AES80577	7.55334e-41	94.8052	148.288	77	73
comp1063473_c0_seq1	---NA---	355	No Blast Hit
comp1063537_c0_seq1	---NA---	291	No Blast Hit
comp1063592_c0_seq1	lrr receptor-like kinase	277	gi|357484451|ref|XP_003612513.1|Kinase-like protein [Medicago truncatula] gi|355513848|gb|AES95471.1| LRR receptor-like kinase family protein [Medicago truncatula]	XP_003612513, AES95471	4.16537e-29	79.7872	120.553	94	75
comp1063671_c0_seq1	---NA---	355	No Blast Hit
comp1063716_c0_seq1	---NA---	278	No Blast Hit
comp106374_c0_seq1	protein ralf-like 24-like	881	gi|502135175|ref|XP_004502245.1|PREDICTED: protein RALF-like 24-like [Cicer arietinum] gi|502135178|ref|XP_004502246.1| PREDICTED: protein RALF-like 24-like [Cicer arietinum]	XP_004502245, XP_004502246	2.64152e-45	93.1034	161.384	87	81
comp106376_c0_seq1	bos1 membrin family qb-snare protein	1135	gi|657392753|gb|KEH33660.1|Bos1/membrin family Qb-SNARE protein [Medicago truncatula]	KEH33660	2.06787e-135	96.4602	398.667	226	218
comp1063765_c0_seq1	hydroxymethylglutaryl- mitochondrial	213	gi|565393276|ref|XP_006362307.1|PREDICTED: hydroxymethylglutaryl-CoA lyase, mitochondrial-like [Solanum tuberosum]	XP_006362307	2.92735e-37	98.5714	139.428	70	69
comp1063775_c0_seq1	---NA---	427	No Blast Hit
comp1063777_c0_seq1	---NA---	286	No Blast Hit
comp1063830_c0_seq1	adp-ribosylation factor gtpase-activating protein agd3	305	gi|657375739|gb|AET05065.2|ADP-ribosylation factor GTPase-activating protein AGD10 [Medicago truncatula]	AET05065	2.09865e-56	95.0495	196.438	101	96
comp1063924_c0_seq1	---NA---	354	No Blast Hit
comp1063999_c0_seq1	probable galacturonosyltransferase-like 4	372	gi|502118034|ref|XP_004496068.1|PREDICTED: probable galacturonosyltransferase-like 4-like [Cicer arietinum]	XP_004496068	1.27042e-35	95.5224	135.961	67	64
comp1064081_c0_seq1	flocculation protein flo11-like isoform x2	277	gi|657385601|gb|KEH28284.1|ATP-binding protein, putative [Medicago truncatula]	KEH28284	3.45872e-32	79.5699	127.487	93	74
comp1064097_c0_seq1	---NA---	251	No Blast Hit
comp1064099_c0_seq1	---NA---	327	No Blast Hit
comp1064212_c0_seq1	---NA---	283	No Blast Hit
comp1064237_c0_seq1	---NA---	266	No Blast Hit
comp1064240_c0_seq1	---NA---	267	No Blast Hit
comp1064246_c0_seq1	---NA---	240	No Blast Hit
comp1064250_c0_seq1	---NA---	211	No Blast Hit
comp1064270_c0_seq1	---NA---	458	No Blast Hit
comp1064282_c0_seq1	---NA---	283	No Blast Hit
comp1064297_c0_seq1	---NA---	293	No Blast Hit
comp1064437_c0_seq1	---NA---	318	No Blast Hit
comp1064497_c0_seq1	---NA---	214	No Blast Hit
comp1064502_c0_seq1	---NA---	227	No Blast Hit
comp1064753_c0_seq1	---NA---	204	No Blast Hit
comp1064798_c0_seq1	---NA---	280	No Blast Hit
comp1064836_c0_seq1	---NA---	226	No Blast Hit
comp1064860_c0_seq1	---NA---	393	No Blast Hit
comp1064921_c0_seq1	glutamine-dependent nad(+) synthetase	307	gi|502138929|ref|XP_004503581.1|PREDICTED: LOW QUALITY PROTEIN: glutamine-dependent NAD(+) synthetase-like [Cicer arietinum]	XP_004503581	8.52602e-15	83.6735	79.7221	49	41
comp1065_c0_seq1	b3 dna-binding domain protein	209	gi|657402556|gb|KEH41436.1|B3 DNA-binding domain protein [Medicago truncatula]	KEH41436	1.65615e-24	79.7101	106.301	69	55
comp106502_c0_seq1	---NA---	212	No Blast Hit
comp1065174_c0_seq1	---NA---	294	No Blast Hit
comp1065204_c0_seq1	---NA---	388	No Blast Hit
comp1065232_c0_seq1	---NA---	201	No Blast Hit
comp1065280_c0_seq1	---NA---	258	No Blast Hit
comp1065318_c0_seq1	---NA---	237	No Blast Hit
comp1065330_c0_seq1	---NA---	444	No Blast Hit
comp1065375_c0_seq1	---NA---	286	No Blast Hit
comp1065442_c0_seq1	---NA---	234	No Blast Hit
comp1065445_c0_seq1	---NA---	279	No Blast Hit
comp1065471_c0_seq1	---NA---	361	No Blast Hit
comp1065524_c0_seq1	gag pol polyprotein	381	gi|34761724|gb|AAQ82035.1|gag/pol polyprotein [Pisum sativum]	AAQ82035	7.03896e-41	74.3802	155.992	121	90
comp1065613_c0_seq1	---NA---	207	No Blast Hit
comp1065629_c0_seq1	rna-directed dna polymerase (reverse transcriptase) chromo zinc cchc-type peptidase active site polynucleotidyl ribonuclease h fold	367	gi|124359710|gb|ABN06064.1|RNA-directed DNA polymerase (Reverse transcriptase); Chromo; Zinc finger, CCHC-type; Peptidase aspartic, active site; Polynucleotidyl transferase, Ribonuclease H fold [Medicago truncatula]	ABN06064	9.16472e-48	88.8889	145.591	81	72
comp1065634_c0_seq1	---NA---	205	No Blast Hit
comp106566_c0_seq1	mediator-associated protein 1-like	2009	gi|502113519|ref|XP_004494676.1|PREDICTED: probable protein phosphatase DDB_G0282105-like [Cicer arietinum]	XP_004494676	6.6767e-111	90.1818	353.599	275	248
comp1065684_c0_seq1	---NA---	365	No Blast Hit
comp1065690_c0_seq1	---NA---	244	No Blast Hit
comp1065702_c0_seq1	---NA---	369	No Blast Hit
comp1065818_c0_seq1	---NA---	451	No Blast Hit
comp1065836_c0_seq1	---NA---	320	No Blast Hit
comp1065847_c0_seq1	---NA---	287	No Blast Hit
comp1065888_c0_seq1	hypothetical protein MTR_3g086640	214	gi|357463245|ref|XP_003601904.1|hypothetical protein MTR_3g086640 [Medicago truncatula] gi|355490952|gb|AES72155.1| hypothetical protein MTR_3g086640 [Medicago truncatula]	XP_003601904, AES72155	6.48865e-29	91.0714	110.153	56	51
comp1065937_c0_seq1	---NA---	286	No Blast Hit
comp1065942_c0_seq1	---NA---	299	No Blast Hit
comp106598_c0_seq1	3 -hydroxy-n-methyl- -coclaurine 4 -o-methyltransferase-like	1367	gi|357462673|ref|XP_003601618.1|O-methyltransferase [Medicago truncatula] gi|355490666|gb|AES71869.1| flavonoid O-methyltransferase-like protein [Medicago truncatula]	XP_003601618, AES71869	0	93.1138	533.102	334	311
comp106605_c0_seq1	---NA---	585	No Blast Hit
comp1066078_c0_seq1	---NA---	272	No Blast Hit
comp1066251_c0_seq1	---NA---	218	No Blast Hit
comp1066282_c0_seq1	---NA---	256	No Blast Hit
comp1066285_c0_seq1	---NA---	359	No Blast Hit
comp1066323_c0_seq1	---NA---	226	No Blast Hit
comp1066388_c0_seq1	---NA---	244	No Blast Hit
comp1066395_c0_seq1	copia partial	350	gi|734402387|gb|KHN31995.1|Copia protein, partial [Glycine soja]	KHN31995	1.62536e-36	74.1379	135.191	116	86
comp1066426_c0_seq1	---NA---	429	No Blast Hit
comp1066447_c0_seq1	---NA---	214	No Blast Hit
comp1066497_c0_seq1	---NA---	376	No Blast Hit
comp1066649_c0_seq1	---NA---	450	No Blast Hit
comp1066669_c0_seq1	---NA---	237	No Blast Hit
comp1066762_c0_seq1	---NA---	304	No Blast Hit
comp1066770_c0_seq1	---NA---	349	No Blast Hit
comp1066798_c0_seq1	---NA---	214	No Blast Hit
comp1066897_c0_seq1	---NA---	218	No Blast Hit
comp1066945_c0_seq1	---NA---	301	No Blast Hit
comp1066966_c0_seq1	---NA---	269	No Blast Hit
comp1066989_c0_seq1	---NA---	285	No Blast Hit
comp1067005_c0_seq1	polyprotein	292	gi|147811281|emb|CAN61230.1|hypothetical protein VITISV_010115 [Vitis vinifera]	CAN61230	6.31672e-17	72.8571	84.7297	70	51
comp1067157_c0_seq1	---NA---	282	No Blast Hit
comp1067235_c0_seq1	---NA---	208	No Blast Hit
comp1067263_c0_seq1	PREDICTED: uncharacterized protein LOC101498333	271	gi|502092949|ref|XP_004489837.1|PREDICTED: uncharacterized protein LOC101498333 [Cicer arietinum]	XP_004489837	1.62763e-42	94.3182	154.836	88	83
comp1067402_c0_seq1	---NA---	234	No Blast Hit
comp106741_c0_seq1	---NA---	408	No Blast Hit
comp1067429_c0_seq1	---NA---	257	No Blast Hit
comp1067436_c0_seq1	---NA---	316	No Blast Hit
comp1067447_c0_seq1	---NA---	206	No Blast Hit
comp1067449_c0_seq1	---NA---	207	No Blast Hit
comp106746_c0_seq1	callose synthase 3-like	370	gi|357445079|ref|XP_003592817.1|Callose synthase [Medicago truncatula]	XP_003592817	1.93085e-78	100	262.307	123	123
comp1067482_c0_seq1	---NA---	240	No Blast Hit
comp1067562_c0_seq1	---NA---	312	No Blast Hit
comp1067571_c0_seq1	---NA---	272	No Blast Hit
comp106762_c0_seq1	phenylalanine ammonia-lyase	285	gi|738926|prf||2001451APhe ammonia lyase	2001451A	1.65248e-27	100	115.546	56	56
comp1067658_c0_seq1	---NA---	213	No Blast Hit
comp1067681_c0_seq1	---NA---	257	No Blast Hit
comp1067735_c0_seq1	---NA---	267	No Blast Hit
comp1067751_c0_seq1	---NA---	294	No Blast Hit
comp1067756_c0_seq1	---NA---	257	No Blast Hit
comp1067773_c0_seq1	---NA---	448	No Blast Hit
comp1067791_c0_seq1	---NA---	296	No Blast Hit
comp1067852_c0_seq1	---NA---	201	No Blast Hit
comp1067888_c0_seq1	---NA---	265	No Blast Hit
comp1067953_c0_seq1	---NA---	207	No Blast Hit
comp1067956_c0_seq1	---NA---	228	No Blast Hit
comp1067995_c0_seq1	hypothetical protein VITISV_012210	518	gi|147858119|emb|CAN79672.1|hypothetical protein VITISV_012210 [Vitis vinifera]	CAN79672	1.2906e-12	55.6962	67.3958	79	44
comp106806_c0_seq1	---NA---	591	No Blast Hit
comp106815_c0_seq1	serine threonine-protein phosphatase 6 regulatory ankyrin repeat subunit b-like	1396	gi|502097529|ref|XP_004491016.1|PREDICTED: ankyrin-2-like [Cicer arietinum]	XP_004491016	0	86.8946	525.398	351	305
comp1068230_c0_seq1	receptor-like protein kinase bri1-like 3	273	gi|657391721|gb|KEH32872.1|LRR receptor-like kinase family protein [Medicago truncatula]	KEH32872	7.70474e-34	93.5897	134.42	78	73
comp1068249_c0_seq1	---NA---	231	No Blast Hit
comp1068267_c0_seq1	---NA---	273	No Blast Hit
comp1068273_c0_seq1	---NA---	253	No Blast Hit
comp1068426_c0_seq1	---NA---	257	No Blast Hit
comp1068462_c0_seq1	---NA---	493	No Blast Hit
comp1068536_c0_seq1	---NA---	442	No Blast Hit
comp106868_c0_seq1	---NA---	558	No Blast Hit
comp1068733_c0_seq1	---NA---	325	No Blast Hit
comp1068868_c0_seq1	---NA---	209	No Blast Hit
comp1068870_c0_seq1	---NA---	256	No Blast Hit
comp1068907_c0_seq1	---NA---	299	No Blast Hit
comp1068925_c0_seq1	---NA---	374	No Blast Hit
comp1068949_c0_seq1	---NA---	210	No Blast Hit
comp1069225_c0_seq1	PREDICTED: uncharacterized protein LOC101488260	206	gi|502164345|ref|XP_004513130.1|PREDICTED: uncharacterized protein LOC101488260 [Cicer arietinum]	XP_004513130	5.40973e-24	83.0986	104.375	71	59
comp1069322_c0_seq1	---NA---	293	No Blast Hit
comp1069394_c0_seq1	---NA---	313	No Blast Hit
comp1069459_c0_seq1	---NA---	253	No Blast Hit
comp1069461_c0_seq1	---NA---	226	No Blast Hit
comp1069501_c0_seq1	---NA---	210	No Blast Hit
comp1069502_c0_seq1	---NA---	276	No Blast Hit
comp1069505_c0_seq1	---NA---	260	No Blast Hit
comp1069510_c0_seq1	---NA---	301	No Blast Hit
comp1069526_c0_seq1	---NA---	215	No Blast Hit
comp1069558_c0_seq1	---NA---	230	No Blast Hit
comp1069605_c0_seq1	---NA---	203	No Blast Hit
comp1069620_c0_seq1	---NA---	312	No Blast Hit
comp1069721_c0_seq1	---NA---	209	No Blast Hit
comp1069761_c0_seq1	---NA---	353	No Blast Hit
comp1069783_c0_seq1	---NA---	276	No Blast Hit
comp1069808_c0_seq1	peroxidase 4-like	220	gi|502096332|ref|XP_004490701.1|PREDICTED: peroxidase 4-like [Cicer arietinum]	XP_004490701	2.39244e-38	95.8904	140.584	73	70
comp1069826_c0_seq1	---NA---	246	No Blast Hit
comp1069860_c0_seq1	---NA---	210	No Blast Hit
comp1069882_c0_seq1	---NA---	333	No Blast Hit
comp1069894_c0_seq1	---NA---	278	No Blast Hit
comp1069992_c0_seq1	---NA---	204	No Blast Hit
comp107_c0_seq1	---NA---	223	No Blast Hit
comp1070013_c0_seq1	cellulose synthase-like protein g2	327	gi|502115871|ref|XP_004495306.1|PREDICTED: cellulose synthase-like protein E1-like [Cicer arietinum]	XP_004495306	3.83085e-53	89.8148	187.578	108	97
comp1070100_c0_seq1	---NA---	417	No Blast Hit
comp1070193_c0_seq1	---NA---	289	No Blast Hit
comp107023_c0_seq1	heterogeneous nuclear ribonucleoprotein h2 isoform x1	1310	gi|734417371|gb|KHN38871.1|Heterogeneous nuclear ribonucleoprotein F, partial [Glycine soja]	KHN38871	1.07232e-178	95.6835	513.457	278	266
comp1070263_c0_seq1	---NA---	228	No Blast Hit
comp1070282_c0_seq1	---NA---	262	No Blast Hit
comp1070297_c0_seq1	wrky transcription factor 14	238	gi|657397372|gb|KEH37124.1|WRKY family transcription factor [Medicago truncatula]	KEH37124	9.16293e-23	86.7647	100.138	68	59
comp1070313_c0_seq1	---NA---	272	No Blast Hit
comp1070333_c0_seq1	---NA---	213	No Blast Hit
comp1070467_c0_seq1	---NA---	207	No Blast Hit
comp1070483_c0_seq1	---NA---	263	No Blast Hit
comp1070528_c0_seq1	---NA---	242	No Blast Hit
comp1070573_c0_seq1	ppr containing plant-like protein	277	gi|657395321|gb|AES72963.2|PPR containing plant-like protein [Medicago truncatula]	AES72963	1.90142e-14	92.5	78.5666	40	37
comp1070598_c0_seq1	---NA---	255	No Blast Hit
comp10706_c0_seq1	---NA---	333	No Blast Hit
comp1070636_c0_seq1	---NA---	237	No Blast Hit
comp1070702_c0_seq1	---NA---	207	No Blast Hit
comp1070722_c0_seq1	---NA---	324	No Blast Hit
comp1070770_c0_seq1	---NA---	425	No Blast Hit
comp1070800_c0_seq1	---NA---	305	No Blast Hit
comp1070829_c0_seq1	---NA---	365	No Blast Hit
comp1070846_c0_seq1	---NA---	236	No Blast Hit
comp1070928_c0_seq1	---NA---	213	No Blast Hit
comp1070980_c0_seq1	---NA---	211	No Blast Hit
comp1071030_c0_seq1	peptide transporter ptr3-a	278	gi|357510111|ref|XP_003625344.1|Peptide transporter PTR3-A [Medicago truncatula]	XP_003625344	9.37751e-21	76.4706	68.5514	51	39
comp1071097_c0_seq1	myosin-j heavy chain	315	gi|593688427|ref|XP_007144848.1|hypothetical protein PHAVU_007G189300g [Phaseolus vulgaris] gi|561018038|gb|ESW16842.1| hypothetical protein PHAVU_007G189300g [Phaseolus vulgaris]	XP_007144848, ESW16842	3.74556e-36	98.5507	142.124	69	68
comp1071175_c0_seq1	---NA---	316	No Blast Hit
comp1071247_c0_seq1	---NA---	482	No Blast Hit
comp1071250_c0_seq1	---NA---	425	No Blast Hit
comp1071256_c0_seq1	---NA---	248	No Blast Hit
comp1071375_c0_seq1	---NA---	253	No Blast Hit
comp1071387_c0_seq1	---NA---	483	No Blast Hit
comp1071392_c0_seq1	---NA---	202	No Blast Hit
comp1071464_c0_seq1	---NA---	371	No Blast Hit
comp1071465_c0_seq1	pentatricopeptide repeat-containing protein at3g18840	251	gi|502149205|ref|XP_004507434.1|PREDICTED: putative pentatricopeptide repeat-containing protein At3g18840-like [Cicer arietinum]	XP_004507434	2.63444e-41	95.1807	152.91	83	79
comp1071507_c0_seq1	---NA---	243	No Blast Hit
comp1071529_c0_seq1	---NA---	545	No Blast Hit
comp1071553_c0_seq1	---NA---	274	No Blast Hit
comp1071561_c0_seq1	---NA---	261	No Blast Hit
comp1071592_c0_seq1	---NA---	344	No Blast Hit
comp1071673_c0_seq1	rna-directed dna polymerase (reverse transcriptase)	408	gi|124361182|gb|ABN09154.1|RNA-directed DNA polymerase (Reverse transcriptase) [Medicago truncatula]	ABN09154	1.00322e-51	76.2963	182.57	135	103
comp1071755_c0_seq1	---NA---	374	No Blast Hit
comp1071796_c0_seq1	---NA---	233	No Blast Hit
comp1071841_c0_seq1	---NA---	292	No Blast Hit
comp1071888_c0_seq1	nodule-specific protein nlj70	264	gi|357439945|ref|XP_003590250.1|Nodule-specific protein Nlj70 [Medicago truncatula] gi|355479298|gb|AES60501.1| MFS transporter [Medicago truncatula]	XP_003590250, AES60501	2.47132e-47	98.8372	169.474	86	85
comp1071937_c0_seq1	---NA---	219	No Blast Hit
comp1072000_c0_seq1	---NA---	290	No Blast Hit
comp1072032_c0_seq1	---NA---	237	No Blast Hit
comp1072063_c0_seq1	---NA---	313	No Blast Hit
comp1072084_c0_seq1	---NA---	353	No Blast Hit
comp1072095_c0_seq1	---NA---	238	No Blast Hit
comp10721_c0_seq1	---NA---	249	No Blast Hit
comp1072103_c0_seq1	---NA---	227	No Blast Hit
comp1072134_c0_seq1	---NA---	309	No Blast Hit
comp1072188_c0_seq1	---NA---	226	No Blast Hit
comp107229_c0_seq1	mitochondrial transcription termination factor family protein isoform 1	2044	gi|502180422|ref|XP_004516636.1|PREDICTED: uncharacterized protein LOC101489618 isoform X1 [Cicer arietinum]	XP_004516636	0	94.3249	905.59	511	482
comp1072380_c0_seq1	---NA---	280	No Blast Hit
comp1072407_c0_seq1	---NA---	216	No Blast Hit
comp1072416_c0_seq1	---NA---	209	No Blast Hit
comp1072424_c0_seq1	---NA---	234	No Blast Hit
comp107249_c0_seq1	PREDICTED: uncharacterized protein LOC101504490, partial	1628	gi|502183293|ref|XP_004517106.1|PREDICTED: uncharacterized protein LOC101504490, partial [Cicer arietinum]	XP_004517106	3.47561e-12	70	62.003	50	35
comp1072505_c0_seq1	---NA---	393	No Blast Hit
comp1072530_c0_seq1	---NA---	267	No Blast Hit
comp1072583_c0_seq1	---NA---	208	No Blast Hit
comp1072587_c0_seq1	---NA---	272	No Blast Hit
comp1072727_c0_seq1	atp dna-binding protein	231	gi|657391691|gb|KEH32854.1|ATP/DNA-binding protein [Medicago truncatula]	KEH32854	3.29513e-41	97.4026	155.221	77	75
comp1072774_c0_seq1	---NA---	265	No Blast Hit
comp1072788_c0_seq1	retrovirus-related pol polyprotein from transposon tnt 1- partial	241	gi|734411770|gb|KHN36156.1|Retrovirus-related Pol polyprotein from transposon TNT 1-94, partial [Glycine soja]	KHN36156	6.10619e-19	74.026	91.2781	77	57
comp1072793_c0_seq1	PREDICTED: uncharacterized protein LOC103485923	223	gi|659082601|ref|XP_008441928.1|PREDICTED: uncharacterized protein LOC103485923 [Cucumis melo]	XP_008441928	3.02573e-15	69.5652	79.7221	69	48
comp1072847_c0_seq1	---NA---	279	No Blast Hit
comp1073029_c0_seq1	---NA---	254	No Blast Hit
comp1073033_c0_seq1	---NA---	243	No Blast Hit
comp107308_c0_seq1	pathogenesis-related protein pr-1-like	899	gi|357479767|ref|XP_003610169.1|Pathogenesis-related protein PR-1 [Medicago truncatula] gi|2500715|sp|Q40374.1|PR1_MEDTR RecName: Full=Pathogenesis-related protein PR-1; Flags: Precursor [Medicago truncatula] gi|505553|emb|CAA56174.1| PR-1 [Medicago truncatula] gi|355511224|gb|AES92366.1| CAP, cysteine-rich secretory protein, antigen 5 [Medicago truncatula] gi|388502720|gb|AFK39426.1| unknown [Me…	XP_003610169, Q40374, CAA56174, AES92366, AFK39426	9.42353e-92	84.3931	282.337	173	146
comp1073215_c0_seq1	---NA---	266	No Blast Hit
comp10733_c0_seq1	---NA---	230	No Blast Hit
comp10734_c0_seq1	---NA---	242	No Blast Hit
comp1073429_c0_seq1	---NA---	303	No Blast Hit
comp1073468_c0_seq1	plant calmodulin-binding isoform 1	324	gi|502149418|ref|XP_004507519.1|PREDICTED: uncharacterized protein LOC101501312 [Cicer arietinum]	XP_004507519	1.31225e-35	76.8519	138.658	108	83
comp1073598_c0_seq1	---NA---	691	No Blast Hit
comp1073660_c0_seq1	---NA---	303	No Blast Hit
comp1073686_c0_seq1	---NA---	339	No Blast Hit
comp1073698_c0_seq1	hypothetical protein MTR_5g045300	254	gi|357487703|ref|XP_003614139.1|hypothetical protein MTR_5g045300 [Medicago truncatula] gi|355515474|gb|AES97097.1| hypothetical protein MTR_5g045300 [Medicago truncatula]	XP_003614139, AES97097	4.57964e-13	90	71.2478	40	36
comp1073877_c0_seq1	---NA---	201	No Blast Hit
comp107388_c0_seq1	cold-regulated protein	1312	gi|657397555|gb|KEH37271.1|C2 domain protein [Medicago truncatula]	KEH37271	4.271e-93	89.8396	296.204	187	168
comp107390_c0_seq1	---NA---	1271	No Blast Hit
comp1073909_c0_seq1	---NA---	298	No Blast Hit
comp1073990_c0_seq1	---NA---	599	No Blast Hit
comp1074028_c0_seq1	---NA---	392	No Blast Hit
comp1074030_c0_seq1	---NA---	262	No Blast Hit
comp1074042_c0_seq1	---NA---	201	No Blast Hit
comp1074081_c0_seq1	sugar transport protein 10-like	220	gi|593599562|ref|XP_007142772.1|hypothetical protein PHAVU_007G0156000g, partial [Phaseolus vulgaris] gi|561015962|gb|ESW14766.1| hypothetical protein PHAVU_007G0156000g, partial [Phaseolus vulgaris]	XP_007142772, ESW14766	5.94912e-29	94.4444	112.464	72	68
comp1074142_c0_seq1	---NA---	215	No Blast Hit
comp10742_c0_seq1	transposon tx1 149 kda partial	521	gi|571447816|ref|XP_006577560.1|PREDICTED: uncharacterized protein LOC102665607 [Glycine max]	XP_006577560	6.53807e-29	57.8313	119.398	166	96
comp1074213_c0_seq1	---NA---	334	No Blast Hit
comp1074227_c0_seq1	---NA---	336	No Blast Hit
comp1074229_c0_seq1	---NA---	213	No Blast Hit
comp1074269_c0_seq1	---NA---	343	No Blast Hit
comp107431_c0_seq1	dctp pyrophosphatase 1-like	742	gi|357504985|ref|XP_003622781.1|dCTP pyrophosphatase [Medicago truncatula] gi|355497796|gb|AES78999.1| MazG nucleotide pyrophosphohydrolase domain protein [Medicago truncatula]	XP_003622781, AES78999	1.59268e-80	95.5556	250.366	135	129
comp1074349_c0_seq1	---NA---	221	No Blast Hit
comp107439_c0_seq1	glutaredoxin family protein	1707	gi|357509491|ref|XP_003625034.1|hypothetical protein MTR_7g090230 [Medicago truncatula] gi|124359980|gb|ABN07996.1| Thioredoxin fold [Medicago truncatula] gi|355500049|gb|AES81252.1| glutaredoxin family protein [Medicago truncatula]	XP_003625034, ABN07996, AES81252	0	89.7674	645.195	430	386
comp1074395_c0_seq1	---NA---	201	No Blast Hit
comp107448_c0_seq1	---NA---	939	No Blast Hit
comp1074524_c0_seq1	---NA---	378	No Blast Hit
comp1074567_c0_seq1	---NA---	229	No Blast Hit
comp1074573_c0_seq1	---NA---	482	No Blast Hit
comp1074618_c0_seq1	---NA---	340	No Blast Hit
comp1074632_c0_seq1	---NA---	380	No Blast Hit
comp1074670_c0_seq1	---NA---	421	No Blast Hit
comp107468_c0_seq1	nitrogen regulatory protein p-ii	920	gi|502112809|ref|XP_004494450.1|PREDICTED: nitrogen regulatory protein P-II homolog isoform X1 [Cicer arietinum] gi|502112812|ref|XP_004494451.1| PREDICTED: nitrogen regulatory protein P-II homolog isoform X2 [Cicer arietinum]	XP_004494450, XP_004494451	1.22136e-106	91.4439	321.242	187	171
comp1074707_c0_seq1	---NA---	442	No Blast Hit
comp1074803_c0_seq1	---NA---	212	No Blast Hit
comp1074880_c0_seq1	---NA---	550	No Blast Hit
comp1074957_c0_seq1	---NA---	278	No Blast Hit
comp107497_c0_seq1	protein fam32a-like isoform x1	930	gi|388498814|gb|AFK37473.1|unknown [Medicago truncatula]	AFK37473	7.68038e-61	95.5882	202.216	136	130
comp1074986_c0_seq1	---NA---	275	No Blast Hit
comp10750_c0_seq1	---NA---	298	No Blast Hit
comp1075020_c0_seq1	PREDICTED: uncharacterized protein LOC101504373	240	gi|502124896|ref|XP_004498716.1|PREDICTED: uncharacterized protein LOC101504373 [Cicer arietinum]	XP_004498716	8.0736e-16	67.0886	79.7221	79	53
comp1075054_c0_seq1	myosin-9-like isoform x3	289	gi|502083464|ref|XP_004487467.1|PREDICTED: myosin-9-like isoform X3 [Cicer arietinum]	XP_004487467	5.19965e-21	82.6087	96.6709	69	57
comp1075084_c0_seq1	---NA---	221	No Blast Hit
comp10751_c0_seq1	---NA---	217	No Blast Hit
comp107510_c0_seq1	clip-associated isoform x1	858	gi|297744273|emb|CBI37243.3|unnamed protein product [Vitis vinifera]	CBI37243	4.35605e-104	95.9302	317.005	172	165
comp107513_c0_seq1	btb poz domain-containing protein npy1	2390	gi|502125127|ref|XP_004498809.1|PREDICTED: BTB/POZ domain-containing protein NPY1-like [Cicer arietinum]	XP_004498809	0	93.4747	1076.62	613	573
comp1075130_c0_seq1	---NA---	218	No Blast Hit
comp1075173_c0_seq1	---NA---	446	No Blast Hit
comp1075178_c0_seq1	---NA---	265	No Blast Hit
comp1075225_c0_seq1	---NA---	415	No Blast Hit
comp1075309_c0_seq1	---NA---	206	No Blast Hit
comp1075317_c0_seq1	---NA---	264	No Blast Hit
comp1075319_c0_seq1	---NA---	259	No Blast Hit
comp1075458_c0_seq1	---NA---	220	No Blast Hit
comp1075478_c0_seq1	---NA---	254	No Blast Hit
comp1075513_c0_seq1	---NA---	235	No Blast Hit
comp1075575_c0_seq1	carboxy-terminal domain cyclin	270	gi|657395491|gb|KEH35765.1|carboxy-terminal domain cyclin [Medicago truncatula]	KEH35765	4.69541e-14	70.7865	75.8702	89	63
comp1075579_c0_seq1	---NA---	235	No Blast Hit
comp107567_c0_seq1	chaperone protein dnaj 49	1450	gi|657397527|gb|KEH37243.1|chaperone DnaJ-domain protein [Medicago truncatula]	KEH37243	5.61374e-176	90.6336	511.146	363	329
comp1075671_c0_seq1	cysteine-rich rlk (receptor-like kinase)	271	gi|657382651|gb|KEH26525.1|cysteine-rich RLK (receptor-like kinase) protein, putative [Medicago truncatula]	KEH26525	5.30598e-22	66.2651	97.4413	83	55
comp1075718_c0_seq1	cytochrome p450 71a1-like	246	gi|502133684|ref|XP_004501854.1|PREDICTED: cytochrome P450 71A1-like [Cicer arietinum]	XP_004501854	7.36708e-16	93.0233	75.8702	43	40
comp1075728_c0_seq1	---NA---	242	No Blast Hit
comp1075729_c0_seq1	---NA---	201	No Blast Hit
comp1075743_c0_seq1	---NA---	307	No Blast Hit
comp1075782_c0_seq1	---NA---	211	No Blast Hit
comp1075784_c0_seq1	---NA---	292	No Blast Hit
comp1075896_c0_seq1	---NA---	204	No Blast Hit
comp1075911_c0_seq1	---NA---	242	No Blast Hit
comp1075920_c0_seq1	---NA---	219	No Blast Hit
comp1075930_c0_seq1	---NA---	440	No Blast Hit
comp1076023_c0_seq1	---NA---	330	No Blast Hit
comp1076138_c0_seq1	---NA---	242	No Blast Hit
comp1076199_c0_seq1	---NA---	269	No Blast Hit
comp1076277_c0_seq1	---NA---	392	No Blast Hit
comp1076297_c0_seq1	---NA---	468	No Blast Hit
comp1076361_c0_seq1	---NA---	227	No Blast Hit
comp1076371_c0_seq1	---NA---	265	No Blast Hit
comp1076384_c0_seq1	---NA---	340	No Blast Hit
comp1076417_c0_seq1	---NA---	245	No Blast Hit
comp1076458_c0_seq1	---NA---	313	No Blast Hit
comp1076500_c0_seq1	nad h-dependent 6 -deoxychalcone synthase-like	437	gi|357462577|ref|XP_003601570.1|NAD(P)H-dependent 6'-deoxychalcone synthase [Medicago truncatula] gi|355490618|gb|AES71821.1| aldo/keto reductase family oxidoreductase [Medicago truncatula]	XP_003601570, AES71821	1.03872e-76	96.063	242.662	127	122
comp1076548_c0_seq1	---NA---	365	No Blast Hit
comp1076609_c0_seq1	---NA---	263	No Blast Hit
comp1076620_c0_seq1	---NA---	269	No Blast Hit
comp1076717_c0_seq1	---NA---	245	No Blast Hit
comp1076720_c0_seq1	---NA---	208	No Blast Hit
comp1076751_c0_seq1	---NA---	241	No Blast Hit
comp1076897_c0_seq1	---NA---	263	No Blast Hit
comp1076901_c0_seq1	---NA---	313	No Blast Hit
comp1076961_c0_seq1	---NA---	231	No Blast Hit
comp1076966_c0_seq1	---NA---	290	No Blast Hit
comp1077078_c0_seq1	---NA---	290	No Blast Hit
comp107712_c0_seq1	transcription elongation factor 1 homolog	758	gi|593781699|ref|XP_007153890.1|hypothetical protein PHAVU_003G073600g [Phaseolus vulgaris] gi|561027244|gb|ESW25884.1| hypothetical protein PHAVU_003G073600g [Phaseolus vulgaris]	XP_007153890, ESW25884	6.39661e-39	93.1818	142.124	88	82
comp1077137_c0_seq1	---NA---	277	No Blast Hit
comp1077163_c0_seq1	---NA---	270	No Blast Hit
comp1077164_c0_seq1	---NA---	252	No Blast Hit
comp1077165_c0_seq1	---NA---	208	No Blast Hit
comp1077229_c0_seq1	---NA---	244	No Blast Hit
comp1077283_c0_seq1	catalytic region	286	gi|502158660|ref|XP_004511235.1|PREDICTED: uncharacterized protein LOC101492142 [Cicer arietinum]	XP_004511235	1.54382e-22	70.2128	101.293	94	66
comp1077328_c0_seq1	---NA---	343	No Blast Hit
comp1077357_c0_seq1	---NA---	207	No Blast Hit
comp1077422_c0_seq1	---NA---	298	No Blast Hit
comp1077422_c0_seq2	---NA---	262	No Blast Hit
comp107743_c0_seq1	serine threonine-protein kinase at5g01020-like isoform x1	1613	gi|657376091|gb|KEH21307.1|Serine/Threonine kinase family protein [Medicago truncatula]	KEH21307	0	93.8462	691.804	390	366
comp1077449_c0_seq1	PREDICTED: uncharacterized protein LOC104108484	234	gi|697123647|ref|XP_009615820.1|PREDICTED: uncharacterized protein LOC104108484 [Nicotiana tomentosiformis]	XP_009615820	1.39767e-15	75	77.7962	64	48
comp1077537_c0_seq1	---NA---	225	No Blast Hit
comp1077616_c0_seq1	---NA---	314	No Blast Hit
comp1077664_c0_seq1	---NA---	299	No Blast Hit
comp1077742_c0_seq1	cobra-like protein 7	832	gi|357449079|ref|XP_003594815.1|COBRA-like protein [Medicago truncatula] gi|355483863|gb|AES65066.1| COBRA-like protein 7 precursor [Medicago truncatula]	XP_003594815, AES65066	1.29403e-60	68	138.658	150	102
comp1077746_c0_seq1	---NA---	276	No Blast Hit
comp1077764_c0_seq1	---NA---	269	No Blast Hit
comp1077797_c0_seq1	---NA---	219	No Blast Hit
comp107780_c0_seq1	caffeoyl- o-methyltransferase	1083	gi|388518577|gb|AFK47350.1|unknown [Lotus japonicus]	AFK47350	1.38234e-140	92.827	411.379	237	220
comp1077862_c0_seq1	---NA---	564	No Blast Hit
comp1077866_c0_seq1	---NA---	300	No Blast Hit
comp1077914_c0_seq1	---NA---	256	No Blast Hit
comp1077918_c0_seq1	---NA---	383	No Blast Hit
comp1077934_c0_seq1	---NA---	314	No Blast Hit
comp1078066_c0_seq1	---NA---	231	No Blast Hit
comp1078068_c0_seq1	---NA---	251	No Blast Hit
comp10781_c0_seq1	---NA---	251	No Blast Hit
comp1078284_c0_seq1	---NA---	593	No Blast Hit
comp1078314_c0_seq1	---NA---	331	No Blast Hit
comp1078338_c0_seq1	---NA---	265	No Blast Hit
comp1078463_c0_seq1	---NA---	286	No Blast Hit
comp1078464_c0_seq1	---NA---	360	No Blast Hit
comp1078489_c0_seq1	---NA---	253	No Blast Hit
comp1078502_c0_seq1	nitrate transporter 1	259	gi|657379093|gb|KEH23564.1|nitrate transporter 1 [Medicago truncatula]	KEH23564	4.60777e-29	91.8033	117.472	61	56
comp1078547_c0_seq1	---NA---	219	No Blast Hit
comp1078626_c0_seq1	---NA---	491	No Blast Hit
comp1078711_c0_seq1	ring-h2 zinc finger protein	336	gi|357478349|ref|XP_003609460.1|hypothetical protein MTR_4g115930 [Medicago truncatula]	XP_003609460	1.23059e-35	86.4865	133.265	111	96
comp1078719_c0_seq1	---NA---	291	No Blast Hit
comp1078775_c0_seq1	gram domain protein aba-responsive-like protein	220	gi|657405997|gb|KEH44427.1|GRAM domain protein/ABA-responsive-like protein [Medicago truncatula]	KEH44427	6.06501e-15	78	75.8702	50	39
comp1078990_c0_seq1	---NA---	233	No Blast Hit
comp1079_c0_seq1	---NA---	446	No Blast Hit
comp1079182_c0_seq1	---NA---	322	No Blast Hit
comp1079198_c0_seq1	---NA---	277	No Blast Hit
comp107923_c0_seq1	---NA---	957	No Blast Hit
comp1079266_c0_seq1	---NA---	250	No Blast Hit
comp1079272_c0_seq1	---NA---	325	No Blast Hit
comp1079274_c0_seq1	---NA---	342	No Blast Hit
comp1079301_c0_seq1	---NA---	224	No Blast Hit
comp1079315_c0_seq1	---NA---	347	No Blast Hit
comp1079465_c0_seq1	---NA---	263	No Blast Hit
comp107951_c0_seq1	annexin d5	977	gi|357521715|ref|XP_003631146.1|Annexin-like protein [Medicago truncatula] gi|355525168|gb|AET05622.1| annexin D8 [Medicago truncatula]	XP_003631146, AET05622	5.75849e-173	91.4591	495.352	281	257
comp1079524_c0_seq1	---NA---	281	No Blast Hit
comp1079544_c0_seq1	---NA---	461	No Blast Hit
comp107958_c0_seq1	c2 domain protein	1210	gi|217073077|gb|ACJ84898.1|unknown [Medicago truncatula] gi|388514313|gb|AFK45218.1| unknown [Medicago truncatula] gi|657382254|gb|KEH26182.1| C2 domain protein [Medicago truncatula]	ACJ84898, AFK45218, KEH26182	1.21062e-63	73.0104	218.009	289	211
comp1079736_c0_seq1	---NA---	268	No Blast Hit
comp1079804_c0_seq1	---NA---	213	No Blast Hit
comp1079841_c0_seq1	---NA---	296	No Blast Hit
comp1079876_c0_seq1	---NA---	291	No Blast Hit
comp1079897_c0_seq1	---NA---	263	No Blast Hit
comp1079961_c0_seq1	---NA---	420	No Blast Hit
comp108_c0_seq1	---NA---	246	No Blast Hit
comp1080013_c0_seq1	---NA---	265	No Blast Hit
comp1080029_c0_seq1	uncharacterized mitochondrial protein g00810-like	291	gi|147834616|emb|CAN76400.1|hypothetical protein VITISV_001550 [Vitis vinifera]	CAN76400	3.81088e-19	67.0103	91.6633	97	65
comp1080058_c0_seq1	PREDICTED: uncharacterized protein LOC102663417	406	gi|571480021|ref|XP_006588069.1|PREDICTED: uncharacterized protein LOC102663417 [Glycine max]	XP_006588069	1.12028e-18	77.6316	87.8113	76	59
comp1080175_c0_seq1	---NA---	211	No Blast Hit
comp1080197_c0_seq1	---NA---	222	No Blast Hit
comp1080235_c0_seq1	---NA---	398	No Blast Hit
comp1080240_c0_seq1	---NA---	406	No Blast Hit
comp10803_c0_seq1	---NA---	234	No Blast Hit
comp1080321_c0_seq1	hypothetical protein MTR_4g010530	480	gi|357468247|ref|XP_003604408.1|hypothetical protein MTR_4g010530 [Medicago truncatula] gi|355505463|gb|AES86605.1| transmembrane protein, putative [Medicago truncatula]	XP_003604408, AES86605	5.81331e-31	80.1587	119.398	126	101
comp1080363_c0_seq1	---NA---	257	No Blast Hit
comp1080372_c0_seq1	---NA---	376	No Blast Hit
comp1080583_c0_seq1	---NA---	211	No Blast Hit
comp1080609_c0_seq1	---NA---	201	No Blast Hit
comp1080652_c0_seq1	---NA---	314	No Blast Hit
comp108067_c0_seq1	modifier of snc1	449	gi|657394385|gb|KEH35037.1|modifier OF SNC1 1, putative [Medicago truncatula]	KEH35037	1.39918e-63	85.3333	222.246	150	128
comp1080673_c0_seq1	---NA---	210	No Blast Hit
comp1080677_c0_seq1	---NA---	204	No Blast Hit
comp108075_c0_seq1	hypothetical protein MTR_2g012480	744	gi|357446381|ref|XP_003593468.1|hypothetical protein MTR_2g012480 [Medicago truncatula] gi|355482516|gb|AES63719.1| transmembrane protein, putative [Medicago truncatula]	XP_003593468, AES63719	2.92841e-11	76	67.0106	50	38
comp1080824_c0_seq1	---NA---	271	No Blast Hit
comp1080909_c0_seq1	---NA---	274	No Blast Hit
comp1080988_c0_seq1	---NA---	387	No Blast Hit
comp1081032_c0_seq1	---NA---	250	No Blast Hit
comp108104_c0_seq1	---NA---	387	No Blast Hit
comp1081063_c0_seq1	---NA---	218	No Blast Hit
comp1081064_c0_seq1	---NA---	393	No Blast Hit
comp1081103_c0_seq1	---NA---	225	No Blast Hit
comp1081171_c0_seq1	---NA---	329	No Blast Hit
comp1081184_c0_seq1	---NA---	304	No Blast Hit
comp1081373_c0_seq1	---NA---	395	No Blast Hit
comp1081488_c0_seq1	---NA---	323	No Blast Hit
comp1081495_c0_seq1	hypothetical protein AMTR_s04594p00005750, partial	488	gi|548835933|gb|ERM97517.1|hypothetical protein AMTR_s04594p00005750, partial [Amborella trichopoda]	ERM97517	5.0648e-43	65.2482	153.68	141	92
comp1081529_c0_seq1	---NA---	218	No Blast Hit
comp1081671_c0_seq1	---NA---	290	No Blast Hit
comp1081806_c0_seq1	---NA---	232	No Blast Hit
comp108185_c0_seq1	duf2921 family protein	3650	gi|657386405|gb|KEH28741.1|DUF2921 family protein [Medicago truncatula]	KEH28741	0	92.9577	1906.34	1065	990
comp1081850_c0_seq1	---NA---	234	No Blast Hit
comp1081881_c0_seq1	---NA---	280	No Blast Hit
comp1081928_c0_seq1	---NA---	265	No Blast Hit
comp1081941_c0_seq1	---NA---	255	No Blast Hit
comp108197_c0_seq1	linoleate 9s-lipoxygenase-like	421	gi|110319959|emb|CAG44502.1|lipoxygenase loxN2 [Pisum sativum]	CAG44502	1.98775e-57	100	201.445	119	119
comp1082020_c0_seq1	---NA---	229	No Blast Hit
comp1082021_c0_seq1	---NA---	202	No Blast Hit
comp1082106_c0_seq1	---NA---	310	No Blast Hit
comp1082161_c0_seq1	---NA---	214	No Blast Hit
comp1082194_c0_seq1	---NA---	421	No Blast Hit
comp1082248_c0_seq1	---NA---	292	No Blast Hit
comp1082291_c0_seq1	---NA---	356	No Blast Hit
comp1082299_c0_seq1	---NA---	282	No Blast Hit
comp108243_c0_seq1	polyadenylate-binding protein 1-b-binding protein	1836	gi|357502779|ref|XP_003621678.1|hypothetical protein MTR_7g021620 [Medicago truncatula] gi|124360801|gb|ABN08773.1| hypothetical protein MtrDRAFT_AC160516g6v2 [Medicago truncatula] gi|217074148|gb|ACJ85434.1| unknown [Medicago truncatula] gi|355496693|gb|AES77896.1| transmembrane protein, putative [Medicago truncatula] gi|388515831|gb|AFK45977.1| unknown [Medicago truncatula]	XP_003621678, ABN08773, ACJ85434, AES77896, AFK45977	7.04297e-159	94.0625	471.085	320	301
comp1082438_c0_seq1	---NA---	245	No Blast Hit
comp108245_c0_seq1	---NA---	638	No Blast Hit
comp1082567_c0_seq1	---NA---	517	No Blast Hit
comp1082571_c0_seq1	---NA---	324	No Blast Hit
comp1082607_c0_seq1	---NA---	321	No Blast Hit
comp1082617_c0_seq1	peptide transporter ptr2	265	gi|357458959|ref|XP_003599760.1|Peptide transporter PTR2 [Medicago truncatula]	XP_003599760	8.07741e-35	83.5294	137.117	85	71
comp1082632_c0_seq1	nbs-containing resistance-like protein	224	gi|358348308|ref|XP_003638189.1|Nbs-lrr resistance protein, partial [Medicago truncatula]	XP_003638189	5.44008e-39	95.9459	145.591	74	71
comp1082743_c0_seq1	---NA---	215	No Blast Hit
comp1082790_c0_seq1	hypothetical protein PHAVU_004G122100g	306	gi|593703883|ref|XP_007152344.1|hypothetical protein PHAVU_004G122100g [Phaseolus vulgaris] gi|561025653|gb|ESW24338.1| hypothetical protein PHAVU_004G122100g [Phaseolus vulgaris]	XP_007152344, ESW24338	2.67826e-14	71.9298	78.1814	57	41
comp1082860_c0_seq1	---NA---	302	No Blast Hit
comp1082875_c0_seq1	---NA---	246	No Blast Hit
comp1082967_c0_seq1	---NA---	262	No Blast Hit
comp1082982_c0_seq1	---NA---	264	No Blast Hit
comp1082991_c0_seq1	---NA---	293	No Blast Hit
comp1083065_c0_seq1	---NA---	360	No Blast Hit
comp1083115_c0_seq1	copia partial	255	gi|502175736|ref|XP_004515732.1|PREDICTED: uncharacterized protein LOC101515217 [Cicer arietinum]	XP_004515732	1.90247e-14	69.863	78.1814	73	51
comp108319_c0_seq1	pentatricopeptide repeat-containing protein chloroplastic	2549	gi|502140045|ref|XP_004504032.1|PREDICTED: pentatricopeptide repeat-containing protein At4g39620, chloroplastic-like isoform X1 [Cicer arietinum] gi|502140047|ref|XP_004504033.1| PREDICTED: pentatricopeptide repeat-containing protein At4g39620, chloroplastic-like isoform X2 [Cicer arietinum]	XP_004504032, XP_004504033	0	91.0417	799.275	480	437
comp1083215_c0_seq1	---NA---	236	No Blast Hit
comp1083300_c0_seq1	---NA---	320	No Blast Hit
comp1083303_c0_seq1	---NA---	302	No Blast Hit
comp1083616_c0_seq1	---NA---	360	No Blast Hit
comp108367_c0_seq1	cyclin isoform 1	769	gi|357453505|ref|XP_003597030.1|Cyclin-U1-1 [Medicago truncatula] gi|355486078|gb|AES67281.1| cyclin p4 [Medicago truncatula]	XP_003597030, AES67281	3.56206e-122	94.3662	360.147	213	201
comp1083725_c0_seq1	---NA---	367	No Blast Hit
comp1083731_c0_seq1	---NA---	201	No Blast Hit
comp1083746_c0_seq1	---NA---	202	No Blast Hit
comp1083800_c0_seq1	phospholipase d alpha 1-like	422	gi|357466245|ref|XP_003603407.1|Phospholipase D alpha [Medicago truncatula] gi|355492455|gb|AES73658.1| phospholipase D alpha 1 [Medicago truncatula]	XP_003603407, AES73658	6.72748e-52	72.0588	186.037	136	98
comp108385_c0_seq1	pre t-cell antigen receptor alpha	561	gi|388497192|gb|AFK36662.1|unknown [Medicago truncatula]	AFK36662	6.41783e-40	95.8333	142.124	72	69
comp1083867_c0_seq1	---NA---	266	No Blast Hit
comp1083905_c0_seq1	---NA---	263	No Blast Hit
comp1083927_c0_seq1	---NA---	208	No Blast Hit
comp1083941_c0_seq1	---NA---	277	No Blast Hit
comp1084041_c0_seq1	reverse transcriptase, putative	313	gi|124359614|gb|ABD32279.2|reverse transcriptase, putative [Medicago truncatula]	ABD32279	8.91278e-13	54.3689	73.559	103	56
comp1084154_c0_seq1	matrix metalloproteinase	245	gi|657371828|gb|AET01165.2|matrix metalloproteinase [Medicago truncatula]	AET01165	3.28905e-14	85.4167	75.485	48	41
comp1084216_c0_seq1	---NA---	249	No Blast Hit
comp1084224_c0_seq1	elongation factor 1-delta	321	gi|502087599|ref|XP_004488583.1|PREDICTED: uncharacterized protein LOC101492701 [Cicer arietinum]	XP_004488583	4.66417e-46	97.619	166.777	84	82
comp1084305_c0_seq1	---NA---	276	No Blast Hit
comp1084311_c0_seq1	---NA---	279	No Blast Hit
comp1084354_c0_seq1	---NA---	363	No Blast Hit
comp1084427_c0_seq1	---NA---	359	No Blast Hit
comp108456_c0_seq1	cle03 protein	937	gi|321172964|gb|ADW77266.1|CLE12 protein [Glycine max]	ADW77266	1.05313e-27	61.4173	115.546	127	78
comp1084587_c0_seq1	---NA---	284	No Blast Hit
comp1084624_c0_seq1	---NA---	231	No Blast Hit
comp1084646_c0_seq1	---NA---	243	No Blast Hit
comp1084700_c0_seq1	---NA---	283	No Blast Hit
comp1084765_c0_seq1	---NA---	242	No Blast Hit
comp1084804_c0_seq1	---NA---	257	No Blast Hit
comp1084863_c0_seq1	---NA---	346	No Blast Hit
comp1084891_c0_seq1	---NA---	217	No Blast Hit
comp1085020_c0_seq1	---NA---	281	No Blast Hit
comp1085042_c0_seq1	---NA---	218	No Blast Hit
comp1085071_c0_seq1	---NA---	340	No Blast Hit
comp1085127_c0_seq1	---NA---	277	No Blast Hit
comp1085137_c0_seq1	duf793 family protein	307	gi|502076887|ref|XP_004485487.1|PREDICTED: uncharacterized protein LOC101512752 [Cicer arietinum]	XP_004485487	1.24645e-47	89.1089	166.007	101	90
comp1085302_c0_seq1	---NA---	212	No Blast Hit
comp1085483_c0_seq1	vacuolar amino acid transporter 1	217	gi|357501885|ref|XP_003621231.1|Vacuolar amino acid transporter [Medicago truncatula] gi|87240664|gb|ABD32522.1| Amino acid/polyamine transporter II [Medicago truncatula] gi|355496246|gb|AES77449.1| transmembrane amino acid transporter family protein [Medicago truncatula]	XP_003621231, ABD32522, AES77449	1.34197e-39	98.6111	145.591	72	71
comp108549_c0_seq1	---NA---	654	No Blast Hit
comp1085537_c0_seq1	---NA---	246	No Blast Hit
comp1085548_c0_seq1	---NA---	233	No Blast Hit
comp1085604_c0_seq1	---NA---	208	No Blast Hit
comp1085619_c0_seq1	---NA---	291	No Blast Hit
comp1085756_c0_seq1	---NA---	201	No Blast Hit
comp1085847_c0_seq1	---NA---	282	No Blast Hit
comp1085863_c0_seq1	---NA---	240	No Blast Hit
comp108592_c0_seq1	reticuline oxidase	1135	gi|502080186|ref|XP_004486486.1|PREDICTED: cannabidiolic acid synthase-like 1-like [Cicer arietinum]	XP_004486486	0	98.4375	593.578	320	315
comp1085988_c0_seq1	---NA---	427	No Blast Hit
comp1086_c0_seq1	---NA---	221	No Blast Hit
comp1086116_c0_seq1	receptor-like kinase	201	gi|657377591|gb|KEH22468.1|receptor-like kinase S.2 [Medicago truncatula]	KEH22468	3.98475e-18	84.6154	87.8113	65	55
comp1086168_c0_seq1	---NA---	254	No Blast Hit
comp1086206_c0_seq1	---NA---	289	No Blast Hit
comp10863_c0_seq1	---NA---	205	No Blast Hit
comp1086359_c0_seq1	---NA---	203	No Blast Hit
comp1086362_c0_seq1	tmv resistance protein n-like	551	gi|657391866|gb|KEH32989.1|disease resistance protein (TIR-NBS-LRR class), putative [Medicago truncatula]	KEH32989	1.41233e-113	97.8142	361.303	183	179
comp1086389_c0_seq1	---NA---	212	No Blast Hit
comp1086463_c0_seq1	---NA---	292	No Blast Hit
comp1086557_c0_seq1	---NA---	276	No Blast Hit
comp1086588_c0_seq1	---NA---	409	No Blast Hit
comp1086666_c0_seq1	---NA---	328	No Blast Hit
comp1086857_c0_seq1	---NA---	281	No Blast Hit
comp1086912_c0_seq1	---NA---	287	No Blast Hit
comp1086928_c0_seq1	transmembrane protein, putative	211	gi|657393130|gb|KEH33982.1|transmembrane protein, putative [Medicago truncatula]	KEH33982	2.12429e-11	87.2727	64.6994	55	48
comp1086963_c0_seq1	---NA---	225	No Blast Hit
comp1086967_c0_seq1	---NA---	334	No Blast Hit
comp1087009_c0_seq1	---NA---	286	No Blast Hit
comp1087032_c0_seq1	---NA---	250	No Blast Hit
comp10871_c0_seq1	kinase superfamily protein with octicosapeptide phox bem1p isoform 1	387	gi|657390726|gb|AES91711.2|octicosapeptide/phox/Bem1p domain kinase superfamily protein [Medicago truncatula]	AES91711	6.92528e-66	90.625	227.639	128	116
comp1087112_c0_seq1	---NA---	239	No Blast Hit
comp108722_c0_seq1	fasciclin-like arabinogalactan protein 11	966	gi|388496694|gb|AFK36413.1|unknown [Medicago truncatula] gi|657379694|gb|AES81833.2| fasciclin-like arabinogalactan protein [Medicago truncatula]	AFK36413, AES81833	1.38282e-124	93.75	370.163	256	240
comp1087297_c0_seq1	---NA---	233	No Blast Hit
comp1087420_c0_seq1	---NA---	238	No Blast Hit
comp1087421_c0_seq1	---NA---	305	No Blast Hit
comp1087553_c0_seq1	---NA---	282	No Blast Hit
comp1087629_c0_seq1	acid phosphatase vanadium-dependent haloperoxidase-related protein	499	gi|502113981|ref|XP_004494823.1|PREDICTED: uncharacterized membrane protein YuiD-like [Cicer arietinum]	XP_004494823	1.97993e-28	71.5686	116.316	102	73
comp108773_c0_seq1	---NA---	1008	No Blast Hit
comp1087853_c0_seq1	---NA---	274	No Blast Hit
comp1087882_c0_seq1	---NA---	265	No Blast Hit
comp1087918_c0_seq1	---NA---	296	No Blast Hit
comp1087996_c0_seq1	---NA---	236	No Blast Hit
comp1088067_c0_seq1	---NA---	211	No Blast Hit
comp1088080_c0_seq1	---NA---	349	No Blast Hit
comp1088198_c0_seq1	---NA---	305	No Blast Hit
comp1088248_c0_seq1	---NA---	295	No Blast Hit
comp1088494_c0_seq1	---NA---	250	No Blast Hit
comp108857_c0_seq1	bidirectional sugar transporter sweet14-like	1213	gi|14715258|emb|CAC44123.1|N3 like protein [Medicago truncatula]	CAC44123	4.11296e-145	96.4286	425.246	252	243
comp1088603_c0_seq1	---NA---	299	No Blast Hit
comp1088688_c0_seq1	---NA---	270	No Blast Hit
comp10888_c0_seq1	---NA---	296	No Blast Hit
comp1088820_c0_seq1	---NA---	212	No Blast Hit
comp1088869_c0_seq1	---NA---	309	No Blast Hit
comp1088915_c0_seq1	---NA---	212	No Blast Hit
comp1088951_c0_seq1	---NA---	415	No Blast Hit
comp1088984_c0_seq1	---NA---	204	No Blast Hit
comp1088986_c0_seq1	---NA---	395	No Blast Hit
comp1088990_c0_seq1	hypothetical protein MTR_8g044870	417	gi|357515727|ref|XP_003628152.1|hypothetical protein MTR_8g044870 [Medicago truncatula]	XP_003628152	5.74592e-14	54.2636	75.485	129	70
comp1088996_c0_seq1	---NA---	365	No Blast Hit
comp1089035_c0_seq1	retroelement pol polyprotein	576	gi|695030681|ref|XP_009402816.1|PREDICTED: uncharacterized protein LOC103986523 [Musa acuminata subsp. malaccensis]	XP_009402816	6.85493e-15	60.2041	82.4185	98	59
comp1089053_c0_seq1	---NA---	285	No Blast Hit
comp1089183_c0_seq1	---NA---	288	No Blast Hit
comp1089197_c0_seq1	---NA---	339	No Blast Hit
comp1089243_c0_seq1	---NA---	228	No Blast Hit
comp1089323_c0_seq1	PREDICTED: uncharacterized protein LOC101495173	284	gi|502087405|ref|XP_004488523.1|PREDICTED: uncharacterized protein LOC101495173 [Cicer arietinum]	XP_004488523	7.91532e-11	88.0952	66.6254	42	37
comp1089348_c0_seq1	pentatricopeptide repeat-containing protein mitochondrial	405	gi|357444861|ref|XP_003592708.1|Pentatricopeptide repeat protein-like protein [Medicago truncatula]	XP_003592708	4.16295e-54	87.3134	194.512	134	117
comp108937_c0_seq1	pollen ole e 1 allergen and extensin family	893	gi|357453127|ref|XP_003596840.1|hypothetical protein MTR_2g086680 [Medicago truncatula] gi|355485888|gb|AES67091.1| pollen Ole e I family allergen [Medicago truncatula]	XP_003596840, AES67091	8.97987e-86	87.2093	266.929	172	150
comp1089403_c0_seq1	---NA---	257	No Blast Hit
comp1089437_c0_seq1	ring-h2 finger protein atl69	235	gi|502127673|ref|XP_004499794.1|PREDICTED: putative RING-H2 finger protein ATL69-like [Cicer arietinum]	XP_004499794	1.17255e-39	97.1429	140.198	70	68
comp1089453_c0_seq1	---NA---	510	No Blast Hit
comp1089477_c0_seq1	---NA---	341	No Blast Hit
comp108957_c0_seq1	protein skip34-like	653	gi|657374581|gb|KEH20120.1|hypothetical protein MTR_8g068560 [Medicago truncatula]	KEH20120	6.74475e-12	84.7222	69.3218	72	61
comp1089590_c0_seq1	---NA---	282	No Blast Hit
comp1089784_c0_seq1	---NA---	224	No Blast Hit
comp108983_c0_seq1	---NA---	2102	No Blast Hit
comp1089854_c0_seq1	---NA---	214	No Blast Hit
comp1089878_c0_seq1	---NA---	257	No Blast Hit
comp1089991_c0_seq1	---NA---	353	No Blast Hit
comp1090014_c0_seq1	receptor-like protein kinase	201	gi|357444031|ref|XP_003592293.1|Receptor protein kinase-like protein, partial [Medicago truncatula]	XP_003592293	7.04209e-33	90.9091	127.487	66	60
comp1090033_c0_seq1	---NA---	438	No Blast Hit
comp1090278_c0_seq1	---NA---	310	No Blast Hit
comp1090350_c0_seq1	---NA---	242	No Blast Hit
comp109049_c0_seq1	auxin-induced protein 15a	750	gi|502149428|ref|XP_004507523.1|PREDICTED: indole-3-acetic acid-induced protein ARG7-like [Cicer arietinum]	XP_004507523	1.36961e-60	96.1905	198.364	105	101
comp1090508_c0_seq1	basic helix-loop-helix protein a	221	gi|586946287|sp|E3SXU4.1|BHLHW_PEARecName: Full=Basic helix-loop-helix protein A [Pisum sativum] gi|308084333|gb|ADO13282.1| bHLH [Pisum sativum]	E3SXU4, ADO13282	3.91749e-36	100	137.887	73	73
comp10906_c0_seq1	---NA---	227	No Blast Hit
comp1090606_c0_seq1	---NA---	267	No Blast Hit
comp1090679_c0_seq1	---NA---	224	No Blast Hit
comp1090727_c0_seq1	---NA---	245	No Blast Hit
comp10908_c0_seq1	---NA---	215	No Blast Hit
comp1090929_c0_seq1	---NA---	273	No Blast Hit
comp1091_c0_seq1	---NA---	213	No Blast Hit
comp109105_c0_seq1	eukaryotic translation initiation factor 2 subunit gamma-like	219	gi|168048195|ref|XP_001776553.1|predicted protein [Physcomitrella patens] gi|162672144|gb|EDQ58686.1| predicted protein [Physcomitrella patens]	XP_001776553, EDQ58686	5.77188e-18	100	86.6557	37	37
comp1091064_c0_seq1	---NA---	320	No Blast Hit
comp1091072_c0_seq1	---NA---	304	No Blast Hit
comp109111_c0_seq1	---NA---	231	No Blast Hit
comp1091114_c0_seq1	---NA---	412	No Blast Hit
comp1091221_c0_seq1	---NA---	459	No Blast Hit
comp1091332_c0_seq1	---NA---	279	No Blast Hit
comp1091354_c0_seq1	---NA---	222	No Blast Hit
comp1091441_c0_seq1	---NA---	460	No Blast Hit
comp109145_c0_seq1	uncharacterized serine-rich	732	gi|657398826|gb|KEH38363.1|hypothetical protein MTR_2g069770 [Medicago truncatula]	KEH38363	3.05753e-35	82.0896	139.813	134	110
comp109150_c0_seq1	gras family transcription factor	2606	gi|357472777|ref|XP_003606673.1|GRAS family transcription factor [Medicago truncatula] gi|355507728|gb|AES88870.1| GRAS family transcription factor [Medicago truncatula]	XP_003606673, AES88870	0	86.4865	999.194	666	576
comp1091519_c0_seq1	---NA---	386	No Blast Hit
comp1091528_c0_seq1	---NA---	278	No Blast Hit
comp1091577_c0_seq1	---NA---	240	No Blast Hit
comp1091801_c0_seq1	---NA---	205	No Blast Hit
comp1091841_c0_seq1	disease resistance protein	251	gi|571485380|ref|XP_006589833.1|PREDICTED: uncharacterized protein LOC102662523 [Glycine max]	XP_006589833	3.39424e-33	93.4211	130.954	76	71
comp1091861_c0_seq1	---NA---	252	No Blast Hit
comp1091868_c0_seq1	---NA---	265	No Blast Hit
comp1091888_c0_seq1	retrovirus-related pol polyprotein from transposon tnt 1- partial	397	gi|357467641|ref|XP_003604105.1|Histone deacetylase [Medicago truncatula]	XP_003604105	1.58807e-19	82.6087	95.1301	69	57
comp1091907_c0_seq1	---NA---	351	No Blast Hit
comp1091934_c0_seq1	---NA---	250	No Blast Hit
comp109200_c0_seq1	---NA---	591	No Blast Hit
comp1092379_c0_seq1	11-beta-hydroxysteroid dehydrogenase 1b-like	330	gi|502139623|ref|XP_004503837.1|PREDICTED: hydroxysteroid 11-beta-dehydrogenase 1-like protein-like [Cicer arietinum]	XP_004503837	2.03459e-18	91.8367	88.1965	49	45
comp1092476_c0_seq1	---NA---	298	No Blast Hit
comp1092532_c0_seq1	---NA---	330	No Blast Hit
comp1092575_c0_seq1	---NA---	295	No Blast Hit
comp1092609_c0_seq1	---NA---	201	No Blast Hit
comp1092750_c0_seq1	---NA---	295	No Blast Hit
comp1092919_c0_seq1	---NA---	251	No Blast Hit
[truncated: 192,070 more rows]
