# Supplementary material for: De novo transcriptome assembly reveals high transcriptional complexity in Pisum sativum axillary buds and shows rapid changes in expression of diurnally regulated genes
Source: BMC Genomics. 2017 Mar 2;18:221. doi: 10.1186/s12864-017-3577-x (PMC5335751; doi:10.1186/s12864-017-3577-x)
Supplement: Additional file 5: Table S7. — List of putative long non-coding RNA in the pea axillary bud isoform transcriptome and their open reading frame (ORF) size. Table S9. List of putative long non-coding RNA in the pea axillary bud isoform transcriptome that match to lncRNA in Medicago [21]. Table S10. List of putative long non-coding RNA in the pea axillary bud isoform transcriptome that match to NAT lncRNA in Arabidopsis [20]. Table S11. Rfam hits for pea axillary bud isoforms. Table S12. KEGG Pathway annotation of the pea axillary bud transcriptome. Table S13. Biological processes GO annotation of the pea axillary bud transcriptome. Table S14. Cellular component GO annotation of the pea axillary bud transcriptome. Table S15. Molecular function GO annotation of the pea axillary bud transcriptome. (XLSX 4242 kb) [file 12864_2017_3577_MOESM5_ESM.xlsx]

## Sheet: Table S7
Table S7: List of putative long non-coding RNA in the pea axillary bud isoform transcriptome and their open reading frame (ORF) size
Isoform	ORF size (bp)
comp8_c0_seq1	47
comp13_c0_seq1	74
comp24_c0_seq1	72
comp26_c0_seq1	70
comp35_c0_seq1	112
comp37_c0_seq1	49
comp43_c0_seq1	35
comp46_c0_seq1	35
comp49_c0_seq1	84
comp52_c0_seq1	37
comp54_c0_seq1	39
comp56_c0_seq1	60
comp58_c0_seq1	80
comp60_c0_seq1	61
comp65_c0_seq1	76
comp67_c0_seq1	50
comp71_c0_seq1	63
comp79_c0_seq1	95
comp82_c0_seq1	38
comp84_c0_seq1	66
comp92_c0_seq1	55
comp93_c0_seq1	51
comp94_c0_seq1	37
comp96_c0_seq1	32
comp98_c0_seq1	40
comp104_c0_seq1	85
comp105_c0_seq1	48
comp107_c0_seq1	73
comp108_c0_seq1	42
comp110_c0_seq1	31
comp114_c0_seq1	50
comp115_c0_seq1	97
comp121_c0_seq1	48
comp122_c0_seq1	45
comp129_c0_seq1	24
comp138_c0_seq1	42
comp143_c0_seq1	38
comp144_c0_seq1	54
comp148_c0_seq1	60
comp149_c0_seq1	45
comp151_c0_seq1	44
comp152_c0_seq1	44
comp153_c0_seq1	59
comp155_c0_seq1	41
comp157_c0_seq1	48
comp167_c0_seq1	38
comp170_c0_seq1	48
comp171_c0_seq1	51
comp172_c0_seq1	52
comp179_c0_seq1	45
comp180_c0_seq1	36
comp184_c0_seq1	48
comp186_c0_seq1	70
comp187_c0_seq1	63
comp189_c0_seq1	55
comp193_c0_seq1	57
comp194_c0_seq1	49
comp199_c0_seq1	69
comp200_c0_seq1	82
comp201_c0_seq1	52
comp203_c0_seq1	62
comp203_c0_seq2	62
comp207_c0_seq1	53
comp208_c0_seq1	53
comp210_c0_seq1	38
comp211_c0_seq1	107
comp213_c0_seq1	90
comp219_c0_seq1	77
comp220_c0_seq1	37
comp222_c0_seq1	59
comp225_c0_seq1	26
comp233_c0_seq1	67
comp237_c0_seq1	32
comp240_c0_seq1	103
comp241_c0_seq1	65
comp244_c0_seq1	47
comp262_c0_seq1	55
comp263_c0_seq1	54
comp274_c0_seq1	42
comp275_c0_seq1	74
comp279_c0_seq1	46
comp281_c0_seq1	80
comp283_c0_seq1	55
comp284_c0_seq1	60
comp296_c0_seq1	60
comp301_c0_seq1	75
comp303_c0_seq1	68
comp304_c0_seq1	75
comp307_c0_seq1	39
comp332_c0_seq1	80
comp336_c0_seq1	70
comp337_c0_seq1	45
comp339_c0_seq1	48
comp350_c0_seq1	53
comp351_c0_seq1	102
comp354_c0_seq1	55
comp355_c0_seq1	57
comp356_c0_seq1	59
comp365_c0_seq1	49
comp370_c0_seq1	37
comp371_c0_seq1	58
comp377_c0_seq1	64
comp380_c0_seq1	74
comp381_c0_seq1	43
comp394_c0_seq1	47
comp396_c0_seq1	72
comp397_c0_seq1	53
comp401_c0_seq1	73
comp402_c0_seq1	27
comp411_c0_seq1	44
comp415_c0_seq1	42
comp416_c0_seq1	33
comp418_c0_seq1	41
comp419_c0_seq1	34
comp421_c0_seq1	49
comp424_c0_seq1	43
comp426_c0_seq1	68
comp427_c0_seq1	90
comp432_c0_seq1	37
comp457_c0_seq1	54
comp461_c0_seq1	42
comp463_c0_seq1	67
comp464_c0_seq1	72
comp466_c0_seq1	37
comp471_c0_seq1	47
comp479_c0_seq1	86
comp480_c0_seq1	75
comp482_c0_seq1	61
comp503_c0_seq1	22
comp517_c0_seq1	87
comp527_c0_seq1	52
comp544_c0_seq1	78
comp555_c0_seq1	41
comp557_c0_seq1	45
comp569_c0_seq1	65
comp571_c0_seq1	39
comp577_c0_seq1	43
comp599_c0_seq1	57
comp611_c0_seq1	49
comp613_c0_seq1	36
comp638_c0_seq1	65
comp644_c0_seq1	70
comp653_c0_seq1	76
comp662_c0_seq1	46
comp668_c0_seq1	52
comp680_c0_seq1	44
comp694_c0_seq1	35
comp706_c0_seq1	56
comp717_c0_seq1	59
comp719_c0_seq1	110
comp721_c0_seq1	51
comp728_c0_seq1	39
comp732_c0_seq1	85
comp734_c0_seq1	51
comp745_c0_seq1	86
comp746_c0_seq1	42
comp748_c0_seq1	24
comp751_c0_seq1	117
comp755_c0_seq1	53
comp755_c0_seq2	53
comp772_c0_seq1	62
comp783_c0_seq1	49
comp790_c0_seq1	34
comp796_c0_seq1	104
comp801_c0_seq1	64
comp802_c0_seq1	110
comp821_c0_seq1	44
comp826_c0_seq1	69
comp831_c0_seq1	44
comp836_c0_seq1	51
comp839_c0_seq1	46
comp841_c0_seq1	29
comp846_c0_seq1	50
comp848_c0_seq1	56
comp860_c0_seq1	39
comp861_c0_seq1	36
comp864_c0_seq1	53
comp869_c0_seq1	39
comp870_c0_seq1	67
comp871_c0_seq1	60
comp880_c0_seq1	68
comp881_c0_seq1	29
comp885_c0_seq1	59
comp889_c0_seq1	43
comp897_c0_seq1	49
comp899_c0_seq1	58
comp912_c0_seq1	52
comp914_c0_seq1	34
comp927_c0_seq1	65
comp933_c0_seq1	45
comp942_c0_seq1	51
comp945_c0_seq1	76
comp946_c0_seq1	60
comp949_c0_seq1	47
comp957_c0_seq1	34
comp964_c0_seq1	41
comp979_c0_seq1	75
comp988_c0_seq1	73
comp989_c0_seq1	64
comp991_c0_seq1	107
comp1009_c0_seq1	41
comp1015_c0_seq1	48
comp1027_c0_seq1	34
comp1028_c0_seq1	34
comp1035_c0_seq1	52
comp1036_c0_seq1	91
comp1054_c0_seq1	86
comp1056_c0_seq1	50
comp1059_c0_seq1	51
comp1065_c0_seq1	60
comp1079_c0_seq1	57
comp1086_c0_seq1	73
comp1091_c0_seq1	50
comp1093_c0_seq1	37
comp1106_c0_seq1	61
comp1107_c0_seq1	72
comp1111_c0_seq1	80
comp1116_c0_seq1	56
comp1117_c0_seq1	57
comp1135_c0_seq1	57
comp1144_c0_seq1	70
comp1146_c0_seq1	46
comp1148_c0_seq1	85
comp1153_c0_seq1	53
comp1156_c0_seq1	78
comp1157_c0_seq1	44
comp1163_c0_seq1	29
comp1165_c0_seq1	51
comp1167_c0_seq1	45
comp1174_c0_seq1	72
comp1178_c0_seq1	64
comp1181_c0_seq1	44
comp1184_c0_seq1	52
comp1188_c0_seq1	44
comp1189_c0_seq1	33
comp1191_c0_seq1	38
comp1201_c0_seq1	77
comp1233_c0_seq1	63
comp1256_c0_seq1	68
comp1263_c0_seq1	43
comp1305_c0_seq1	47
comp1309_c0_seq1	35
comp1331_c0_seq1	52
comp1334_c0_seq1	54
comp1359_c0_seq1	34
comp1361_c0_seq1	59
comp1371_c0_seq1	40
comp1373_c0_seq1	58
comp1383_c0_seq1	53
comp1386_c0_seq1	26
comp1392_c0_seq1	45
comp1401_c0_seq1	55
comp1421_c0_seq1	60
comp1422_c0_seq1	76
comp1426_c0_seq1	50
comp1430_c0_seq1	118
comp1438_c0_seq1	73
comp1440_c0_seq1	57
comp1442_c0_seq1	55
comp1459_c0_seq1	55
comp1462_c0_seq1	29
comp1472_c0_seq1	63
comp1479_c0_seq1	74
comp1486_c0_seq1	48
comp1488_c0_seq1	67
comp1500_c0_seq1	74
comp1505_c0_seq1	43
comp1507_c0_seq1	66
comp1509_c0_seq1	51
comp1511_c0_seq1	55
comp1522_c0_seq1	61
comp1526_c0_seq1	55
comp1528_c0_seq1	90
comp1528_c0_seq2	105
comp1531_c0_seq1	69
comp1547_c0_seq1	32
comp1553_c0_seq1	42
comp1561_c0_seq1	42
comp1564_c0_seq1	45
comp1567_c0_seq1	73
comp1585_c0_seq1	50
comp1597_c0_seq1	43
comp1601_c0_seq1	86
comp1601_c0_seq2	126
comp1608_c0_seq1	48
comp1620_c0_seq1	112
comp1621_c0_seq1	37
comp1623_c0_seq1	51
comp1626_c0_seq1	63
comp1627_c0_seq1	95
comp1633_c0_seq1	64
comp1647_c0_seq1	48
comp1658_c0_seq1	49
comp1659_c0_seq1	60
comp1678_c0_seq1	25
comp1679_c0_seq1	45
comp1682_c0_seq1	63
comp1696_c0_seq1	51
comp1698_c0_seq1	48
comp1702_c0_seq1	41
comp1703_c0_seq1	37
comp1708_c0_seq1	96
comp1710_c0_seq1	47
comp1712_c0_seq1	64
comp1714_c0_seq1	94
comp1716_c0_seq1	66
comp1718_c0_seq1	167
comp1720_c0_seq1	31
comp1724_c0_seq1	80
comp1725_c0_seq1	44
comp1726_c0_seq1	24
comp1730_c0_seq1	60
comp1733_c0_seq1	44
comp1734_c0_seq1	43
comp1735_c0_seq1	44
comp1736_c0_seq1	39
comp1739_c0_seq1	148
comp1740_c0_seq1	29
comp1746_c0_seq1	49
comp1746_c0_seq2	51
comp1747_c0_seq1	86
comp1750_c0_seq1	78
comp1752_c0_seq1	87
comp1753_c0_seq1	161
comp1753_c0_seq2	100
comp1755_c0_seq1	107
comp1757_c0_seq1	54
comp1760_c0_seq1	53
comp1760_c0_seq2	140
comp1762_c0_seq1	81
comp1766_c0_seq1	67
comp1772_c0_seq1	37
comp1774_c0_seq1	53
comp1784_c0_seq1	57
comp1785_c0_seq1	56
comp1785_c0_seq2	57
comp1791_c0_seq1	167
comp1792_c0_seq1	67
comp1795_c0_seq1	74
comp1797_c0_seq1	36
comp1799_c0_seq1	65
comp1801_c0_seq1	69
comp1810_c0_seq1	44
comp1818_c0_seq1	58
comp1827_c0_seq1	76
comp1828_c0_seq1	52
comp1831_c0_seq1	79
comp1841_c0_seq1	50
comp1842_c0_seq1	64
comp1858_c0_seq1	87
comp1862_c0_seq1	43
comp1864_c0_seq1	158
comp1868_c0_seq1	60
comp1874_c0_seq1	96
comp1874_c0_seq2	101
comp1875_c0_seq1	44
comp1876_c0_seq1	34
comp1878_c0_seq1	40
comp1879_c0_seq1	44
comp1881_c0_seq1	79
comp1882_c0_seq1	39
comp1883_c0_seq1	50
comp1885_c0_seq1	89
comp1886_c0_seq1	49
comp1891_c0_seq1	31
comp1895_c0_seq1	41
comp1897_c0_seq1	44
comp1897_c0_seq2	44
comp1899_c0_seq1	51
comp1900_c0_seq1	44
comp1903_c0_seq1	67
comp1904_c0_seq1	46
comp1906_c0_seq1	63
comp1912_c0_seq1	71
comp1915_c0_seq1	48
comp1919_c0_seq1	130
comp1922_c0_seq1	122
comp1924_c0_seq1	35
comp1926_c0_seq1	78
comp1929_c0_seq1	34
comp1932_c0_seq1	72
comp1933_c0_seq1	83
comp1934_c0_seq1	42
comp1944_c0_seq1	49
comp1946_c0_seq1	74
comp1947_c0_seq1	50
comp1948_c0_seq1	101
comp1950_c0_seq1	62
comp1951_c0_seq1	64
comp1954_c0_seq1	47
comp1956_c0_seq1	42
comp1962_c0_seq1	60
comp1967_c0_seq1	42
comp1968_c0_seq1	95
comp1971_c0_seq1	41
comp1973_c0_seq1	57
comp1976_c0_seq1	67
comp1981_c0_seq1	59
comp1984_c0_seq1	49
comp1985_c0_seq1	42
comp1997_c0_seq1	49
comp2003_c0_seq1	44
comp2007_c0_seq1	75
comp2008_c0_seq1	51
comp2010_c0_seq1	42
comp2014_c0_seq1	55
comp2015_c0_seq1	67
comp2016_c0_seq1	52
comp2018_c0_seq1	45
comp2019_c0_seq1	61
comp2023_c0_seq1	69
comp2027_c0_seq1	70
comp2032_c0_seq1	44
comp2041_c0_seq1	39
comp2043_c0_seq1	76
comp2045_c0_seq1	106
comp2047_c0_seq1	66
comp2048_c0_seq1	43
comp2050_c0_seq1	45
comp2052_c0_seq1	80
comp2057_c0_seq1	51
comp2058_c0_seq1	35
comp2061_c0_seq1	53
comp2062_c0_seq1	128
comp2064_c0_seq1	87
comp2064_c0_seq2	83
comp2067_c0_seq1	97
comp2068_c0_seq1	45
comp2072_c0_seq1	39
comp2075_c0_seq1	72
comp2076_c0_seq1	54
comp2077_c0_seq1	93
comp2077_c0_seq2	72
comp2084_c0_seq1	94
comp2086_c0_seq1	98
comp2089_c0_seq1	58
comp2092_c0_seq1	108
comp2093_c0_seq1	51
comp2095_c0_seq1	104
comp2095_c0_seq2	120
comp2096_c0_seq1	51
comp2097_c0_seq1	52
comp2098_c0_seq1	49
comp2102_c0_seq1	60
comp2103_c0_seq1	65
comp2105_c0_seq1	125
comp2106_c0_seq1	40
comp2108_c0_seq1	46
comp2111_c0_seq1	48
comp2114_c0_seq1	81
comp2115_c0_seq1	47
comp2117_c0_seq1	47
comp2118_c0_seq1	49
comp2122_c0_seq1	74
comp2124_c0_seq1	58
comp2125_c0_seq1	57
comp2126_c0_seq1	160
comp2128_c0_seq1	48
comp2129_c0_seq1	48
comp2131_c0_seq1	95
comp2135_c0_seq1	58
comp2136_c0_seq1	28
comp2138_c0_seq1	67
comp2143_c0_seq1	68
comp2158_c0_seq1	57
comp2159_c0_seq1	53
comp2163_c0_seq1	64
comp2164_c0_seq1	75
comp2165_c0_seq1	82
comp2166_c0_seq1	55
comp2171_c0_seq1	62
comp2175_c0_seq1	64
comp2177_c0_seq1	43
comp2181_c0_seq1	40
comp2182_c0_seq1	43
comp2189_c0_seq1	68
comp2190_c0_seq1	73
comp2192_c0_seq1	44
comp2194_c0_seq1	67
comp2196_c0_seq1	26
comp2197_c0_seq1	89
comp2199_c0_seq1	69
comp2203_c0_seq1	74
comp2206_c0_seq1	46
comp2207_c0_seq1	41
comp2209_c0_seq1	37
comp2212_c0_seq1	42
comp2213_c0_seq1	33
comp2214_c0_seq1	68
comp2215_c0_seq1	52
comp2217_c0_seq1	80
comp2218_c0_seq1	58
comp2219_c0_seq1	78
comp2223_c0_seq1	57
comp2226_c0_seq1	43
comp2231_c0_seq1	57
comp2232_c0_seq1	50
comp2234_c0_seq1	92
comp2235_c0_seq1	31
comp2238_c0_seq1	75
comp2242_c0_seq1	42
comp2243_c0_seq1	57
comp2245_c0_seq1	46
comp2246_c0_seq1	88
comp2246_c0_seq2	111
comp2247_c0_seq1	41
comp2249_c0_seq1	102
comp2250_c0_seq1	104
comp2255_c0_seq1	62
comp2256_c0_seq1	80
comp2259_c0_seq1	81
comp2260_c0_seq1	121
comp2262_c0_seq1	61
comp2263_c0_seq1	129
comp2264_c0_seq1	42
comp2267_c0_seq1	46
comp2268_c0_seq1	47
comp2269_c0_seq1	37
comp2273_c0_seq1	54
comp2274_c0_seq1	32
comp2275_c0_seq1	58
comp2278_c0_seq1	42
comp2281_c0_seq1	33
comp2282_c0_seq1	41
comp2284_c0_seq1	47
comp2284_c0_seq2	162
comp2285_c0_seq1	50
comp2287_c0_seq1	64
comp2291_c0_seq1	50
comp2295_c0_seq1	57
comp2297_c0_seq1	33
comp2299_c0_seq1	56
comp2301_c0_seq1	61
comp2312_c0_seq1	34
comp2318_c0_seq1	68
comp2322_c0_seq1	51
comp2325_c0_seq1	129
comp2325_c0_seq2	42
comp2326_c0_seq1	53
comp2328_c0_seq1	74
comp2329_c0_seq1	44
comp2330_c0_seq1	67
comp2336_c0_seq1	62
comp2338_c0_seq1	46
comp2350_c0_seq1	50
comp2355_c0_seq1	71
comp2357_c0_seq1	59
comp2361_c0_seq1	52
comp2365_c0_seq1	50
comp2369_c0_seq1	34
comp2374_c0_seq1	42
comp2377_c0_seq1	66
comp2384_c0_seq1	131
comp2386_c0_seq1	53
comp2397_c0_seq1	61
comp2398_c0_seq1	135
comp2400_c0_seq1	52
comp2402_c0_seq1	56
comp2407_c0_seq1	148
comp2409_c0_seq1	76
comp2414_c0_seq1	135
comp2416_c0_seq1	29
comp2419_c0_seq1	69
comp2434_c0_seq1	44
comp2436_c0_seq1	75
comp2437_c0_seq1	56
comp2442_c0_seq1	113
comp2446_c0_seq1	41
comp2453_c0_seq1	71
comp2456_c0_seq1	44
comp2462_c0_seq1	42
comp2463_c0_seq1	41
comp2464_c0_seq1	43
comp2466_c0_seq1	75
comp2470_c0_seq1	49
comp2470_c0_seq2	47
comp2479_c0_seq1	74
comp2482_c0_seq1	33
comp2486_c0_seq1	69
comp2487_c0_seq1	121
comp2488_c0_seq1	36
comp2489_c0_seq1	66
comp2490_c0_seq1	50
comp2490_c0_seq2	50
comp2493_c0_seq1	45
comp2498_c0_seq1	69
comp2499_c0_seq1	43
comp2507_c0_seq1	52
comp2515_c0_seq1	40
comp2515_c0_seq2	57
comp2516_c0_seq1	39
comp2522_c0_seq1	100
comp2522_c0_seq2	152
comp2529_c0_seq1	44
comp2533_c0_seq1	86
comp2537_c0_seq1	46
comp2539_c0_seq1	51
comp2545_c0_seq1	70
comp2546_c0_seq1	38
comp2548_c0_seq1	73
comp2552_c0_seq1	67
comp2561_c0_seq1	53
comp2569_c0_seq1	76
comp2574_c0_seq1	59
comp2574_c0_seq2	51
comp2577_c0_seq1	47
comp2581_c0_seq1	61
comp2583_c0_seq1	63
comp2586_c0_seq1	38
comp2586_c0_seq2	47
comp2587_c0_seq1	92
comp2590_c0_seq1	43
comp2592_c0_seq1	68
comp2592_c0_seq2	61
comp2596_c0_seq1	55
comp2597_c0_seq1	54
comp2599_c0_seq1	64
comp2600_c0_seq1	63
comp2602_c0_seq1	59
comp2603_c0_seq1	73
comp2607_c0_seq1	54
comp2609_c0_seq1	68
comp2611_c0_seq1	55
comp2612_c0_seq1	79
comp2616_c0_seq1	85
comp2619_c0_seq1	71
comp2621_c0_seq1	97
comp2622_c0_seq1	107
comp2623_c0_seq1	117
comp2626_c0_seq1	59
comp2627_c0_seq1	46
comp2628_c0_seq1	65
comp2628_c0_seq2	53
comp2632_c0_seq1	80
comp2634_c0_seq1	79
comp2635_c0_seq1	65
comp2637_c0_seq1	65
comp2639_c0_seq1	51
comp2645_c0_seq1	41
comp2647_c0_seq1	70
comp2649_c0_seq1	68
comp2651_c0_seq1	46
comp2652_c0_seq1	54
comp2653_c0_seq1	46
comp2655_c0_seq1	46
comp2661_c0_seq1	45
comp2662_c0_seq1	113
comp2669_c0_seq1	76
comp2670_c0_seq1	160
comp2675_c0_seq1	53
comp2681_c0_seq1	78
comp2692_c0_seq1	56
comp2701_c0_seq1	61
comp2703_c0_seq1	67
comp2707_c0_seq1	44
comp2709_c0_seq1	39
comp2710_c0_seq1	59
comp2719_c0_seq1	59
comp2727_c0_seq1	62
comp2733_c0_seq1	45
comp2735_c0_seq1	90
comp2737_c0_seq1	100
comp2738_c0_seq1	54
comp2746_c0_seq1	121
comp2749_c0_seq1	46
comp2753_c0_seq1	51
comp2754_c0_seq1	46
comp2756_c0_seq1	53
comp2757_c0_seq1	108
comp2759_c0_seq1	56
comp2769_c0_seq1	47
comp2770_c0_seq1	38
comp2771_c0_seq1	76
comp2773_c0_seq1	50
comp2775_c0_seq1	32
comp2779_c0_seq1	51
comp2781_c0_seq1	67
comp2783_c0_seq1	42
comp2785_c0_seq1	25
comp2786_c0_seq1	52
comp2787_c0_seq1	52
comp2788_c0_seq1	69
comp2789_c0_seq1	43
comp2790_c0_seq1	72
comp2792_c0_seq1	134
comp2793_c0_seq1	69
comp2794_c0_seq1	52
comp2795_c0_seq1	94
comp2798_c0_seq1	55
comp2799_c0_seq1	99
comp2800_c0_seq1	60
comp2802_c0_seq1	35
comp2808_c0_seq1	51
comp2810_c0_seq1	87
comp2811_c0_seq1	38
comp2812_c0_seq1	56
comp2813_c0_seq1	65
comp2814_c0_seq1	44
comp2815_c0_seq1	33
comp2817_c0_seq1	94
comp2819_c0_seq1	55
comp2820_c0_seq1	111
comp2821_c0_seq1	30
comp2822_c0_seq1	43
comp2823_c0_seq1	145
comp2823_c0_seq2	77
comp2824_c0_seq1	81
comp2825_c0_seq1	76
comp2826_c0_seq1	47
comp2829_c0_seq1	78
comp2831_c0_seq1	28
comp2834_c0_seq1	103
comp2836_c0_seq1	111
comp2840_c0_seq1	72
comp2841_c0_seq1	38
comp2842_c0_seq1	40
comp2843_c0_seq1	32
comp2845_c0_seq1	40
comp2847_c0_seq1	63
comp2853_c0_seq1	93
comp2854_c0_seq1	71
comp2856_c0_seq1	58
comp2859_c0_seq1	37
comp2860_c0_seq1	42
comp2861_c0_seq1	56
comp2862_c0_seq1	89
comp2874_c0_seq1	49
comp2875_c0_seq1	42
comp2878_c0_seq1	42
comp2886_c0_seq1	68
comp2887_c0_seq1	52
comp2893_c0_seq1	32
comp2896_c0_seq1	56
comp2897_c0_seq1	46
comp2900_c0_seq1	42
comp2902_c0_seq1	41
comp2905_c0_seq1	64
comp2906_c0_seq1	67
comp2913_c0_seq1	76
comp2918_c0_seq1	29
comp2919_c0_seq1	167
comp2921_c0_seq1	45
comp2927_c0_seq1	63
comp2930_c0_seq1	45
comp2932_c0_seq1	39
comp2933_c0_seq1	74
comp2934_c0_seq1	62
comp2936_c0_seq1	102
comp2941_c0_seq1	55
comp2945_c0_seq1	132
comp2945_c0_seq2	126
comp2946_c0_seq1	82
comp2948_c0_seq1	44
comp2950_c0_seq1	48
comp2954_c0_seq1	44
comp2967_c0_seq1	118
comp2968_c0_seq1	40
comp2972_c0_seq1	48
comp2978_c0_seq1	65
comp2985_c0_seq1	41
comp2985_c0_seq2	73
comp2986_c0_seq1	54
comp2988_c0_seq1	47
comp2995_c0_seq1	53
comp2996_c0_seq1	88
comp2997_c0_seq1	35
comp2998_c0_seq1	61
comp2999_c0_seq1	99
comp3000_c0_seq1	66
comp3001_c0_seq1	36
comp3002_c0_seq1	74
comp3003_c0_seq1	49
comp3004_c0_seq1	48
comp3007_c0_seq1	68
comp3008_c0_seq1	61
comp3013_c0_seq1	71
comp3014_c0_seq1	45
comp3017_c0_seq1	84
comp3019_c0_seq1	52
comp3020_c0_seq1	47
comp3021_c0_seq1	37
comp3024_c0_seq1	55
comp3025_c0_seq1	92
comp3030_c0_seq1	50
comp3032_c0_seq1	65
comp3033_c0_seq1	79
comp3041_c0_seq1	48
comp3043_c0_seq1	48
comp3048_c0_seq1	50
comp3053_c0_seq1	133
comp3059_c0_seq1	55
comp3061_c0_seq1	123
comp3065_c0_seq1	38
comp3068_c0_seq1	42
comp3072_c0_seq1	40
comp3074_c0_seq1	49
comp3079_c0_seq1	64
comp3092_c0_seq1	40
comp3096_c0_seq1	75
comp3097_c0_seq1	134
comp3098_c0_seq1	61
comp3100_c0_seq1	39
comp3102_c0_seq1	26
comp3107_c0_seq1	65
comp3110_c0_seq1	51
comp3112_c0_seq1	55
comp3113_c0_seq1	40
comp3115_c0_seq1	73
comp3116_c0_seq1	97
comp3118_c0_seq1	85
comp3120_c0_seq1	55
comp3121_c0_seq1	51
comp3124_c0_seq1	59
comp3125_c0_seq1	55
comp3126_c0_seq1	52
comp3127_c0_seq1	202
comp3128_c0_seq1	114
comp3132_c0_seq1	31
comp3133_c0_seq1	47
comp3134_c0_seq1	39
comp3135_c0_seq1	83
comp3136_c0_seq1	56
comp3137_c0_seq1	45
comp3139_c0_seq1	88
comp3140_c0_seq1	62
comp3143_c0_seq1	199
comp3145_c0_seq1	42
comp3149_c0_seq1	31
comp3151_c0_seq1	73
comp3152_c0_seq1	46
comp3154_c0_seq1	28
comp3155_c0_seq1	58
comp3155_c0_seq2	72
comp3156_c0_seq1	40
comp3157_c0_seq1	40
comp3158_c0_seq1	39
comp3159_c0_seq1	38
comp3160_c0_seq1	42
comp3162_c0_seq1	80
comp3163_c0_seq1	49
comp3165_c0_seq1	47
comp3166_c0_seq1	73
comp3168_c0_seq1	63
comp3169_c0_seq1	68
comp3171_c0_seq1	29
comp3172_c0_seq1	50
comp3174_c0_seq1	57
comp3176_c0_seq1	49
comp3178_c0_seq1	45
comp3180_c0_seq1	42
comp3186_c0_seq1	49
comp3188_c0_seq1	40
comp3189_c0_seq1	39
comp3192_c0_seq1	112
comp3193_c0_seq1	36
comp3195_c0_seq1	43
comp3196_c0_seq1	69
comp3197_c0_seq1	49
comp3198_c0_seq1	69
comp3200_c0_seq1	47
comp3201_c0_seq1	39
comp3202_c0_seq1	52
comp3203_c0_seq1	56
comp3205_c0_seq1	174
comp3207_c0_seq1	69
comp3209_c0_seq1	35
comp3212_c0_seq1	79
comp3217_c0_seq1	58
comp3219_c0_seq1	57
comp3221_c0_seq1	62
comp3226_c0_seq1	93
comp3230_c0_seq1	36
comp3233_c0_seq1	39
comp3236_c0_seq1	76
comp3238_c0_seq1	125
comp3239_c0_seq1	63
comp3242_c0_seq1	60
comp3243_c0_seq1	52
comp3246_c0_seq1	36
comp3247_c0_seq1	71
comp3252_c0_seq1	65
comp3259_c0_seq1	36
comp3263_c0_seq1	83
comp3271_c0_seq1	59
comp3272_c0_seq1	61
comp3274_c0_seq1	32
comp3275_c0_seq1	55
comp3283_c0_seq1	95
comp3288_c0_seq1	45
comp3298_c0_seq1	142
comp3299_c0_seq1	83
comp3301_c0_seq1	61
comp3302_c0_seq1	56
comp3304_c0_seq1	135
comp3314_c0_seq1	64
comp3321_c0_seq1	58
comp3328_c0_seq1	40
comp3329_c0_seq1	47
comp3333_c0_seq1	40
comp3340_c0_seq1	55
comp3342_c0_seq1	48
comp3343_c0_seq1	102
comp3344_c0_seq1	57
comp3345_c0_seq1	67
comp3351_c0_seq1	59
comp3353_c0_seq1	81
comp3354_c0_seq1	55
comp3365_c0_seq1	80
comp3367_c0_seq1	49
comp3367_c0_seq2	49
comp3368_c0_seq1	86
comp3371_c0_seq1	58
comp3385_c0_seq1	93
comp3387_c0_seq1	58
comp3390_c0_seq1	81
comp3396_c0_seq1	62
comp3399_c0_seq1	44
comp3402_c0_seq1	48
comp3403_c0_seq1	42
comp3408_c0_seq1	44
comp3421_c0_seq1	63
comp3423_c0_seq1	53
comp3441_c0_seq1	73
comp3441_c0_seq2	63
comp3446_c0_seq1	118
comp3455_c0_seq1	44
comp3459_c0_seq1	51
comp3462_c0_seq1	83
comp3465_c0_seq1	80
comp3467_c0_seq1	53
comp3468_c0_seq1	66
comp3478_c0_seq1	42
comp3479_c0_seq1	121
comp3483_c0_seq1	34
comp3490_c0_seq1	103
comp3492_c0_seq1	71
comp3494_c0_seq1	36
comp3498_c0_seq1	45
comp3499_c0_seq1	27
comp3501_c0_seq1	65
comp3506_c0_seq1	120
comp3507_c0_seq1	88
comp3509_c0_seq1	74
comp3514_c0_seq1	45
comp3517_c0_seq1	44
comp3520_c0_seq1	68
comp3521_c0_seq1	100
comp3524_c0_seq1	43
comp3527_c0_seq1	71
comp3529_c0_seq1	44
comp3533_c0_seq1	40
comp3533_c0_seq2	48
comp3534_c0_seq1	37
comp3537_c0_seq1	51
comp3540_c0_seq1	46
comp3542_c0_seq1	42
comp3548_c0_seq1	105
comp3549_c0_seq1	60
comp3554_c0_seq1	56
comp3555_c0_seq1	50
comp3557_c0_seq1	39
comp3558_c0_seq1	55
comp3561_c0_seq1	46
comp3563_c0_seq1	40
comp3564_c0_seq1	40
comp3566_c0_seq1	53
comp3566_c0_seq2	47
comp3568_c0_seq1	49
comp3569_c0_seq1	53
comp3571_c0_seq1	43
comp3573_c0_seq1	139
comp3580_c0_seq1	57
comp3582_c0_seq1	108
comp3584_c0_seq1	50
comp3594_c0_seq1	69
comp3595_c0_seq1	108
comp3597_c0_seq1	48
comp3604_c0_seq1	51
comp3605_c0_seq1	31
comp3608_c0_seq1	45
comp3611_c0_seq1	38
comp3613_c0_seq1	61
comp3614_c0_seq1	93
comp3618_c0_seq1	68
comp3620_c0_seq1	52
comp3623_c0_seq1	67
comp3624_c0_seq1	52
comp3625_c0_seq1	61
comp3626_c0_seq1	30
comp3628_c0_seq1	34
comp3628_c0_seq2	26
comp3631_c0_seq1	54
comp3632_c0_seq1	86
comp3633_c0_seq1	34
comp3636_c0_seq1	44
comp3637_c0_seq1	39
comp3642_c0_seq1	61
comp3643_c0_seq1	61
comp3644_c0_seq1	56
comp3646_c0_seq1	53
comp3648_c0_seq1	94
comp3649_c0_seq1	59
comp3654_c0_seq1	55
comp3658_c0_seq1	41
comp3666_c0_seq1	61
comp3671_c0_seq1	43
comp3678_c0_seq1	72
comp3683_c0_seq1	60
comp3685_c0_seq1	47
comp3685_c0_seq2	50
comp3688_c0_seq1	57
comp3690_c0_seq1	122
comp3692_c0_seq1	86
comp3699_c0_seq1	51
comp3703_c0_seq1	47
comp3704_c0_seq1	63
comp3705_c0_seq1	37
comp3721_c0_seq1	55
comp3727_c0_seq1	49
comp3735_c0_seq1	56
comp3746_c0_seq1	48
comp3748_c0_seq1	78
comp3749_c0_seq1	60
comp3751_c0_seq1	51
comp3753_c0_seq1	39
comp3754_c0_seq1	47
comp3755_c0_seq1	81
comp3759_c0_seq1	140
comp3762_c0_seq1	68
comp3763_c0_seq1	58
comp3764_c0_seq1	44
comp3768_c0_seq1	52
comp3784_c0_seq1	52
comp3801_c0_seq1	72
comp3805_c0_seq1	60
comp3809_c0_seq1	69
comp3815_c0_seq1	73
comp3817_c0_seq1	54
comp3833_c0_seq1	33
comp3835_c0_seq1	65
comp3842_c0_seq1	39
comp3846_c0_seq1	34
comp3847_c0_seq1	84
comp3853_c0_seq1	148
comp3854_c0_seq1	70
comp3855_c0_seq1	69
comp3857_c0_seq1	92
comp3860_c0_seq1	51
comp3861_c0_seq1	72
comp3864_c0_seq1	63
comp3865_c0_seq1	71
comp3866_c0_seq1	45
comp3871_c0_seq1	39
comp3872_c0_seq1	48
comp3876_c0_seq1	40
comp3880_c0_seq1	67
comp3880_c0_seq2	75
comp3882_c0_seq1	35
comp3883_c0_seq1	42
comp3884_c0_seq1	48
comp3888_c0_seq1	55
comp3891_c0_seq1	129
comp3892_c0_seq1	117
comp3893_c0_seq1	60
comp3896_c0_seq1	78
comp3899_c0_seq1	44
comp3900_c0_seq1	62
comp3902_c0_seq1	80
comp3905_c0_seq1	75
comp3906_c0_seq1	52
comp3908_c0_seq1	61
comp3911_c0_seq1	27
comp3913_c0_seq1	87
comp3914_c0_seq1	74
comp3915_c0_seq1	51
comp3917_c0_seq1	53
comp3918_c0_seq1	36
comp3919_c0_seq1	77
comp3925_c0_seq1	68
comp3930_c0_seq1	23
comp3931_c0_seq1	56
comp3932_c0_seq1	68
comp3933_c0_seq1	69
comp3934_c0_seq1	83
comp3935_c0_seq1	62
comp3936_c0_seq1	101
comp3937_c0_seq1	39
comp3938_c0_seq1	67
comp3939_c0_seq1	37
comp3940_c0_seq1	52
comp3941_c0_seq1	39
comp3943_c0_seq1	40
comp3944_c0_seq1	51
comp3945_c0_seq1	66
comp3948_c0_seq1	44
comp3952_c0_seq1	54
comp3954_c0_seq1	36
comp3955_c0_seq1	85
comp3957_c0_seq1	31
comp3958_c0_seq1	61
comp3959_c0_seq1	65
comp3960_c0_seq1	66
comp3964_c0_seq1	82
comp3967_c0_seq1	38
comp3974_c0_seq1	79
comp3975_c0_seq1	41
comp3976_c0_seq1	60
comp3981_c0_seq1	45
comp3984_c0_seq1	40
comp3985_c0_seq1	76
comp3994_c0_seq1	73
comp3997_c0_seq1	42
comp3998_c0_seq1	86
comp3999_c0_seq1	45
comp4001_c0_seq1	85
comp4002_c0_seq1	35
comp4004_c0_seq1	77
comp4005_c0_seq1	45
comp4006_c0_seq1	65
comp4010_c0_seq1	54
comp4013_c0_seq1	49
comp4014_c0_seq1	38
comp4015_c0_seq1	85
comp4016_c0_seq1	49
comp4017_c0_seq1	43
comp4018_c0_seq1	45
comp4022_c0_seq1	47
comp4034_c0_seq1	54
comp4036_c0_seq1	43
comp4041_c0_seq1	51
comp4042_c0_seq1	79
comp4047_c0_seq1	48
comp4048_c0_seq1	67
comp4056_c0_seq1	52
comp4060_c0_seq1	45
comp4064_c0_seq1	35
comp4069_c0_seq1	152
comp4073_c0_seq1	45
comp4083_c0_seq1	74
comp4084_c0_seq1	50
comp4094_c0_seq1	37
comp4100_c0_seq1	52
comp4105_c0_seq1	55
comp4111_c0_seq1	70
comp4112_c0_seq1	69
comp4124_c0_seq1	34
comp4127_c0_seq1	49
comp4130_c0_seq1	39
comp4135_c0_seq1	70
comp4138_c0_seq1	59
comp4142_c0_seq1	52
comp4145_c0_seq1	65
comp4153_c0_seq1	34
comp4155_c0_seq1	72
comp4156_c0_seq1	45
comp4162_c0_seq1	51
comp4188_c0_seq1	65
comp4192_c0_seq1	43
comp4192_c0_seq2	26
comp4198_c0_seq1	52
comp4204_c0_seq1	58
comp4211_c0_seq1	58
comp4212_c0_seq1	62
comp4213_c0_seq1	33
comp4224_c0_seq1	51
comp4225_c0_seq1	33
comp4237_c0_seq1	69
comp4248_c0_seq1	208
comp4256_c0_seq1	70
comp4256_c0_seq2	88
comp4259_c0_seq1	56
comp4268_c0_seq1	97
comp4272_c0_seq1	74
comp4273_c0_seq1	44
comp4283_c0_seq1	71
comp4285_c0_seq1	53
comp4293_c0_seq1	36
comp4297_c0_seq1	65
comp4302_c0_seq1	43
comp4303_c0_seq1	56
comp4310_c0_seq1	60
comp4314_c0_seq1	48
comp4319_c0_seq1	42
comp4324_c0_seq1	81
comp4325_c0_seq1	37
comp4332_c0_seq1	53
comp4335_c0_seq1	45
comp4337_c0_seq1	50
comp4341_c0_seq1	40
comp4343_c0_seq1	96
comp4353_c0_seq1	73
comp4358_c0_seq1	69
comp4360_c0_seq1	49
comp4365_c0_seq1	56
comp4369_c0_seq1	44
comp4386_c0_seq1	50
comp4388_c0_seq1	58
comp4390_c0_seq1	73
comp4393_c0_seq1	51
comp4394_c0_seq1	63
comp4399_c0_seq1	87
comp4401_c0_seq1	54
comp4402_c0_seq1	38
comp4403_c0_seq1	70
comp4413_c0_seq1	31
comp4415_c0_seq1	68
comp4421_c0_seq1	75
comp4427_c0_seq1	47
comp4434_c0_seq1	75
comp4439_c0_seq1	72
comp4442_c0_seq1	57
comp4451_c0_seq1	48
comp4454_c0_seq1	72
comp4457_c0_seq1	54
comp4464_c0_seq1	76
comp4470_c0_seq1	38
comp4471_c0_seq1	59
comp4474_c0_seq1	93
comp4481_c0_seq1	55
comp4482_c0_seq1	40
comp4482_c0_seq2	74
comp4495_c0_seq1	75
comp4497_c0_seq1	40
comp4499_c0_seq1	65
comp4500_c0_seq1	38
comp4509_c0_seq1	46
comp4521_c0_seq1	43
comp4522_c0_seq1	51
comp4527_c0_seq1	43
comp4533_c0_seq1	48
comp4534_c0_seq1	96
comp4537_c0_seq1	72
comp4547_c0_seq1	51
comp4550_c0_seq1	72
comp4553_c0_seq1	54
comp4554_c0_seq1	45
comp4555_c0_seq1	61
comp4556_c0_seq1	62
comp4561_c0_seq1	69
comp4562_c0_seq1	45
comp4563_c0_seq1	50
comp4566_c0_seq1	42
comp4567_c0_seq1	63
comp4573_c0_seq1	55
comp4574_c0_seq1	108
comp4578_c0_seq1	87
comp4579_c0_seq1	54
comp4580_c0_seq1	103
comp4581_c0_seq1	63
comp4586_c0_seq1	54
comp4588_c0_seq1	77
comp4589_c0_seq1	72
comp4591_c0_seq1	76
comp4593_c0_seq1	40
comp4594_c0_seq1	46
comp4596_c0_seq1	95
comp4601_c0_seq1	73
comp4602_c0_seq1	123
comp4604_c0_seq1	61
comp4607_c0_seq1	94
comp4607_c0_seq2	90
comp4612_c0_seq1	50
comp4615_c0_seq1	57
comp4620_c0_seq1	58
comp4622_c0_seq1	39
comp4623_c0_seq1	33
comp4624_c0_seq1	45
comp4629_c0_seq1	53
comp4632_c0_seq1	41
comp4633_c0_seq1	67
comp4637_c0_seq1	75
comp4640_c0_seq1	48
comp4642_c0_seq1	49
comp4644_c0_seq1	41
comp4645_c0_seq1	52
comp4646_c0_seq1	67
comp4649_c0_seq1	88
comp4652_c0_seq1	76
comp4661_c0_seq1	47
comp4662_c0_seq1	60
comp4663_c0_seq1	45
comp4666_c0_seq1	72
comp4669_c0_seq1	43
comp4670_c0_seq1	78
comp4679_c0_seq1	90
comp4681_c0_seq1	118
comp4685_c0_seq1	64
comp4690_c0_seq1	56
comp4691_c0_seq1	67
comp4692_c0_seq1	37
comp4701_c0_seq1	65
comp4707_c0_seq1	52
comp4724_c0_seq1	36
comp4727_c0_seq1	51
comp4735_c0_seq1	67
comp4737_c0_seq1	41
comp4739_c0_seq1	64
comp4740_c0_seq1	79
comp4742_c0_seq1	59
comp4745_c0_seq1	74
comp4747_c0_seq1	68
comp4755_c0_seq1	56
comp4762_c0_seq1	44
comp4767_c0_seq1	95
comp4771_c0_seq1	52
comp4780_c0_seq1	85
comp4785_c0_seq1	81
comp4786_c0_seq1	55
comp4788_c0_seq1	52
comp4790_c0_seq1	88
comp4798_c0_seq1	45
comp4804_c0_seq1	120
comp4806_c0_seq1	83
comp4807_c0_seq1	43
comp4815_c0_seq1	52
comp4819_c0_seq1	167
comp4823_c0_seq1	43
comp4826_c0_seq1	73
comp4829_c0_seq1	88
comp4830_c0_seq1	85
comp4831_c0_seq1	135
comp4832_c0_seq1	47
comp4834_c0_seq1	47
comp4835_c0_seq1	76
comp4837_c0_seq1	88
comp4838_c0_seq1	52
comp4839_c0_seq1	44
comp4842_c0_seq1	62
comp4843_c0_seq1	37
comp4847_c0_seq1	92
comp4848_c0_seq1	33
comp4851_c0_seq1	55
comp4857_c0_seq1	55
comp4859_c0_seq1	67
comp4863_c0_seq1	89
comp4864_c0_seq1	71
comp4868_c0_seq1	47
comp4873_c0_seq1	41
comp4875_c0_seq1	112
comp4876_c0_seq1	55
comp4878_c0_seq1	75
comp4880_c0_seq1	111
comp4882_c0_seq1	52
comp4887_c0_seq1	47
comp4889_c0_seq1	118
comp4890_c0_seq1	56
comp4892_c0_seq1	36
comp4895_c0_seq1	36
comp4899_c0_seq1	71
comp4906_c0_seq1	47
comp4910_c0_seq1	51
comp4912_c0_seq1	91
comp4914_c0_seq1	68
comp4915_c0_seq1	51
comp4916_c0_seq1	113
comp4920_c0_seq1	84
comp4921_c0_seq1	70
comp4922_c0_seq1	60
comp4923_c0_seq1	46
comp4927_c0_seq1	40
comp4929_c0_seq1	36
comp4931_c0_seq1	58
comp4932_c0_seq1	160
comp4934_c0_seq1	58
comp4935_c0_seq1	70
comp4936_c0_seq1	88
comp4937_c0_seq1	29
comp4941_c0_seq1	63
comp4942_c0_seq1	47
comp4943_c0_seq1	146
comp4944_c0_seq1	52
comp4945_c0_seq1	56
comp4946_c0_seq1	46
comp4947_c0_seq1	57
comp4948_c0_seq1	51
comp4949_c0_seq1	67
comp4950_c0_seq1	56
comp4953_c0_seq1	47
comp4957_c0_seq1	85
comp4958_c0_seq1	47
comp4958_c0_seq2	39
comp4963_c0_seq1	51
comp4964_c0_seq1	58
comp4965_c0_seq1	76
comp4970_c0_seq1	39
comp4974_c0_seq1	41
comp4976_c0_seq1	77
comp4978_c0_seq1	38
comp4980_c0_seq1	71
comp4981_c0_seq1	45
comp4983_c0_seq1	41
comp4987_c0_seq1	54
comp4989_c0_seq1	71
comp4990_c0_seq1	38
comp4992_c0_seq1	29
comp4995_c0_seq1	193
comp4998_c0_seq1	67
comp4999_c0_seq1	58
comp5000_c0_seq1	55
comp5002_c0_seq1	77
comp5004_c0_seq1	79
comp5005_c0_seq1	49
comp5006_c0_seq1	48
comp5008_c0_seq1	54
comp5011_c0_seq1	80
comp5012_c0_seq1	52
comp5013_c0_seq1	64
comp5014_c0_seq1	48
comp5015_c0_seq1	56
comp5016_c0_seq1	51
comp5018_c0_seq1	37
comp5022_c0_seq1	63
comp5029_c0_seq1	52
comp5030_c0_seq1	74
comp5031_c0_seq1	38
comp5032_c0_seq1	60
comp5037_c0_seq1	59
comp5039_c0_seq1	41
comp5040_c0_seq1	48
comp5042_c0_seq1	58
comp5045_c0_seq1	40
comp5047_c0_seq1	65
comp5054_c0_seq1	34
comp5056_c0_seq1	42
comp5058_c0_seq1	32
comp5060_c0_seq1	52
comp5062_c0_seq1	50
comp5063_c0_seq1	72
comp5065_c0_seq1	74
comp5065_c0_seq2	78
comp5068_c0_seq1	112
comp5070_c0_seq1	59
comp5072_c0_seq1	38
comp5073_c0_seq1	44
comp5081_c0_seq1	58
comp5082_c0_seq1	60
comp5086_c0_seq1	66
comp5089_c0_seq1	43
comp5090_c0_seq1	35
comp5091_c0_seq1	39
comp5093_c0_seq1	46
comp5094_c0_seq1	151
comp5097_c0_seq1	74
comp5098_c0_seq1	46
comp5104_c0_seq1	41
comp5109_c0_seq1	72
comp5111_c0_seq1	58
comp5113_c0_seq1	70
comp5116_c0_seq1	84
comp5117_c0_seq1	56
comp5118_c0_seq1	121
comp5120_c0_seq1	60
comp5123_c0_seq1	65
comp5124_c0_seq1	100
comp5126_c0_seq1	72
comp5127_c0_seq1	64
comp5129_c0_seq1	43
comp5129_c0_seq2	43
comp5131_c0_seq1	74
comp5134_c0_seq1	52
comp5140_c0_seq1	47
comp5142_c0_seq1	52
comp5143_c0_seq1	33
comp5144_c0_seq1	106
comp5144_c0_seq2	54
comp5147_c0_seq1	49
comp5149_c0_seq1	60
comp5150_c0_seq1	70
comp5152_c0_seq1	85
comp5158_c0_seq1	64
comp5160_c0_seq1	46
comp5161_c0_seq1	42
comp5162_c0_seq1	58
comp5163_c0_seq1	49
comp5165_c0_seq1	42
comp5169_c0_seq1	67
comp5170_c0_seq1	45
comp5172_c0_seq1	55
comp5174_c0_seq1	52
comp5177_c0_seq1	67
comp5180_c0_seq1	79
comp5181_c0_seq1	60
comp5187_c0_seq1	40
comp5188_c0_seq1	53
comp5191_c0_seq1	91
comp5192_c0_seq1	69
comp5194_c0_seq1	45
comp5195_c0_seq1	68
comp5196_c0_seq1	44
comp5198_c0_seq1	44
comp5201_c0_seq1	77
comp5206_c0_seq1	88
comp5216_c0_seq1	190
comp5217_c0_seq1	56
comp5218_c0_seq1	142
comp5219_c0_seq1	44
comp5220_c0_seq1	66
comp5225_c0_seq1	49
comp5229_c0_seq1	63
comp5230_c0_seq1	133
comp5231_c0_seq1	84
comp5236_c0_seq1	102
comp5236_c0_seq2	42
comp5237_c0_seq1	57
comp5238_c0_seq1	89
comp5240_c0_seq1	43
comp5241_c0_seq1	44
comp5242_c0_seq1	75
comp5243_c0_seq1	41
comp5245_c0_seq1	65
comp5246_c0_seq1	41
comp5247_c0_seq1	39
comp5248_c0_seq1	177
comp5249_c0_seq1	44
comp5250_c0_seq1	63
comp5251_c0_seq1	29
comp5252_c0_seq1	60
comp5254_c0_seq1	66
comp5255_c0_seq1	104
comp5256_c0_seq1	54
comp5262_c0_seq1	121
comp5264_c0_seq1	40
comp5273_c0_seq1	61
comp5277_c0_seq1	70
comp5278_c0_seq1	78
comp5279_c0_seq1	39
comp5280_c0_seq1	116
comp5286_c0_seq1	52
comp5287_c0_seq1	69
comp5291_c0_seq1	91
comp5291_c0_seq2	64
comp5292_c0_seq1	68
comp5299_c0_seq1	42
comp5304_c0_seq1	40
comp5306_c0_seq1	78
comp5311_c0_seq1	67
comp5312_c0_seq1	48
comp5334_c0_seq1	77
comp5346_c0_seq1	63
comp5354_c0_seq1	71
comp5355_c0_seq1	75
comp5356_c0_seq1	69
comp5359_c0_seq1	62
comp5365_c0_seq1	38
comp5366_c0_seq1	85
comp5367_c0_seq1	43
comp5370_c0_seq1	72
comp5371_c0_seq1	37
comp5372_c0_seq1	47
comp5373_c0_seq1	115
comp5375_c0_seq1	80
comp5378_c0_seq1	67
comp5379_c0_seq1	81
comp5380_c0_seq1	82
comp5381_c0_seq1	65
comp5382_c0_seq1	52
comp5385_c0_seq1	126
comp5386_c0_seq1	58
comp5387_c0_seq1	69
comp5388_c0_seq1	48
comp5389_c0_seq1	51
comp5390_c0_seq1	46
comp5394_c0_seq1	143
comp5395_c0_seq1	58
comp5400_c0_seq1	108
comp5401_c0_seq1	83
comp5402_c0_seq1	74
comp5409_c0_seq1	74
comp5410_c0_seq1	76
comp5411_c0_seq1	51
comp5414_c0_seq1	46
comp5416_c0_seq1	34
comp5417_c0_seq1	75
comp5418_c0_seq1	45
comp5419_c0_seq1	57
comp5420_c0_seq1	49
comp5422_c0_seq1	70
comp5424_c0_seq1	49
comp5425_c0_seq1	44
comp5426_c0_seq1	54
comp5430_c0_seq1	26
comp5433_c0_seq1	57
comp5434_c0_seq1	61
comp5435_c0_seq1	60
comp5436_c0_seq1	34
comp5437_c0_seq1	84
comp5440_c0_seq1	72
comp5442_c0_seq1	60
comp5443_c0_seq1	34
comp5443_c0_seq2	56
comp5447_c0_seq1	54
comp5448_c0_seq1	77
comp5450_c0_seq1	45
comp5452_c0_seq1	60
comp5454_c0_seq1	44
comp5456_c0_seq1	42
comp5456_c0_seq2	50
comp5460_c0_seq1	41
comp5465_c0_seq1	70
comp5466_c0_seq1	62
comp5468_c0_seq1	67
comp5475_c0_seq1	123
comp5476_c0_seq1	48
comp5478_c0_seq1	53
comp5483_c0_seq1	68
comp5488_c0_seq1	58
comp5491_c0_seq1	40
comp5495_c0_seq1	42
comp5499_c0_seq1	38
comp5503_c0_seq1	96
comp5504_c0_seq1	31
comp5505_c0_seq1	44
comp5507_c0_seq1	47
comp5508_c0_seq1	47
comp5510_c0_seq1	96
comp5511_c0_seq1	206
comp5513_c0_seq1	126
comp5516_c0_seq1	147
comp5517_c0_seq1	38
comp5520_c0_seq1	104
comp5521_c0_seq1	34
comp5522_c0_seq1	120
comp5523_c0_seq1	84
comp5523_c0_seq2	72
comp5525_c0_seq1	31
comp5526_c0_seq1	129
comp5529_c0_seq1	47
comp5532_c0_seq1	45
comp5533_c0_seq1	39
comp5535_c0_seq1	51
comp5537_c0_seq1	84
comp5540_c0_seq1	53
comp5542_c0_seq1	59
comp5543_c0_seq1	76
comp5544_c0_seq1	67
comp5569_c0_seq1	66
comp5590_c0_seq1	168
comp5590_c0_seq2	57
comp5593_c0_seq1	42
comp5595_c0_seq1	48
comp5597_c0_seq1	118
comp5598_c0_seq1	71
comp5607_c0_seq1	60
comp5622_c0_seq1	41
comp5622_c0_seq2	41
comp5629_c0_seq1	40
comp5643_c0_seq1	58
comp5650_c0_seq1	77
comp5658_c0_seq1	144
comp5669_c0_seq1	45
comp5711_c0_seq1	59
comp5721_c0_seq1	50
comp5722_c0_seq1	74
comp5746_c0_seq1	68
comp5753_c0_seq1	82
comp5753_c0_seq2	38
comp5769_c0_seq1	43
comp5792_c0_seq1	40
comp5826_c0_seq1	40
comp5834_c0_seq1	76
comp5840_c0_seq1	57
comp5880_c0_seq1	52
comp5881_c0_seq1	67
comp5883_c0_seq1	102
comp5884_c0_seq1	73
comp5886_c0_seq1	92
comp5902_c0_seq1	44
comp5904_c0_seq1	51
comp5917_c0_seq1	108
comp5920_c0_seq1	75
comp5933_c0_seq1	65
comp5949_c0_seq1	41
comp5955_c0_seq1	53
comp5985_c0_seq1	56
comp6005_c0_seq1	84
comp6006_c0_seq1	91
comp6022_c0_seq1	46
comp6031_c0_seq1	40
comp6041_c0_seq1	69
comp6055_c0_seq1	82
comp6079_c0_seq1	73
comp6081_c0_seq1	41
comp6096_c0_seq1	58
comp6096_c0_seq2	92
comp6105_c0_seq1	37
comp6106_c0_seq1	35
comp6115_c0_seq1	36
comp6133_c0_seq1	58
comp6153_c0_seq1	86
comp6156_c0_seq1	42
comp6189_c0_seq1	72
comp6204_c0_seq1	39
comp6216_c0_seq1	45
comp6223_c0_seq1	100
comp6243_c0_seq1	59
comp6257_c0_seq1	48
comp6270_c0_seq1	38
comp6273_c0_seq1	49
comp6283_c0_seq1	67
comp6287_c0_seq1	38
comp6320_c0_seq1	52
comp6323_c0_seq1	43
comp6328_c0_seq1	52
comp6338_c0_seq1	35
comp6341_c0_seq1	73
comp6353_c0_seq1	69
comp6358_c0_seq1	79
comp6381_c0_seq1	30
comp6383_c0_seq1	40
comp6387_c0_seq1	304
comp6396_c0_seq1	102
comp6409_c0_seq1	45
comp6417_c0_seq1	52
comp6448_c0_seq1	71
comp6452_c0_seq1	75
comp6515_c0_seq1	44
comp6520_c0_seq1	74
comp6526_c0_seq1	35
comp6530_c0_seq1	172
comp6543_c0_seq1	56
comp6552_c0_seq1	46
comp6575_c0_seq1	80
comp6576_c0_seq1	56
comp6591_c0_seq1	48
comp6601_c0_seq1	44
comp6605_c0_seq1	76
comp6619_c0_seq1	74
comp6626_c0_seq1	86
comp6677_c0_seq1	95
comp6708_c0_seq1	46
comp6717_c0_seq1	41
comp6723_c0_seq1	68
comp6727_c0_seq1	52
comp6733_c0_seq1	108
comp6733_c0_seq2	89
comp6737_c0_seq1	86
comp6760_c0_seq1	64
comp6778_c0_seq1	60
comp6781_c0_seq1	62
comp6781_c0_seq2	55
comp6791_c0_seq1	66
comp6803_c0_seq1	41
comp6836_c0_seq1	47
comp6841_c0_seq1	71
comp6848_c0_seq1	48
comp6852_c0_seq1	72
comp6873_c0_seq1	70
comp6890_c0_seq1	39
comp6918_c0_seq1	87
comp6920_c0_seq1	38
comp6931_c0_seq1	45
comp6934_c0_seq1	77
comp6951_c0_seq1	52
comp6966_c0_seq1	64
comp6975_c0_seq1	65
comp6983_c0_seq1	50
comp6983_c0_seq2	33
comp6995_c0_seq1	72
comp6998_c0_seq1	39
comp7007_c0_seq1	69
comp7036_c0_seq1	57
comp7039_c0_seq1	60
comp7039_c0_seq2	111
comp7054_c0_seq1	47
comp7072_c0_seq1	86
comp7116_c0_seq1	48
comp7122_c0_seq1	43
comp7124_c0_seq1	66
comp7125_c0_seq1	94
comp7137_c0_seq1	57
comp7143_c0_seq1	49
comp7145_c0_seq1	67
comp7157_c0_seq1	73
comp7175_c0_seq1	162
comp7217_c0_seq1	64
comp7230_c0_seq1	73
comp7241_c0_seq1	35
comp7277_c0_seq1	98
comp7303_c0_seq1	77
comp7313_c0_seq1	31
comp7352_c0_seq1	67
comp7356_c0_seq1	106
comp7361_c0_seq1	33
comp7362_c0_seq1	73
comp7415_c0_seq1	64
comp7418_c0_seq1	63
comp7431_c0_seq1	42
comp7438_c0_seq1	41
comp7442_c0_seq1	48
comp7456_c0_seq1	63
comp7470_c0_seq1	56
comp7482_c0_seq1	74
comp7499_c0_seq1	66
comp7506_c0_seq1	93
comp7519_c0_seq1	92
comp7522_c0_seq1	59
comp7529_c0_seq1	62
comp7531_c0_seq1	82
comp7554_c0_seq1	49
comp7555_c0_seq1	48
comp7561_c0_seq1	68
comp7587_c0_seq1	50
comp7612_c0_seq1	47
comp7625_c0_seq1	82
comp7647_c0_seq1	46
comp7665_c0_seq1	185
comp7682_c0_seq1	46
comp7773_c0_seq1	91
comp7775_c0_seq1	42
comp7820_c0_seq1	49
comp7832_c0_seq1	49
comp7837_c0_seq1	38
comp7859_c0_seq1	109
comp7952_c0_seq1	91
comp8037_c0_seq1	78
comp8047_c0_seq1	45
comp8067_c0_seq1	67
comp8129_c0_seq1	71
comp8179_c0_seq1	151
comp8186_c0_seq1	29
comp8224_c0_seq1	53
comp8229_c0_seq1	56
comp8239_c0_seq1	40
comp8250_c0_seq1	22
comp8265_c0_seq1	58
comp8268_c0_seq1	31
comp8292_c0_seq1	36
comp8321_c0_seq1	69
comp8335_c0_seq1	45
comp8341_c0_seq1	33
comp8383_c0_seq1	39
comp8393_c0_seq1	40
comp8399_c0_seq1	42
comp8411_c0_seq1	80
comp8426_c0_seq1	46
comp8431_c0_seq1	37
comp8437_c0_seq1	59
comp8440_c0_seq1	59
comp8453_c0_seq1	65
comp8457_c0_seq1	43
comp8467_c0_seq1	55
comp8486_c0_seq1	34
comp8496_c0_seq1	56
comp8525_c0_seq1	64
comp8540_c0_seq1	51
comp8548_c0_seq1	58
comp8623_c0_seq1	48
comp8627_c0_seq1	72
comp8628_c0_seq1	60
comp8652_c0_seq1	24
comp8654_c0_seq1	50
comp8697_c0_seq1	47
comp8705_c0_seq1	45
comp8724_c0_seq1	40
comp8728_c0_seq1	29
comp8757_c0_seq1	53
comp8774_c0_seq1	61
comp8778_c0_seq1	35
comp8814_c0_seq1	38
comp8814_c0_seq2	49
comp8851_c0_seq1	48
comp8873_c0_seq1	84
comp8880_c0_seq1	30
comp8887_c0_seq1	53
comp8892_c0_seq1	40
comp8940_c0_seq1	37
comp8943_c0_seq1	60
comp8946_c0_seq1	74
comp8946_c0_seq2	65
comp8951_c0_seq1	110
comp9009_c0_seq1	97
comp9012_c0_seq1	29
comp9070_c0_seq1	56
comp9071_c0_seq1	43
comp9083_c0_seq1	104
comp9098_c0_seq1	74
comp9108_c0_seq1	95
comp9119_c0_seq1	45
comp9121_c0_seq1	51
comp9131_c0_seq1	69
comp9132_c0_seq1	82
comp9136_c0_seq1	47
comp9145_c0_seq1	46
comp9147_c0_seq1	43
comp9162_c0_seq1	33
comp9190_c0_seq1	57
comp9197_c0_seq1	45
comp9209_c0_seq1	61
comp9218_c0_seq1	93
comp9218_c0_seq2	69
comp9219_c0_seq1	66
comp9222_c0_seq1	40
comp9239_c0_seq1	35
comp9241_c0_seq1	41
comp9242_c0_seq1	72
comp9258_c0_seq1	46
comp9269_c0_seq1	40
comp9283_c0_seq1	53
comp9295_c0_seq1	44
comp9303_c0_seq1	33
comp9331_c0_seq1	63
comp9348_c0_seq1	57
comp9360_c0_seq1	69
comp9381_c0_seq1	57
comp9381_c0_seq2	79
comp9388_c0_seq1	101
comp9389_c0_seq1	66
comp9391_c0_seq1	42
comp9391_c0_seq2	39
comp9400_c0_seq1	48
comp9431_c0_seq1	49
comp9436_c0_seq1	46
comp9436_c0_seq2	38
comp9481_c0_seq1	67
comp9481_c0_seq2	82
comp9598_c0_seq1	62
comp9609_c0_seq1	45
comp9610_c0_seq1	52
comp9617_c0_seq1	77
comp9622_c0_seq1	36
comp9665_c0_seq1	59
comp9695_c0_seq1	101
comp9695_c0_seq2	80
comp9709_c0_seq1	54
comp9717_c0_seq1	33
comp9717_c0_seq2	33
comp9720_c0_seq1	69
comp9746_c0_seq1	82
comp9756_c0_seq1	38
comp9766_c0_seq1	46
comp9779_c0_seq1	118
comp9780_c0_seq1	58
comp9784_c0_seq1	50
comp9786_c0_seq1	63
comp9839_c0_seq1	50
comp9844_c0_seq1	42
comp9866_c0_seq1	48
comp9917_c0_seq1	64
comp9935_c0_seq1	50
comp10003_c0_seq1	78
comp10023_c0_seq1	47
comp10036_c0_seq1	61
comp10056_c0_seq1	53
comp10069_c0_seq1	50
comp10079_c0_seq1	63
comp10081_c0_seq1	50
comp10097_c0_seq1	88
comp10097_c0_seq2	118
comp10132_c0_seq1	62
comp10142_c0_seq1	29
comp10143_c0_seq1	70
comp10145_c0_seq1	70
comp10176_c0_seq1	68
comp10182_c0_seq1	69
comp10193_c0_seq1	42
comp10215_c0_seq1	67
comp10254_c0_seq1	122
comp10260_c0_seq1	73
comp10263_c0_seq1	74
comp10265_c0_seq1	53
comp10286_c0_seq1	69
comp10295_c0_seq1	42
comp10315_c0_seq1	58
comp10319_c0_seq1	37
comp10347_c0_seq1	23
comp10358_c0_seq1	56
comp10362_c0_seq1	49
comp10373_c0_seq1	79
comp10379_c0_seq1	105
comp10402_c0_seq1	63
comp10413_c0_seq1	66
comp10441_c0_seq1	58
comp10456_c0_seq1	60
comp10473_c0_seq1	61
comp10476_c0_seq1	48
comp10510_c0_seq1	33
comp10515_c0_seq1	68
comp10537_c0_seq1	90
comp10539_c0_seq1	51
comp10547_c0_seq1	66
comp10553_c0_seq1	53
comp10561_c0_seq1	87
comp10563_c0_seq1	92
comp10586_c0_seq1	69
comp10597_c0_seq1	36
comp10613_c0_seq1	34
comp10614_c0_seq1	71
comp10706_c0_seq1	54
comp10721_c0_seq1	83
comp10733_c0_seq1	57
comp10734_c0_seq1	55
comp10742_c0_seq1	92
comp10750_c0_seq1	76
comp10751_c0_seq1	36
comp10781_c0_seq1	50
comp10803_c0_seq1	50
comp10863_c0_seq1	32
comp10871_c0_seq1	128
[truncated: 192,069 more rows]

## Sheet: Table S9
Table S9: List of putative long non-coding RNA in the pea axillary bud isoform transcriptome that match to lncRNA in Medicago [21]
comp8_c0_seq1
comp149_c0_seq1
comp421_c0_seq1
comp1746_c0_seq1
comp1746_c0_seq2
comp1795_c0_seq1
comp2312_c1_seq1
comp2464_c0_seq1
comp2639_c0_seq1
comp2788_c0_seq1
comp3004_c1_seq1
comp3059_c0_seq1
comp3102_c0_seq1
comp3302_c0_seq1
comp3408_c1_seq1
comp3520_c0_seq1
comp3564_c0_seq1
comp4325_c0_seq1
comp4553_c0_seq1
comp4857_c0_seq1
comp5058_c0_seq1
comp6848_c0_seq1
comp18634_c0_seq1
comp23915_c0_seq1
comp26050_c0_seq1
comp26490_c0_seq1
comp26722_c0_seq2
comp26958_c0_seq1
comp27332_c0_seq1
comp27435_c0_seq1
comp27521_c0_seq1
comp27595_c0_seq1
comp27894_c0_seq1
comp27960_c0_seq1
comp28025_c0_seq1
comp28034_c0_seq1
comp28134_c0_seq1
comp28196_c0_seq1
comp28555_c0_seq1
comp28569_c0_seq1
comp28636_c0_seq1
comp29065_c0_seq1
comp29065_c0_seq2
comp29132_c0_seq1
comp29591_c1_seq1
comp29742_c0_seq1
comp29854_c0_seq1
comp30081_c0_seq1
comp30262_c0_seq1
comp31416_c1_seq1
comp31590_c0_seq1
comp31686_c0_seq2
comp31775_c0_seq1
comp31917_c0_seq1
comp32150_c1_seq1
comp32274_c0_seq1
comp32366_c0_seq1
comp32730_c0_seq1
comp32834_c0_seq1
comp32834_c1_seq1
comp32931_c0_seq1
comp32933_c0_seq1
comp32947_c0_seq1
comp34165_c0_seq1
comp34617_c0_seq1
comp34644_c0_seq1
comp34818_c0_seq2
comp35037_c0_seq1
comp35103_c0_seq1
comp35167_c0_seq1
comp35167_c0_seq2
comp35266_c0_seq1
comp35272_c1_seq1
comp35763_c0_seq1
comp35870_c1_seq1
comp36077_c1_seq1
comp36199_c0_seq1
comp36486_c0_seq1
comp36498_c0_seq1
comp36681_c0_seq1
comp36726_c0_seq1
comp36837_c0_seq1
comp37288_c0_seq1
comp37401_c0_seq1
comp37420_c0_seq1
comp37487_c0_seq1
comp37615_c0_seq1
comp37684_c0_seq1
comp37783_c1_seq1
comp37849_c0_seq1
comp37866_c0_seq1
comp38005_c0_seq1
comp38208_c0_seq1
comp38450_c0_seq1
comp38539_c0_seq1
comp38906_c0_seq1
comp38916_c0_seq1
comp39099_c0_seq1
comp39452_c0_seq1
comp39582_c0_seq1
comp39661_c0_seq2
comp39806_c0_seq1
comp40066_c0_seq1
comp40211_c0_seq1
comp40279_c0_seq1
comp40667_c0_seq1
comp41056_c0_seq1
comp41223_c0_seq1
comp41308_c0_seq1
comp41308_c1_seq1
comp41547_c1_seq1
comp41750_c0_seq1
comp42177_c0_seq1
comp42461_c0_seq2
comp42517_c0_seq1
comp42716_c0_seq1
comp43101_c0_seq1
comp43808_c0_seq1
comp43855_c0_seq2
comp43917_c1_seq1
comp43963_c0_seq1
comp44026_c1_seq1
comp44279_c1_seq1
comp44529_c0_seq1
comp44541_c1_seq1
comp44832_c0_seq1
comp45077_c0_seq1
comp45253_c0_seq1
comp45554_c0_seq1
comp46127_c0_seq1
comp46201_c0_seq1
comp46637_c0_seq1
comp46637_c0_seq2
comp46811_c1_seq1
comp46960_c0_seq1
comp47756_c0_seq1
comp47889_c0_seq1
comp47892_c1_seq1
comp47975_c0_seq1
comp48006_c0_seq1
comp48034_c0_seq1
comp48092_c1_seq1
comp48158_c1_seq1
comp48162_c0_seq1
comp48283_c0_seq1
comp48317_c0_seq1
comp48762_c0_seq1
comp48783_c1_seq1
comp49809_c0_seq1
comp49994_c0_seq1
comp50040_c0_seq1
comp50060_c0_seq1
comp50309_c0_seq1
comp50362_c0_seq1
comp50447_c0_seq1
comp50452_c1_seq1
comp50522_c0_seq1
comp50590_c0_seq1
comp51154_c0_seq1
comp51425_c0_seq1
comp51460_c1_seq1
comp51565_c1_seq1
comp51953_c0_seq1
comp52162_c0_seq1
comp52224_c0_seq1
comp52224_c1_seq1
comp52244_c0_seq1
comp52422_c0_seq1
comp52486_c0_seq1
comp52529_c0_seq1
comp52578_c0_seq1
comp52592_c0_seq1
comp52635_c0_seq1
comp52781_c0_seq1
comp52800_c0_seq1
comp52888_c1_seq1
comp53025_c0_seq1
comp53047_c0_seq1
comp53117_c0_seq1
comp53231_c0_seq1
comp53265_c0_seq1
comp53688_c0_seq1
comp53763_c0_seq1
comp54118_c0_seq1
comp54362_c0_seq1
comp54556_c0_seq1
comp54557_c0_seq1
comp55032_c0_seq1
comp55129_c1_seq1
comp55200_c0_seq1
comp55458_c0_seq1
comp55523_c1_seq1
comp55751_c0_seq1
comp55863_c0_seq1
comp55921_c0_seq1
comp55979_c0_seq1
comp56186_c1_seq1
comp56357_c1_seq1
comp56583_c1_seq1
comp56778_c1_seq1
comp56871_c0_seq2
comp56974_c1_seq1
comp57216_c0_seq1
comp57496_c0_seq1
comp57675_c1_seq1
comp57742_c1_seq1
comp58116_c0_seq1
comp58178_c0_seq1
comp58199_c0_seq1
comp58377_c1_seq1
comp58580_c0_seq1
comp58802_c0_seq1
comp59185_c0_seq2
comp59281_c0_seq2
comp59339_c0_seq1
comp59455_c0_seq1
comp59544_c0_seq2
comp60013_c0_seq1
comp60494_c0_seq1
comp60666_c1_seq1
comp60882_c0_seq1
comp60882_c0_seq2
comp60976_c1_seq1
comp61127_c0_seq1
comp61381_c0_seq1
comp61699_c0_seq1
comp61707_c0_seq1
comp61756_c0_seq1
comp61855_c1_seq1
comp61925_c0_seq1
comp61952_c1_seq1
comp62025_c0_seq1
comp62026_c0_seq3
comp62177_c2_seq1
comp62280_c0_seq1
comp62326_c0_seq2
comp62389_c0_seq1
comp62420_c1_seq1
comp62420_c2_seq1
comp62471_c0_seq1
comp62688_c2_seq1
comp62907_c0_seq1
comp62983_c0_seq1
comp62984_c2_seq1
comp63111_c0_seq1
comp63161_c0_seq1
comp63256_c1_seq1
comp63349_c0_seq1
comp63542_c0_seq1
comp63653_c1_seq1
comp63757_c0_seq1
comp64053_c2_seq1
comp64190_c0_seq2
comp64237_c1_seq1
comp64237_c2_seq1
comp64294_c0_seq1
comp64319_c0_seq1
comp64752_c0_seq1
comp64786_c0_seq1
comp64787_c1_seq1
comp64793_c0_seq1
comp64793_c0_seq2
comp64793_c0_seq3
comp65487_c0_seq1
comp65888_c0_seq1
comp65888_c1_seq1
comp65890_c0_seq1
comp65994_c1_seq1
comp66174_c0_seq1
comp66252_c0_seq2
comp66341_c1_seq1
comp66629_c1_seq1
comp66667_c0_seq1
comp66715_c0_seq1
comp66962_c0_seq1
comp66996_c1_seq2
comp67106_c1_seq1
comp67106_c2_seq1
comp67255_c1_seq1
comp67457_c0_seq1
comp67678_c0_seq2
comp67840_c0_seq1
comp67860_c1_seq1
comp68162_c0_seq1
comp68171_c0_seq1
comp68184_c0_seq1
comp68188_c0_seq2
comp68206_c0_seq2
comp68218_c0_seq1
comp68257_c0_seq1
comp68304_c2_seq1
comp68525_c0_seq1
comp68607_c2_seq1
comp68666_c0_seq1
comp68666_c1_seq1
comp68691_c0_seq1
comp68763_c1_seq1
comp68861_c1_seq2
comp69048_c2_seq1
comp69060_c0_seq1
comp69088_c2_seq1
comp69170_c0_seq1
comp69210_c0_seq1
comp69407_c0_seq1
comp69424_c2_seq1
comp69546_c0_seq1
comp69658_c0_seq2
comp69676_c1_seq2
comp69826_c2_seq1
comp69858_c2_seq1
comp70043_c1_seq1
comp70145_c0_seq1
comp70149_c0_seq1
comp70204_c0_seq1
comp70462_c1_seq1
comp70484_c0_seq1
comp70996_c0_seq1
comp71001_c0_seq1
comp71122_c0_seq1
comp71134_c0_seq1
comp71163_c0_seq1
comp71322_c0_seq1
comp71332_c1_seq1
comp71363_c2_seq1
comp71463_c0_seq1
comp71491_c1_seq1
comp71983_c0_seq1
comp71983_c0_seq3
comp72156_c3_seq2
comp72227_c0_seq1
comp72274_c0_seq1
comp72363_c0_seq1
comp72468_c0_seq4
comp72490_c0_seq3
comp72758_c0_seq1
comp72833_c0_seq1
comp73301_c0_seq3
comp73423_c1_seq1
comp73433_c0_seq1
comp73494_c0_seq1
comp73500_c0_seq1
comp73518_c0_seq1
comp73584_c0_seq1
comp73598_c0_seq1
comp73619_c2_seq1
comp73822_c0_seq1
comp73839_c2_seq1
comp73946_c0_seq1
comp73960_c0_seq2
comp74049_c0_seq1
comp74058_c0_seq1
comp74217_c0_seq1
comp74226_c0_seq2
comp74239_c0_seq1
comp74258_c0_seq1
comp74258_c0_seq2
comp74398_c1_seq3
comp74558_c0_seq1
comp74711_c0_seq1
comp74744_c0_seq2
comp74891_c0_seq1
comp74915_c0_seq1
comp75008_c0_seq1
comp75091_c0_seq1
comp75115_c1_seq3
comp75116_c0_seq1
comp75384_c0_seq2
comp75477_c0_seq1
comp75539_c1_seq1
comp75564_c1_seq1
comp75576_c0_seq1
comp75576_c0_seq2
comp75576_c0_seq3
comp75863_c1_seq1
comp76030_c0_seq1
comp76195_c0_seq1
comp76205_c0_seq1
comp76221_c2_seq1
comp76364_c0_seq2
comp76466_c1_seq1
comp76538_c0_seq1
comp76567_c2_seq4
comp76695_c0_seq1
comp76702_c0_seq1
comp76710_c0_seq1
comp76926_c0_seq1
comp76942_c2_seq1
comp77053_c1_seq1
comp77141_c0_seq1
comp77280_c1_seq1
comp77453_c1_seq5
comp77467_c0_seq5
comp77522_c0_seq7
comp77549_c0_seq1
comp77628_c0_seq1
comp77654_c0_seq1
comp77676_c0_seq1
comp77823_c0_seq1
comp77859_c3_seq1
comp78006_c0_seq1
comp78006_c0_seq2
comp78013_c0_seq1
comp78054_c0_seq1
comp78285_c0_seq1
comp78312_c0_seq2
comp78487_c0_seq1
comp78532_c0_seq2
comp78567_c0_seq2
comp78576_c1_seq1
comp78580_c1_seq1
comp78708_c0_seq2
comp78745_c1_seq1
comp78746_c0_seq1
comp78823_c0_seq3
comp78843_c0_seq1
comp78900_c1_seq1
comp78912_c0_seq1
comp78922_c0_seq1
comp79099_c1_seq2
comp79099_c1_seq4
comp79124_c0_seq1
comp79370_c0_seq4
comp79474_c0_seq2
comp79646_c0_seq1
comp79666_c0_seq1
comp79736_c1_seq1
comp79756_c1_seq1
comp79761_c0_seq1
comp79786_c0_seq2
comp79795_c0_seq1
comp79829_c2_seq2
comp80064_c0_seq5
comp80068_c1_seq1
comp80166_c0_seq4
comp80205_c2_seq1
comp80304_c1_seq2
comp80323_c0_seq2
comp80363_c1_seq1
comp80363_c1_seq2
comp80461_c1_seq1
comp80467_c1_seq1
comp80477_c0_seq3
comp80486_c0_seq4
comp80784_c0_seq5
comp80804_c1_seq2
comp80837_c0_seq1
comp81207_c1_seq1
comp81222_c2_seq1
comp81321_c0_seq1
comp81321_c1_seq1
comp81350_c1_seq1
comp81551_c1_seq2
comp81616_c0_seq7
comp81645_c1_seq1
comp81646_c1_seq1
comp81687_c0_seq1
comp81772_c0_seq10
comp81843_c3_seq2
comp81904_c0_seq2
comp81904_c0_seq10
comp81933_c1_seq3
comp82104_c2_seq4
comp82143_c0_seq1
comp82153_c0_seq1
comp82263_c1_seq1
comp82387_c2_seq1
comp82415_c1_seq2
comp82463_c0_seq5
comp82465_c1_seq1
comp82471_c0_seq2
comp82549_c1_seq1
comp82568_c0_seq1
comp82668_c0_seq4
comp82716_c0_seq1
comp82798_c2_seq1
comp82848_c1_seq1
comp82852_c0_seq3
comp82852_c0_seq4
comp82884_c1_seq1
comp82895_c0_seq1
comp82928_c0_seq1
comp83001_c1_seq1
comp83052_c0_seq1
comp83075_c0_seq2
comp83104_c0_seq2
comp83165_c1_seq1
comp83238_c1_seq3
comp83269_c0_seq7
comp83294_c0_seq1
comp83326_c0_seq3
comp83506_c0_seq3
comp83521_c3_seq1
comp83770_c0_seq6
comp83892_c1_seq2
comp83974_c2_seq1
comp84042_c8_seq6
comp84153_c0_seq1
comp84210_c1_seq2
comp84224_c0_seq1
comp84229_c2_seq1
comp84251_c5_seq2
comp84304_c0_seq4
comp84400_c1_seq1
comp84400_c1_seq3
comp84506_c1_seq1
comp84548_c3_seq1
comp84569_c2_seq1
comp84579_c0_seq1
comp84579_c1_seq1
comp84605_c1_seq2
comp84605_c1_seq3
comp84605_c1_seq7
comp84605_c2_seq1
comp84608_c0_seq1
comp84672_c1_seq1
comp84727_c0_seq1
comp84747_c0_seq1
comp84766_c0_seq16
comp84770_c0_seq11
comp84791_c0_seq25
comp84887_c0_seq3
comp84887_c0_seq8
comp84938_c0_seq1
comp84938_c0_seq2
comp84938_c0_seq3
comp84938_c0_seq7
comp84938_c0_seq10
comp84984_c0_seq1
comp84988_c0_seq1
comp85068_c0_seq2
comp85166_c0_seq1
comp85219_c1_seq6
comp85219_c1_seq10
comp85227_c1_seq2
comp85248_c2_seq2
comp85360_c0_seq4
comp85396_c0_seq1
comp85495_c2_seq2
comp85534_c0_seq15
comp85537_c1_seq2
comp85613_c0_seq1
comp85613_c0_seq3
comp85639_c2_seq1
comp85640_c0_seq1
comp85717_c2_seq5
comp85719_c1_seq1
comp85719_c1_seq2
comp85772_c0_seq14
comp85894_c2_seq1
comp85916_c0_seq1
comp85960_c0_seq3
comp86011_c0_seq1
comp86025_c0_seq14
comp86030_c0_seq1
comp86033_c0_seq1
comp86048_c1_seq1
comp86056_c0_seq1
comp86154_c0_seq2
comp86160_c0_seq4
comp86207_c1_seq1
comp86347_c9_seq14
comp86347_c12_seq1
comp86399_c0_seq1
comp86441_c2_seq1
comp86538_c2_seq18
comp86711_c0_seq3
comp86711_c0_seq12
comp86722_c0_seq18
comp86737_c6_seq29
comp86737_c12_seq1
comp86766_c0_seq6
comp86800_c1_seq4
comp86836_c0_seq18
comp86849_c2_seq8
comp86857_c0_seq18
comp86857_c0_seq19
comp86882_c1_seq1
comp86925_c1_seq1
comp87013_c2_seq4
comp87030_c0_seq3
comp87030_c0_seq18
comp87045_c0_seq2
comp87070_c0_seq1
comp87071_c2_seq2
comp87096_c1_seq1
comp87113_c0_seq1
comp87206_c0_seq1
comp87268_c2_seq7
comp87327_c0_seq12
comp87359_c0_seq4
comp87365_c0_seq12
comp87386_c0_seq10
comp87480_c0_seq2
comp87482_c11_seq13
comp87482_c11_seq18
comp87517_c1_seq1
comp87517_c1_seq2
comp87522_c4_seq1
comp87524_c0_seq1
comp87535_c1_seq2
comp87535_c12_seq31
comp87535_c12_seq42
comp87535_c12_seq94
comp87557_c2_seq4
comp87570_c1_seq16
comp87570_c1_seq27
comp87653_c1_seq4
comp87730_c0_seq1
comp87776_c0_seq14
comp87827_c0_seq1
comp87849_c0_seq1
comp87912_c0_seq13
comp87921_c3_seq1
comp87921_c3_seq2
comp87928_c0_seq1
comp87952_c0_seq12
comp87973_c2_seq1
comp87981_c1_seq11
comp88002_c2_seq32
comp88089_c5_seq22
comp88144_c0_seq5
comp88157_c0_seq1
comp88162_c3_seq1
comp88172_c3_seq4
comp88186_c0_seq14
comp88186_c0_seq31
comp88199_c0_seq33
comp88229_c2_seq13
comp88230_c1_seq1
comp88309_c0_seq1
comp88310_c0_seq1
comp88310_c0_seq15
comp88339_c1_seq16
comp88349_c0_seq30
comp88349_c0_seq32
comp88349_c0_seq41
comp88350_c0_seq1
comp88362_c0_seq4
comp88387_c0_seq1
comp88387_c4_seq4
comp88387_c4_seq8
comp88390_c0_seq10
comp88431_c0_seq1
comp88472_c1_seq1
comp88472_c3_seq3
comp88559_c0_seq3
comp88581_c0_seq1
comp88581_c0_seq2
comp88583_c9_seq1
comp88583_c9_seq7
comp88583_c10_seq30
comp88584_c0_seq2
comp88584_c0_seq11
comp88598_c0_seq1
comp88599_c0_seq3
comp88615_c3_seq14
comp88653_c4_seq1
comp88653_c4_seq17
comp88654_c0_seq4
comp88655_c0_seq34
comp88726_c3_seq1
comp88737_c0_seq16
comp88737_c0_seq19
comp88739_c0_seq14
comp88762_c7_seq47
comp88762_c10_seq1
comp88762_c10_seq4
comp88762_c10_seq5
comp88762_c11_seq5
comp88764_c2_seq16
comp88793_c1_seq2
comp88808_c0_seq28
comp88808_c0_seq44
comp88808_c0_seq45
comp88823_c2_seq8
comp88824_c0_seq3
comp88824_c0_seq7
comp88851_c0_seq1
comp88851_c0_seq2
comp88870_c1_seq1
comp88870_c2_seq13
comp88870_c2_seq22
comp88870_c2_seq31
comp88870_c2_seq34
comp88881_c2_seq8
comp88881_c2_seq9
comp88893_c0_seq29
comp88919_c2_seq5
comp88919_c2_seq34
comp88919_c2_seq36
comp88924_c0_seq55
comp88947_c2_seq3
comp88947_c2_seq24
comp88955_c8_seq2
comp88955_c8_seq20
comp88955_c8_seq27
comp88955_c8_seq36
comp88973_c5_seq6
comp88973_c5_seq11
comp88973_c5_seq12
comp88974_c0_seq2
comp88992_c1_seq36
comp88992_c1_seq56
comp89068_c1_seq12
comp89074_c2_seq1
comp89076_c0_seq34
comp89104_c0_seq12
comp89106_c2_seq18
comp89106_c2_seq20
comp89136_c8_seq2
comp89148_c1_seq1
comp89183_c0_seq1
comp89217_c2_seq32
comp89245_c1_seq1
comp89258_c4_seq1
comp89258_c5_seq2
comp89352_c1_seq34
comp89353_c2_seq10
comp89357_c2_seq40
comp89359_c0_seq14
comp89362_c7_seq18
comp89362_c7_seq19
comp89363_c0_seq27
comp89374_c2_seq79
comp89382_c7_seq10
comp89384_c0_seq12
comp89424_c0_seq28
comp89431_c0_seq17
comp89440_c0_seq1
comp89463_c0_seq2
comp89463_c0_seq3
comp89471_c5_seq48
comp89471_c6_seq1
comp89497_c1_seq10
comp89517_c0_seq2
comp89528_c0_seq10
comp89528_c0_seq14
comp89546_c2_seq1
comp89546_c2_seq2
comp89546_c13_seq1
comp89560_c5_seq1
comp89561_c0_seq16
comp89572_c0_seq18
comp89579_c1_seq64
comp89579_c1_seq65
comp89585_c0_seq10
comp89601_c2_seq19
comp89603_c0_seq63
comp89612_c7_seq10
comp89612_c7_seq24
comp89612_c7_seq44
comp89615_c3_seq29
comp89616_c0_seq24
comp89624_c3_seq1
comp89640_c2_seq1
comp89652_c1_seq1
comp89663_c0_seq12
comp89663_c0_seq13
comp89673_c2_seq1
comp89673_c4_seq1
comp89673_c4_seq9
comp89673_c4_seq32
comp89673_c4_seq50
comp89673_c4_seq52
comp89677_c0_seq18
comp89677_c0_seq30
comp89678_c0_seq11
comp89718_c0_seq88
comp89723_c0_seq8
comp89723_c0_seq9
comp89735_c0_seq4
comp89735_c0_seq5
comp89735_c0_seq16
comp89735_c0_seq19
comp89756_c0_seq12
comp89756_c0_seq16
comp89756_c0_seq21
comp89756_c0_seq22
comp89756_c0_seq24
comp89756_c0_seq27
comp89781_c0_seq36
comp89781_c0_seq40
comp89781_c0_seq46
comp89785_c4_seq1
comp89797_c1_seq12
comp89804_c1_seq1
comp89811_c2_seq1
comp89831_c4_seq1
comp89834_c0_seq48
comp89843_c1_seq14
comp89853_c4_seq1
comp89862_c0_seq1
comp89871_c1_seq24
comp89874_c1_seq16
comp89926_c1_seq15
comp89934_c0_seq2
comp89956_c1_seq33
comp89978_c1_seq5
comp89980_c0_seq16
comp89989_c0_seq8
comp89993_c0_seq11
comp89998_c2_seq12
comp90010_c0_seq10
comp90010_c0_seq14
comp90061_c0_seq29
comp90061_c0_seq38
comp90104_c5_seq25
comp90108_c1_seq1
comp90109_c0_seq16
comp90133_c0_seq4
comp90141_c1_seq13
comp90141_c1_seq50
comp90141_c1_seq66
comp90141_c1_seq100
comp90148_c1_seq1
comp90148_c7_seq1
comp90157_c0_seq11
comp90157_c0_seq14
comp90157_c0_seq33
comp90157_c0_seq38
comp90162_c0_seq5
comp90166_c1_seq15
comp90166_c1_seq24
comp90166_c1_seq26
comp90166_c1_seq29
comp90166_c1_seq46
comp90166_c1_seq56
comp90168_c0_seq6
comp90217_c0_seq7
comp90217_c0_seq14
comp90217_c0_seq16
comp90217_c0_seq27
comp90229_c2_seq12
comp90229_c2_seq14
comp90229_c2_seq16
comp90229_c2_seq18
comp90230_c2_seq28
comp90241_c0_seq6
comp90255_c0_seq26
comp90256_c1_seq7
comp90264_c3_seq7
comp90264_c3_seq24
comp90266_c5_seq1
comp90266_c5_seq10
comp90266_c5_seq14
comp90275_c2_seq58
comp90275_c2_seq77
comp90275_c2_seq97
comp90281_c3_seq31
comp90282_c0_seq13
comp90282_c0_seq26
comp90286_c2_seq5
comp90286_c2_seq14
comp90286_c2_seq20
comp90286_c2_seq27
comp90286_c2_seq31
comp90286_c2_seq33
comp90289_c0_seq1
comp90293_c4_seq2
comp90333_c4_seq1
comp90333_c4_seq2
comp90339_c1_seq1
comp90339_c6_seq11
comp90339_c6_seq34
comp90377_c1_seq10
comp90404_c16_seq3
comp90404_c16_seq14
comp90404_c16_seq18
comp90404_c16_seq20
comp90404_c21_seq1
comp90406_c6_seq1
comp90411_c1_seq22
comp90411_c1_seq32
comp90411_c1_seq33
comp90418_c0_seq13
comp90425_c1_seq1
comp90425_c1_seq2
comp90425_c1_seq3
comp90433_c0_seq11
comp90433_c0_seq14
comp90433_c0_seq15
comp90433_c0_seq16
comp90433_c0_seq17
comp90433_c0_seq19
comp90453_c0_seq12
comp90453_c0_seq19
comp90460_c0_seq31
comp90460_c0_seq48
comp90476_c2_seq53
comp90479_c0_seq19
comp90479_c1_seq1
comp90486_c2_seq23
comp90496_c4_seq1
comp90502_c0_seq21
comp90502_c0_seq34
comp90506_c0_seq27
comp90514_c0_seq41
comp90514_c0_seq49
comp90532_c0_seq16
comp90544_c1_seq16
comp90545_c2_seq19
comp90553_c1_seq2
comp90560_c1_seq10
comp90571_c1_seq2
comp90589_c0_seq56
comp90589_c0_seq99
comp90619_c3_seq1
comp90619_c5_seq22
comp90622_c9_seq9
comp90622_c9_seq19
comp90622_c9_seq34
comp90624_c7_seq24
comp90637_c1_seq6
comp90637_c1_seq33
comp90637_c1_seq36
comp90637_c1_seq39
comp90655_c5_seq30
comp90684_c3_seq93
comp90686_c0_seq14
comp90690_c0_seq29
comp90720_c5_seq10
comp90720_c5_seq13
comp90783_c2_seq52
comp90794_c1_seq38
comp90794_c1_seq53
comp90794_c1_seq69
comp90804_c6_seq34
comp90804_c6_seq46
comp90805_c4_seq39
comp90805_c4_seq61
comp90837_c0_seq1
comp90844_c2_seq25
comp90845_c2_seq49
comp90848_c2_seq22
comp90854_c4_seq19
comp90880_c3_seq16
comp90881_c1_seq1
comp90884_c1_seq15
comp90896_c12_seq4
comp90896_c13_seq1
comp90899_c2_seq1
comp90925_c1_seq61
comp90962_c2_seq1
comp90963_c0_seq12
comp90965_c0_seq54
comp90972_c2_seq1
comp90978_c2_seq60
comp90978_c2_seq65
comp90978_c2_seq80
comp90978_c2_seq144
comp90978_c5_seq1
comp90989_c1_seq15
comp90989_c1_seq17
comp90995_c4_seq54
comp90995_c4_seq68
comp90996_c3_seq1
comp91016_c4_seq36
comp91023_c0_seq12
comp91036_c6_seq2
comp91036_c6_seq32
comp91036_c6_seq37
comp91038_c2_seq2
comp91056_c10_seq10
comp91059_c2_seq1
comp91059_c5_seq11
comp91059_c5_seq49
comp91078_c0_seq17
comp91078_c0_seq23
comp91081_c1_seq2
comp91095_c0_seq24
comp91110_c0_seq1
comp91116_c1_seq32
comp91124_c1_seq10
comp91124_c1_seq16
comp91124_c1_seq42
comp91124_c1_seq51
comp91124_c1_seq54
comp91150_c1_seq26
comp91152_c5_seq1
comp91160_c0_seq1
comp91168_c0_seq10
comp91172_c0_seq5
comp91172_c0_seq7
comp91172_c0_seq41
comp91172_c0_seq62
comp91172_c0_seq64
comp91172_c0_seq71
comp91172_c0_seq76
comp91172_c0_seq81
comp91172_c0_seq82
comp91172_c0_seq95
comp91177_c3_seq64
comp91190_c2_seq1
comp91206_c0_seq25
comp91240_c4_seq24
comp91240_c4_seq30
comp91253_c0_seq18
comp91254_c1_seq62
comp91268_c0_seq29
comp91275_c2_seq1
comp91275_c2_seq12
comp91275_c2_seq15
comp91275_c2_seq18
comp91275_c2_seq26
comp91280_c1_seq1
comp91282_c1_seq1
comp91303_c5_seq10
comp91303_c5_seq41
comp91319_c2_seq33
comp91319_c2_seq36
comp91319_c2_seq40
comp91324_c1_seq26
comp91335_c2_seq5
comp91336_c1_seq2
comp91336_c1_seq5
comp91336_c1_seq7
comp91336_c1_seq11
comp91336_c1_seq13
comp91336_c1_seq16
comp91343_c0_seq54
comp91346_c3_seq3
comp91357_c0_seq41
comp91358_c0_seq1
comp91358_c2_seq1
comp91397_c5_seq8
comp91402_c0_seq26
comp91411_c5_seq1
comp91415_c1_seq6
comp91415_c8_seq1
comp91419_c6_seq18
comp91419_c6_seq22
comp91423_c7_seq75
comp91423_c7_seq85
comp91423_c11_seq1
comp91423_c11_seq2
comp91438_c5_seq10
comp91438_c5_seq11
comp91450_c0_seq11
comp91453_c3_seq1
comp91453_c3_seq3
comp91453_c3_seq9
comp91453_c3_seq12
comp91453_c3_seq13
comp91453_c3_seq14
comp91453_c3_seq17
comp91453_c3_seq19
comp91461_c1_seq30
comp91461_c1_seq31
comp91468_c2_seq56
comp91468_c2_seq63
comp91471_c2_seq13
comp91496_c1_seq1
comp91506_c1_seq1
comp91515_c1_seq55
comp91531_c2_seq52
comp91547_c0_seq125
comp91557_c0_seq42
comp91560_c6_seq1
comp91593_c1_seq1
comp91638_c4_seq1
comp91643_c0_seq11
comp91669_c1_seq26
comp91672_c3_seq42
comp91686_c2_seq10
comp91700_c0_seq3
comp91700_c0_seq31
comp91700_c0_seq33
comp91700_c0_seq36
comp91700_c0_seq105
comp91709_c0_seq1
comp91714_c1_seq65
comp91736_c2_seq28
comp91738_c6_seq117
comp91752_c0_seq1
comp91798_c0_seq55
comp91798_c0_seq111
comp91808_c7_seq19
comp91813_c0_seq23
comp91818_c0_seq27
comp91818_c0_seq30
comp91818_c0_seq65
comp91818_c0_seq76
comp91840_c2_seq26
comp91856_c0_seq1
comp91856_c2_seq1
comp91863_c0_seq25
comp91863_c0_seq29
comp91868_c3_seq9
comp91911_c1_seq3
comp91926_c1_seq13
comp91941_c0_seq18
comp91954_c3_seq34
comp91954_c3_seq65
comp91961_c0_seq23
comp91970_c0_seq1
comp91970_c4_seq16
comp91970_c4_seq18
comp92025_c1_seq38
comp92025_c1_seq71
comp92048_c0_seq70
comp92065_c1_seq3
comp92082_c2_seq2
comp92082_c5_seq1
comp92091_c8_seq1
comp92109_c3_seq9
comp92124_c0_seq11
comp92130_c2_seq11
comp92165_c2_seq1
comp92174_c0_seq26
comp92203_c0_seq7
comp92301_c1_seq1
comp95957_c0_seq1
comp103615_c0_seq1
comp111222_c0_seq1
comp113108_c0_seq1
comp114998_c0_seq1
comp123617_c0_seq1
comp133071_c0_seq1
comp133741_c0_seq1
comp146892_c0_seq1
comp147611_c0_seq1
comp149138_c0_seq1
comp149788_c0_seq1
comp159447_c0_seq1
comp169263_c0_seq1
comp170771_c0_seq1
comp173171_c0_seq1
comp184236_c0_seq1
comp192792_c0_seq1
comp194110_c0_seq1
comp194839_c0_seq1
comp196652_c0_seq1
comp205922_c0_seq1
comp207573_c0_seq1
comp210403_c0_seq1
comp214676_c0_seq1
comp215431_c0_seq1
comp220048_c0_seq1
comp220590_c0_seq1
comp222387_c0_seq1
comp222389_c0_seq1
comp225847_c0_seq1
comp226150_c0_seq1
comp232087_c0_seq1
comp238407_c0_seq1
comp238766_c0_seq1
comp238972_c0_seq1
comp243491_c0_seq1
comp244343_c0_seq1
comp244512_c0_seq1
comp245362_c0_seq1
comp247704_c0_seq1
comp255391_c0_seq1
comp258228_c0_seq1
comp258536_c0_seq1
comp258752_c0_seq1
comp259122_c0_seq1
comp265233_c0_seq1
comp271615_c0_seq1
comp276129_c0_seq1
comp276303_c0_seq1
comp276558_c0_seq1
comp277593_c0_seq1
comp282579_c0_seq1
comp283315_c0_seq1
comp283748_c0_seq1
comp284433_c0_seq1
comp285887_c0_seq1
comp289206_c0_seq1
comp291690_c0_seq1
comp295862_c0_seq1
comp296817_c0_seq1
comp298834_c0_seq1
comp300235_c0_seq1
comp301227_c0_seq1
comp302735_c0_seq1
comp307707_c0_seq1
comp308361_c0_seq1
comp309354_c0_seq1
comp310530_c0_seq1
comp316921_c0_seq1
comp318403_c0_seq1
comp320944_c0_seq1
comp322161_c0_seq1
comp323013_c0_seq1
comp326657_c0_seq1
comp326703_c0_seq1
comp326843_c0_seq1
comp326964_c0_seq1
comp329322_c0_seq1
comp329437_c0_seq1
comp331094_c0_seq1
comp331261_c0_seq1
comp336569_c0_seq1
comp342356_c0_seq1
comp342909_c0_seq1
comp346566_c0_seq1
comp351974_c0_seq1
comp352278_c0_seq1
comp352387_c0_seq1
comp352414_c0_seq1
comp354306_c0_seq1
comp357405_c0_seq1
comp359866_c0_seq1
comp363653_c0_seq1
comp365454_c0_seq1
comp366281_c0_seq1
comp367413_c0_seq1
comp369660_c0_seq1
comp372773_c0_seq1
comp375311_c0_seq1
comp380064_c0_seq1
comp380774_c0_seq1
comp383561_c0_seq1
comp384304_c0_seq1
comp385981_c0_seq1
comp389979_c0_seq1
comp395475_c0_seq1
comp398279_c0_seq1
comp408364_c0_seq1
comp412522_c0_seq1
comp413205_c0_seq1
comp413624_c0_seq1
comp413935_c0_seq1
comp414139_c0_seq1
comp419979_c0_seq1
comp424214_c0_seq1
comp432725_c0_seq1
comp432809_c0_seq1
comp432859_c0_seq1
comp432909_c0_seq1
comp433094_c0_seq1
comp433221_c0_seq1
comp433848_c0_seq1
comp433890_c0_seq1
comp434282_c0_seq1
comp436667_c0_seq1
comp437901_c0_seq1
comp439395_c0_seq1
comp442868_c0_seq1
comp450597_c0_seq1
comp451279_c0_seq1
comp455026_c0_seq1
comp455755_c0_seq1
comp457124_c0_seq2
comp458923_c0_seq1
comp461234_c0_seq1
comp466696_c0_seq1
comp480556_c0_seq1
comp481601_c0_seq1
comp481650_c0_seq1
comp482186_c0_seq1
comp483647_c0_seq1
comp484728_c0_seq1
comp486365_c0_seq1
comp486820_c0_seq1
comp488422_c0_seq1
comp488716_c0_seq1
comp489176_c0_seq1
comp489729_c0_seq1
comp493044_c0_seq1
comp509150_c0_seq1
comp509707_c0_seq1
comp512713_c0_seq1
comp513164_c0_seq1
comp516381_c0_seq1
comp516408_c0_seq1
comp516770_c0_seq1
comp520053_c0_seq1
comp520869_c0_seq1
comp522334_c0_seq1
comp522735_c0_seq1
comp542292_c0_seq1
comp542664_c0_seq1
comp542805_c0_seq1
comp542861_c0_seq1
comp543647_c0_seq1
comp544448_c0_seq1
comp546388_c0_seq1
comp550712_c0_seq1
comp550725_c0_seq1
comp554988_c0_seq1
comp561212_c0_seq1
comp561393_c0_seq1
comp563766_c0_seq1
comp582051_c0_seq1
comp583238_c0_seq1
comp583365_c0_seq1
comp594916_c0_seq1
comp600164_c0_seq1
comp601524_c0_seq1
comp601725_c0_seq1
comp604586_c0_seq1
comp619843_c0_seq1
comp625561_c0_seq1
comp627992_c0_seq1
comp628016_c0_seq1
comp628675_c0_seq1
comp629748_c0_seq1
comp631102_c0_seq1
comp632542_c0_seq1
comp632750_c0_seq1
comp634100_c0_seq1
comp635241_c0_seq1
comp635708_c0_seq1
comp636491_c0_seq1
comp637258_c0_seq1
comp638165_c0_seq1
comp642042_c0_seq1
comp644659_c0_seq1
comp648173_c0_seq1
comp651503_c0_seq1
comp652810_c0_seq1
comp653340_c0_seq1
comp654683_c0_seq1
comp662971_c0_seq1
comp672044_c0_seq1
comp676678_c0_seq1
comp679406_c0_seq1
comp682093_c0_seq1
comp682649_c0_seq1
comp683928_c0_seq1
comp684154_c0_seq1
comp685098_c0_seq1
comp689641_c0_seq1
comp695853_c0_seq1
comp700989_c0_seq1
comp710496_c0_seq1
comp742730_c0_seq1
comp743920_c0_seq1
comp746953_c0_seq1
comp749111_c0_seq1
comp750910_c0_seq1
comp751461_c0_seq1
comp752586_c0_seq1
comp759702_c0_seq1
comp760759_c0_seq1
comp763887_c0_seq1
comp764859_c0_seq1
comp777012_c0_seq1
comp797284_c0_seq1
comp818780_c0_seq1
comp819909_c0_seq1
comp821761_c0_seq1
comp821820_c0_seq1
comp821930_c0_seq1
comp822703_c0_seq1
comp823361_c0_seq1
comp827785_c0_seq1
comp830132_c0_seq1
comp830789_c0_seq1
comp840687_c0_seq1
comp841828_c0_seq1
comp841882_c0_seq1
comp843700_c0_seq1
comp845764_c0_seq1
comp847601_c0_seq1
comp852043_c0_seq1
comp859073_c0_seq1
comp860042_c0_seq1
comp863858_c0_seq1
comp865816_c0_seq1
comp875381_c0_seq1
comp886280_c0_seq1
comp888067_c0_seq1
comp888727_c0_seq1
comp891246_c0_seq1
comp895646_c0_seq1
comp901186_c0_seq1
comp916188_c0_seq1
comp916565_c0_seq1
comp917207_c0_seq1
comp920351_c0_seq1
comp921528_c0_seq1
comp921803_c0_seq1
comp925979_c0_seq1
comp929325_c0_seq1
comp931336_c0_seq1
comp935464_c0_seq1
comp944704_c0_seq1
comp944956_c0_seq1
comp947419_c0_seq1
comp947708_c0_seq1
comp948390_c0_seq1
comp949054_c0_seq1
comp950758_c0_seq1
comp954370_c0_seq1
comp956727_c0_seq1
comp958527_c0_seq1
comp965203_c0_seq1
comp967081_c0_seq1
comp977229_c0_seq1
comp990708_c0_seq1
comp994438_c0_seq1
comp996705_c0_seq1
comp1011112_c0_seq1
comp1037872_c0_seq1
comp1038383_c0_seq1
comp1044611_c0_seq1
comp1045347_c0_seq1
comp1047102_c0_seq1
comp1048029_c0_seq1
comp1048067_c0_seq1
comp1050718_c0_seq1
comp1059682_c0_seq1
comp1061198_c0_seq1
comp1065442_c0_seq1
comp1068925_c0_seq1
comp1069502_c0_seq1
comp1069783_c0_seq1
comp1070333_c0_seq1
comp1072084_c0_seq1
comp1072134_c0_seq1
comp1074229_c0_seq1
comp1074573_c0_seq1
comp1088080_c0_seq1
comp1121455_c0_seq1
comp1183530_c0_seq1
comp1185954_c0_seq1
comp1202688_c0_seq1
comp1203237_c0_seq1
comp1206511_c0_seq1
comp1207234_c0_seq1
comp1213069_c0_seq1
comp1213608_c0_seq1
comp1217063_c0_seq1
comp1217915_c0_seq1
comp1219732_c0_seq1
comp1226877_c0_seq1
comp1230840_c0_seq1
comp1243856_c0_seq1
comp1243892_c0_seq1
comp1247135_c0_seq1
comp1255194_c0_seq1
comp1258455_c0_seq1
comp1267283_c0_seq1
comp1274948_c0_seq1
comp1284610_c0_seq1
comp1295996_c0_seq1
comp1313681_c0_seq1
comp1363983_c0_seq1
comp1403193_c0_seq1
comp1428910_c0_seq1
comp1433504_c0_seq1
comp1438655_c0_seq1
comp1441023_c0_seq1
comp1453106_c0_seq1
comp1458392_c0_seq1
comp1462898_c0_seq1
comp1473727_c0_seq1
comp1478571_c0_seq1
comp1480440_c0_seq1
comp1492032_c0_seq1
comp1503685_c0_seq1
comp1509879_c0_seq1
comp1543098_c0_seq1
comp1602624_c0_seq1
comp1603572_c0_seq1
comp1607869_c0_seq1
comp1641348_c0_seq1
comp1643395_c0_seq1
comp1743484_c0_seq1
comp1746131_c0_seq1
comp1747397_c0_seq1
comp1769882_c0_seq1
comp1778787_c0_seq1
comp1787372_c0_seq1
comp1789261_c0_seq1
comp1806206_c0_seq1
comp1811529_c0_seq1
comp1821044_c0_seq1
comp1832440_c0_seq1
comp1839904_c0_seq1
comp1865561_c0_seq1
comp1873135_c0_seq1
comp1921354_c0_seq1
comp2199460_c0_seq1
comp2277080_c0_seq1
comp2295118_c0_seq1
comp2348206_c0_seq1
comp2428834_c0_seq1
comp2450403_c0_seq1
comp2457490_c0_seq1
comp2541637_c0_seq1
comp2635547_c0_seq1

## Sheet: Table S10
Table S10: List of putative long non-coding RNA in the pea axillary bud isoform transcriptome that match to NAT lncRNA in Arabidopsis [20]
comp29591_c1_seq1
comp46637_c0_seq1
comp46637_c0_seq2
comp48123_c0_seq1
comp56096_c0_seq1
comp77015_c1_seq1
comp82744_c0_seq1
comp82744_c0_seq2
comp82820_c0_seq2
comp84057_c0_seq14
comp84130_c1_seq12
comp84261_c0_seq1
comp85688_c2_seq37
comp86347_c9_seq14
comp86577_c0_seq10
comp86675_c0_seq1
comp86675_c0_seq15
comp87035_c3_seq29
comp87365_c0_seq12
comp87535_c12_seq31
comp87570_c1_seq27
comp87876_c1_seq20
comp87931_c0_seq28
comp88068_c1_seq10
comp88454_c0_seq26
comp88454_c0_seq28
comp88486_c3_seq11
comp88486_c3_seq12
comp88486_c3_seq13
comp88654_c0_seq4
comp88700_c1_seq1
comp88764_c2_seq16
comp88808_c0_seq28
comp88808_c0_seq44
comp88808_c0_seq45
comp88901_c0_seq7
comp88901_c0_seq15
comp88938_c1_seq1
comp89261_c0_seq14
comp89344_c0_seq10
comp89353_c2_seq10
comp89357_c2_seq40
comp89384_c0_seq12
comp89502_c0_seq26
comp89585_c0_seq10
comp89655_c1_seq42
comp89673_c4_seq50
comp89673_c4_seq52
comp89673_c4_seq55
comp89673_c4_seq56
comp89673_c4_seq58
comp89695_c0_seq52
comp89756_c2_seq35
comp89797_c1_seq12
comp89811_c4_seq13
comp89811_c4_seq50
comp89811_c4_seq98
comp89874_c1_seq16
comp90010_c0_seq10
comp90010_c0_seq14
comp90104_c5_seq25
comp90104_c5_seq85
comp90337_c0_seq16
comp90377_c1_seq10
comp90404_c16_seq14
comp90404_c16_seq18
comp90407_c2_seq21
comp90408_c2_seq11
comp90413_c0_seq26
comp90479_c0_seq68
comp90593_c2_seq10
comp90684_c3_seq46
comp90684_c3_seq78
comp90752_c0_seq37
comp90752_c0_seq39
comp90752_c0_seq40
comp90752_c0_seq41
comp90752_c0_seq43
comp90752_c0_seq59
comp90989_c1_seq15
comp90989_c1_seq17
comp91016_c4_seq43
comp91027_c7_seq13
comp91027_c7_seq62
comp91074_c0_seq25
comp91108_c2_seq1
comp91250_c3_seq15
comp91254_c1_seq62
comp91267_c1_seq30
comp91267_c1_seq31
comp91267_c1_seq35
comp91303_c5_seq20
comp91313_c0_seq18
comp91357_c0_seq41
comp91382_c0_seq53
comp91399_c1_seq25
comp91423_c7_seq85
comp91438_c5_seq10
comp91438_c5_seq11
comp91471_c2_seq13
comp91471_c2_seq52
comp91484_c2_seq1
comp91547_c0_seq125
comp91643_c0_seq11
comp91907_c0_seq1
comp91907_c0_seq2
comp91954_c3_seq34
comp91954_c3_seq65
comp150421_c0_seq1
comp196072_c0_seq1
comp332482_c0_seq1
comp395161_c0_seq1
comp448195_c0_seq1
comp544845_c0_seq1

## Sheet: Table S11
Table S11: Rfam hits for pea axillary bud isoforms
#target name	query name	accession	mdl	mdl from	mdl to	seq from	seq to	strand	trunc	pass	gc	bias	score	E-value	inc
comp92309_c0_seq1	5S_rRNA	RF00001	cm	1	92	92	1	-	3'	3	0.54	0	91.9	5.1e-18	!
comp2235_c0_seq1	5S_rRNA	RF00001	cm	1	119	155	31	-	no	1	0.46	0	59.5	1.2e-09	!
comp86953_c1_seq1	5S_rRNA	RF00001	cm	1	119	277	393	+	no	1	0.56	0	56.6	6.5e-09	!
comp86198_c0_seq3	5S_rRNA	RF00001	cm	1	119	204	88	-	no	1	0.42	0	41.2	6.3e-05	!
comp90734_c0_seq2	5S_rRNA	RF00001	cm	1	119	12	125	+	no	1	0.47	0	38.3	0.00035	!
comp90734_c0_seq6	5S_rRNA	RF00001	cm	1	119	12	125	+	no	1	0.47	0	38.3	0.00035	!
comp90734_c0_seq7	5S_rRNA	RF00001	cm	1	119	12	125	+	no	1	0.47	0	38.3	0.00035	!
comp90734_c0_seq9	5S_rRNA	RF00001	cm	1	119	12	125	+	no	1	0.47	0	38.3	0.00035	!
comp90734_c0_seq11	5S_rRNA	RF00001	cm	1	119	12	125	+	no	1	0.47	0	38.3	0.00035	!
comp81436_c2_seq1	5S_rRNA	RF00001	cm	1	119	226	344	+	no	1	0.34	0	37.3	0.00065	!
comp90734_c0_seq4	5S_rRNA	RF00001	cm	1	119	16	125	+	no	1	0.47	0	34.8	0.0029	!
comp91844_c4_seq1	5_8S_rRNA	RF00002	cm	1	154	421	266	-	no	1	0.52	0	140.1	3.7e-35	!
comp85914_c0_seq1	5_8S_rRNA	RF00002	cm	1	154	521	374	-	no	1	0.54	0	48.9	3.4e-09	!
comp27202_c0_seq1	5_8S_rRNA	RF00002	cm	1	154	1	154	+	no	1	0.53	0	44	8.7e-08	!
comp89704_c3_seq1	5_8S_rRNA	RF00002	cm	1	154	427	273	-	no	1	0.47	0	43.7	9.9e-08	!
comp91726_c1_seq5	5_8S_rRNA	RF00002	cm	9	154	260	112	-	no	2	0.55	0	42.1	2.9e-07	!
comp60705_c0_seq1	5_8S_rRNA	RF00002	cm	34	154	388	268	-	no	2	0.54	0	40.5	8.2e-07	!
comp89704_c3_seq2	5_8S_rRNA	RF00002	cm	1	154	499	335	-	no	1	0.53	0	39.2	1.9e-06	!
comp87425_c2_seq3	5_8S_rRNA	RF00002	cm	1	154	19	171	+	no	1	0.51	0	26.4	0.0085	!
comp87425_c2_seq2	5_8S_rRNA	RF00002	cm	1	154	19	168	+	no	1	0.49	0	26.4	0.0087	!
comp91834_c2_seq5	U1	RF00003	cm	1	166	708	868	+	no	1	0.55	0	151.8	1.9e-40	!
comp91834_c2_seq22	U1	RF00003	cm	1	166	708	868	+	no	1	0.55	0	151.8	1.9e-40	!
comp91834_c2_seq26	U1	RF00003	cm	1	166	708	868	+	no	1	0.55	0	151.8	1.9e-40	!
comp91834_c2_seq30	U1	RF00003	cm	1	166	708	868	+	no	1	0.55	0	151.8	1.9e-40	!
comp91834_c2_seq33	U1	RF00003	cm	1	166	708	868	+	no	1	0.55	0	151.8	1.9e-40	!
comp91834_c2_seq4	U1	RF00003	cm	1	166	708	868	+	no	1	0.54	0	150.2	5.7e-40	!
comp91834_c2_seq11	U1	RF00003	cm	1	166	708	868	+	no	1	0.54	0	150.2	5.7e-40	!
comp96048_c0_seq1	U1	RF00003	cm	1	166	1	167	+	no	1	0.52	0	113.9	4e-29	!
comp209379_c0_seq1	U1	RF00003	cm	13	122	820	723	-	no	1	0.5	0	43.7	3.4e-08	!
comp91438_c0_seq2	U1	RF00003	cm	64	166	1	128	+	5'	2	0.52	0	42.5	7.7e-08	!
comp57514_c1_seq1	U1	RF00003	cm	121	166	1432	1388	-	5'	2	0.58	0	34.7	1.6e-05	!
comp965104_c0_seq1	U1	RF00003	cm	1	166	176	57	-	no	1	0.47	0	32.1	0.0001	!
comp74733_c0_seq1	U1	RF00003	cm	1	166	421	317	-	no	1	0.46	0	26.5	0.0046	!
comp75745_c2_seq1	U2	RF00004	cm	1	177	173	1	-	3'	3	0.38	0	73.6	1.2e-12	!
comp81571_c0_seq1	U2	RF00004	cm	76	193	2279	2161	-	5'	2	0.51	0	50.4	4.6e-07	!
comp81571_c0_seq2	U2	RF00004	cm	76	193	1163	1045	-	5'	2	0.51	0	50.4	4.6e-07	!
comp81571_c0_seq3	U2	RF00004	cm	76	193	2805	2687	-	5'	2	0.51	0	50.4	4.6e-07	!
comp45264_c0_seq1	U2	RF00004	cm	39	193	1	125	+	5'	2	0.44	0	41.3	6.8e-05	!
comp79557_c0_seq2	U2	RF00004	cm	1	37	38	1	-	3'	3	0.39	0	40.1	0.00013	!
comp79557_c0_seq1	U2	RF00004	cm	1	37	37	1	-	3'	3	0.43	0	37.5	0.00056	!
comp88654_c0_seq4	tRNA	RF00005	cm	1	71	593	522	-	no	1	0.61	0	75.1	5.9e-15	!
comp91739_c0_seq1	tRNA	RF00005	cm	1	71	12549	12621	+	no	1	0.48	0	72.7	2.7e-14	!
comp90592_c2_seq2	tRNA	RF00005	cm	1	71	2195	2268	+	no	1	0.54	0	71	8.2e-14	!
comp79811_c0_seq3	tRNA	RF00005	cm	1	71	4	76	+	no	1	0.53	0	70.2	1.4e-13	!
comp44657_c0_seq1	tRNA	RF00005	cm	1	71	153	80	-	no	1	0.64	0	70	1.6e-13	!
comp89024_c1_seq2	tRNA	RF00005	cm	1	71	449	520	+	no	1	0.57	0	69.7	2e-13	!
comp89024_c1_seq10	tRNA	RF00005	cm	1	71	449	520	+	no	1	0.57	0	69.7	2e-13	!
comp89024_c1_seq12	tRNA	RF00005	cm	1	71	449	520	+	no	1	0.57	0	69.7	2e-13	!
comp91600_c2_seq2	tRNA	RF00005	cm	1	71	433	360	-	no	1	0.54	0	69.1	2.8e-13	!
comp92081_c0_seq3	tRNA	RF00005	cm	1	71	775	846	+	no	1	0.54	0	68.7	3.6e-13	!
comp92081_c0_seq4	tRNA	RF00005	cm	1	71	546	617	+	no	1	0.54	0	68.7	3.6e-13	!
comp92081_c0_seq7	tRNA	RF00005	cm	1	71	885	956	+	no	1	0.54	0	68.7	3.6e-13	!
comp86953_c7_seq1	tRNA	RF00005	cm	1	71	508	581	+	no	1	0.46	0	68.5	4.1e-13	!
comp86953_c1_seq1	tRNA	RF00005	cm	1	71	1084	1013	-	no	1	0.53	0	68.4	4.3e-13	!
comp70780_c0_seq1	tRNA	RF00005	cm	1	71	69	140	+	no	1	0.43	0	68	5.7e-13	!
comp70780_c0_seq2	tRNA	RF00005	cm	1	71	69	140	+	no	1	0.43	0	68	5.7e-13	!
comp90592_c2_seq2	tRNA	RF00005	cm	1	71	1953	2026	+	no	1	0.47	0	67.7	7e-13	!
comp86953_c11_seq1	tRNA	RF00005	cm	1	71	293	366	+	no	1	0.61	0	67.4	8.5e-13	!
comp86953_c3_seq1	tRNA	RF00005	cm	1	71	469	399	-	no	1	0.48	0	67.3	8.8e-13	!
comp90338_c2_seq91	tRNA	RF00005	cm	1	71	422	350	-	no	1	0.51	0	67	1.1e-12	!
comp86255_c1_seq1	tRNA	RF00005	cm	1	71	355	427	+	no	1	0.53	0	67	1.1e-12	!
comp85833_c1_seq1	tRNA	RF00005	cm	1	71	111	182	+	no	1	0.54	0	66.7	1.3e-12	!
comp46637_c0_seq1	tRNA	RF00005	cm	1	71	91	164	+	no	1	0.57	0	66.6	1.4e-12	!
comp46637_c0_seq2	tRNA	RF00005	cm	1	71	91	164	+	no	1	0.57	0	66.6	1.4e-12	!
comp60850_c0_seq2	tRNA	RF00005	cm	1	71	17	88	+	no	1	0.54	0	65.9	2.2e-12	!
comp91318_c6_seq1	tRNA	RF00005	cm	1	71	683	612	-	no	1	0.5	0	65.7	2.5e-12	!
comp88932_c5_seq1	tRNA	RF00005	cm	1	71	8	80	+	no	1	0.63	0	65.5	2.8e-12	!
comp86255_c0_seq1	tRNA	RF00005	cm	1	71	3452	3380	-	no	1	0.55	0	65.5	2.9e-12	!
comp86953_c1_seq1	tRNA	RF00005	cm	1	71	6487	6416	-	no	1	0.49	0	65.4	3.1e-12	!
comp91197_c8_seq1	tRNA	RF00005	cm	1	71	1302	1231	-	no	1	0.53	0	65.2	3.4e-12	!
comp92019_c4_seq7	tRNA	RF00005	cm	1	71	1668	1586	-	no	1	0.49	0	65.1	3.6e-12	!
comp92019_c4_seq8	tRNA	RF00005	cm	1	71	7373	7291	-	no	1	0.49	0	65.1	3.6e-12	!
comp86731_c0_seq3	tRNA	RF00005	cm	1	71	1106	1177	+	no	1	0.47	0	64.9	4.1e-12	!
comp86255_c1_seq1	tRNA	RF00005	cm	1	71	1651	1565	-	no	1	0.51	0	64.7	4.9e-12	!
comp91676_c0_seq2	tRNA	RF00005	cm	1	71	330	402	+	no	1	0.56	0	64.4	5.7e-12	!
comp91676_c0_seq4	tRNA	RF00005	cm	1	71	15	87	+	no	1	0.56	0	64.4	5.7e-12	!
comp91676_c0_seq5	tRNA	RF00005	cm	1	71	306	378	+	no	1	0.56	0	64.4	5.7e-12	!
comp90141_c1_seq18	tRNA	RF00005	cm	1	71	4783	4710	-	no	1	0.54	0	64.4	5.9e-12	!
comp91937_c0_seq1	tRNA	RF00005	cm	1	71	301	222	-	no	1	0.56	0	64.3	6.1e-12	!
comp81056_c1_seq1	tRNA	RF00005	cm	1	71	1752	1679	-	no	1	0.47	0	64.2	6.5e-12	!
comp81056_c1_seq2	tRNA	RF00005	cm	1	71	1752	1679	-	no	1	0.47	0	64.2	6.5e-12	!
comp92019_c4_seq4	tRNA	RF00005	cm	1	71	3781	3708	-	no	1	0.46	0	64.1	7e-12	!
comp92019_c4_seq6	tRNA	RF00005	cm	1	71	2818	2745	-	no	1	0.46	0	64.1	7e-12	!
comp92019_c4_seq11	tRNA	RF00005	cm	1	71	9614	9541	-	no	1	0.46	0	64.1	7e-12	!
comp92019_c4_seq12	tRNA	RF00005	cm	1	71	3909	3836	-	no	1	0.46	0	64.1	7e-12	!
comp92019_c4_seq15	tRNA	RF00005	cm	1	71	10577	10504	-	no	1	0.46	0	64.1	7e-12	!
comp92019_c4_seq16	tRNA	RF00005	cm	1	71	4872	4799	-	no	1	0.46	0	64.1	7e-12	!
comp86953_c1_seq1	tRNA	RF00005	cm	1	71	2312	2404	+	no	1	0.49	0	63.4	1.1e-11	!
comp81085_c0_seq1	tRNA	RF00005	cm	1	71	2936	2863	-	no	1	0.42	0	62.6	1.9e-11	!
comp70941_c0_seq1	tRNA	RF00005	cm	1	71	150	223	+	no	1	0.57	0	62	2.7e-11	!
comp94021_c0_seq1	tRNA	RF00005	cm	1	71	1044	1125	+	no	1	0.59	0	61.6	3.4e-11	!
comp98733_c0_seq1	tRNA	RF00005	cm	1	71	96	167	+	no	1	0.56	0	61.5	3.7e-11	!
comp91344_c0_seq1	tRNA	RF00005	cm	1	71	150	80	-	no	1	0.59	0	61.5	3.8e-11	!
comp86255_c4_seq1	tRNA	RF00005	cm	1	71	2237	2165	-	no	1	0.4	0	61.3	4.3e-11	!
comp91937_c0_seq2	tRNA	RF00005	cm	1	71	81	2	-	no	1	0.55	0	61.3	4.3e-11	!
comp83350_c1_seq1	tRNA	RF00005	cm	1	71	203	132	-	no	1	0.56	0	61.2	4.5e-11	!
comp83350_c1_seq2	tRNA	RF00005	cm	1	71	303	232	-	no	1	0.56	0	61.2	4.5e-11	!
comp90592_c8_seq1	tRNA	RF00005	cm	1	71	787	857	+	no	1	0.61	0	61.2	4.6e-11	!
comp90067_c1_seq1	tRNA	RF00005	cm	1	71	122	50	-	no	1	0.51	0	60.8	5.8e-11	!
comp90067_c1_seq3	tRNA	RF00005	cm	1	71	392	320	-	no	1	0.49	0	60.6	6.7e-11	!
comp92019_c4_seq4	tRNA	RF00005	cm	1	71	3445	3371	-	no	1	0.55	0	60.4	7.5e-11	!
comp92019_c4_seq6	tRNA	RF00005	cm	1	71	2482	2408	-	no	1	0.55	0	60.4	7.5e-11	!
comp92019_c4_seq11	tRNA	RF00005	cm	1	71	9278	9204	-	no	1	0.55	0	60.4	7.5e-11	!
comp92019_c4_seq12	tRNA	RF00005	cm	1	71	3573	3499	-	no	1	0.55	0	60.4	7.5e-11	!
comp92019_c4_seq15	tRNA	RF00005	cm	1	71	10241	10167	-	no	1	0.55	0	60.4	7.5e-11	!
comp92019_c4_seq16	tRNA	RF00005	cm	1	71	4536	4462	-	no	1	0.55	0	60.4	7.5e-11	!
comp86953_c3_seq1	tRNA	RF00005	cm	1	71	246	319	+	no	1	0.55	0	60.2	8.6e-11	!
comp90884_c1_seq2	tRNA	RF00005	cm	1	71	8414	8485	+	no	1	0.51	0	60.1	9e-11	!
comp90884_c1_seq3	tRNA	RF00005	cm	1	71	5782	5853	+	no	1	0.51	0	60.1	9e-11	!
comp90884_c1_seq18	tRNA	RF00005	cm	1	71	5476	5547	+	no	1	0.51	0	60.1	9e-11	!
comp90884_c1_seq19	tRNA	RF00005	cm	1	71	8762	8833	+	no	1	0.51	0	60.1	9e-11	!
comp90884_c1_seq24	tRNA	RF00005	cm	1	71	7033	7104	+	no	1	0.51	0	60.1	9e-11	!
comp90884_c1_seq38	tRNA	RF00005	cm	1	71	6130	6201	+	no	1	0.51	0	60.1	9e-11	!
comp86953_c0_seq1	tRNA	RF00005	cm	1	71	206	289	+	no	1	0.55	0	60	9.7e-11	!
comp87698_c3_seq5	tRNA	RF00005	cm	1	71	468	541	+	no	1	0.55	0	59.3	1.5e-10	!
comp87698_c3_seq7	tRNA	RF00005	cm	1	71	582	655	+	no	1	0.55	0	59.3	1.5e-10	!
comp90592_c1_seq2	tRNA	RF00005	cm	1	71	896	825	-	no	1	0.64	0	59.1	1.8e-10	!
comp70756_c0_seq1	tRNA	RF00005	cm	1	71	2156	2077	-	no	1	0.55	0	58.2	3.2e-10	!
comp70756_c0_seq2	tRNA	RF00005	cm	1	71	2114	2035	-	no	1	0.55	0	58.2	3.2e-10	!
comp90146_c0_seq3	tRNA	RF00005	cm	1	71	1084	1155	+	no	1	0.56	0	58.1	3.3e-10	!
comp90146_c0_seq11	tRNA	RF00005	cm	1	71	1162	1233	+	no	1	0.56	0	58.1	3.3e-10	!
comp90146_c0_seq12	tRNA	RF00005	cm	1	71	192	263	+	no	1	0.56	0	58.1	3.3e-10	!
comp90146_c0_seq13	tRNA	RF00005	cm	1	71	261	332	+	no	1	0.56	0	58.1	3.3e-10	!
comp90146_c0_seq17	tRNA	RF00005	cm	1	71	1235	1306	+	no	1	0.56	0	58.1	3.3e-10	!
comp78861_c0_seq3	tRNA	RF00005	cm	1	71	1001	1082	+	no	1	0.55	0	57.3	5.5e-10	!
comp78861_c0_seq4	tRNA	RF00005	cm	1	71	1738	1819	+	no	1	0.55	0	57.3	5.5e-10	!
comp78861_c0_seq5	tRNA	RF00005	cm	1	71	2587	2668	+	no	1	0.55	0	57.3	5.5e-10	!
comp90592_c12_seq1	tRNA	RF00005	cm	1	71	347	276	-	no	1	0.49	0	57.3	5.6e-10	!
comp86953_c1_seq1	tRNA	RF00005	cm	1	71	1205	1285	+	no	1	0.52	0	57.1	6.5e-10	!
comp91983_c0_seq2	tRNA	RF00005	cm	1	71	277	205	-	no	1	0.59	0	57	6.6e-10	!
comp86953_c1_seq1	tRNA	RF00005	cm	1	71	651	724	+	no	1	0.62	0	56.8	7.5e-10	!
comp86953_c2_seq1	tRNA	RF00005	cm	1	66	141	223	+	3'	3	0.51	0	54	4.8e-09	!
comp86953_c0_seq1	tRNA	RF00005	cm	1	71	73	145	+	no	1	0.58	0	53.5	6.5e-09	!
comp92019_c3_seq1	tRNA	RF00005	cm	1	71	92	5	-	no	1	0.47	0	52.5	1.2e-08	!
comp90146_c0_seq1	tRNA	RF00005	cm	1	71	1084	1155	+	no	1	0.54	0	52	1.7e-08	!
comp90146_c0_seq10	tRNA	RF00005	cm	1	71	1084	1155	+	no	1	0.54	0	52	1.7e-08	!
comp90146_c0_seq15	tRNA	RF00005	cm	1	71	1162	1233	+	no	1	0.54	0	52	1.7e-08	!
comp90146_c0_seq19	tRNA	RF00005	cm	1	71	1162	1233	+	no	1	0.54	0	52	1.7e-08	!
comp89700_c1_seq1	tRNA	RF00005	cm	1	71	1190	1261	+	no	1	0.6	0	51.2	2.9e-08	!
comp86731_c0_seq6	tRNA	RF00005	cm	1	71	2683	2753	+	no	1	0.51	0	51.1	3e-08	!
comp82744_c0_seq2	tRNA	RF00005	cm	1	71	122	51	-	no	1	0.5	0	50	6e-08	!
comp73231_c0_seq2	tRNA	RF00005	cm	1	71	571	656	+	no	1	0.4	0	47.1	4.1e-07	!
comp73231_c0_seq3	tRNA	RF00005	cm	1	71	918	1003	+	no	1	0.4	0	47.1	4.1e-07	!
comp91243_c0_seq2	tRNA	RF00005	cm	1	71	1367	1438	+	no	1	0.49	0	44.6	2e-06	!
comp91243_c0_seq29	tRNA	RF00005	cm	1	71	1261	1332	+	no	1	0.49	0	44.6	2e-06	!
comp88159_c0_seq3	tRNA	RF00005	cm	1	71	136	65	-	no	1	0.5	0	44	2.9e-06	!
comp79140_c0_seq1	tRNA	RF00005	cm	1	71	636	719	+	no	1	0.48	0	41.2	1.7e-05	!
comp82744_c0_seq1	tRNA	RF00005	cm	1	71	122	51	-	no	1	0.49	0	40.9	2.1e-05	!
comp92019_c4_seq7	tRNA	RF00005	cm	15	71	2095	2038	-	5'	2	0.53	0	39.8	4.4e-05	!
comp92019_c4_seq8	tRNA	RF00005	cm	15	71	7800	7743	-	5'	2	0.53	0	39.8	4.4e-05	!
comp84770_c0_seq1	tRNA	RF00005	cm	1	71	800	879	+	no	1	0.45	0	39.3	6.2e-05	!
comp84770_c0_seq2	tRNA	RF00005	cm	1	71	710	789	+	no	1	0.45	0	39.3	6.2e-05	!
comp84770_c0_seq4	tRNA	RF00005	cm	1	71	710	789	+	no	1	0.45	0	39.3	6.2e-05	!
comp84770_c0_seq6	tRNA	RF00005	cm	1	71	530	609	+	no	1	0.45	0	39.3	6.2e-05	!
comp84770_c0_seq7	tRNA	RF00005	cm	1	71	710	789	+	no	1	0.45	0	39.3	6.2e-05	!
comp84770_c0_seq8	tRNA	RF00005	cm	1	71	530	609	+	no	1	0.45	0	39.3	6.2e-05	!
comp84770_c0_seq9	tRNA	RF00005	cm	1	71	710	789	+	no	1	0.45	0	39.3	6.2e-05	!
comp84770_c0_seq10	tRNA	RF00005	cm	1	71	800	879	+	no	1	0.45	0	39.3	6.2e-05	!
comp84770_c0_seq13	tRNA	RF00005	cm	1	71	800	879	+	no	1	0.45	0	39.3	6.2e-05	!
comp84770_c0_seq18	tRNA	RF00005	cm	1	71	530	609	+	no	1	0.45	0	39.3	6.2e-05	!
comp84770_c0_seq19	tRNA	RF00005	cm	1	71	530	609	+	no	1	0.45	0	39.3	6.2e-05	!
comp84770_c0_seq22	tRNA	RF00005	cm	1	71	800	879	+	no	1	0.45	0	39.3	6.2e-05	!
comp91983_c0_seq3	tRNA	RF00005	cm	9	71	565	501	-	5'	2	0.57	0	37	0.00026	!
comp66833_c0_seq1	tRNA	RF00005	cm	6	71	1336	1257	-	5'	2	0.43	0	34.9	0.001	!
comp413484_c0_seq1	tRNA	RF00005	cm	1	71	357	429	+	no	1	0.41	0	34.8	0.0011	!
comp91108_c2_seq3	tRNA	RF00005	cm	9	71	1	64	+	5'	2	0.55	0	34.4	0.0015	!
comp91108_c2_seq5	tRNA	RF00005	cm	9	71	1	64	+	5'	2	0.55	0	34.4	0.0015	!
comp65895_c0_seq1	RNaseP_bact_b	RF00011	cm	79	366	1	316	+	5'	2	0.47	0	224.5	2.5e-63	!
comp83556_c0_seq2	U3	RF00012	cm	1	218	228	9	-	no	1	0.48	0	73.3	3.4e-14	!
comp83556_c0_seq1	U3	RF00012	cm	1	218	374	153	-	no	1	0.47	0	65.5	3.5e-12	!
comp91834_c2_seq15	U4	RF00015	cm	4	140	1	148	+	5'	2	0.48	0	100.4	3.3e-20	!
comp91834_c2_seq20	U4	RF00015	cm	4	140	1	148	+	5'	2	0.48	0	100.4	3.3e-20	!
comp91834_c2_seq4	U4	RF00015	cm	4	140	1	147	+	5'	2	0.5	0	100.3	3.5e-20	!
comp91834_c2_seq5	U4	RF00015	cm	4	140	1	147	+	5'	2	0.5	0	100.3	3.5e-20	!
comp91834_c2_seq11	U4	RF00015	cm	4	140	1	147	+	5'	2	0.5	0	100.3	3.5e-20	!
comp91834_c2_seq22	U4	RF00015	cm	4	140	1	147	+	5'	2	0.5	0	100.3	3.5e-20	!
comp91834_c2_seq26	U4	RF00015	cm	4	140	1	147	+	5'	2	0.5	0	100.3	3.5e-20	!
comp91834_c2_seq30	U4	RF00015	cm	4	140	1	147	+	5'	2	0.5	0	100.3	3.5e-20	!
comp91834_c2_seq33	U4	RF00015	cm	4	140	1	147	+	5'	2	0.5	0	100.3	3.5e-20	!
comp91438_c5_seq15	U4	RF00015	cm	1	140	776	926	+	no	1	0.36	0	58.8	1e-09	!
comp91438_c5_seq4	U4	RF00015	cm	1	140	442	571	+	no	1	0.38	0	54.6	1.2e-08	!
comp87030_c0_seq9	SNORD14	RF00016	cm	1	116	1040	1162	+	no	1	0.46	0	90.8	9.6e-19	!
comp87030_c0_seq8	SNORD14	RF00016	cm	1	116	375	497	+	no	1	0.46	0	90.5	1.2e-18	!
comp87030_c0_seq11	SNORD14	RF00016	cm	1	116	369	491	+	no	1	0.46	0	90.5	1.2e-18	!
comp87030_c0_seq16	SNORD14	RF00016	cm	1	116	356	478	+	no	1	0.46	0	90.5	1.2e-18	!
comp87030_c0_seq15	SNORD14	RF00016	cm	1	116	275	398	+	no	1	0.44	0	90.2	1.4e-18	!
comp87030_c0_seq7	SNORD14	RF00016	cm	1	116	1040	1162	+	no	1	0.47	0	88.4	4.4e-18	!
comp87030_c0_seq12	SNORD14	RF00016	cm	1	116	1040	1162	+	no	1	0.47	0	88.4	4.4e-18	!
comp87030_c0_seq2	SNORD14	RF00016	cm	1	116	375	497	+	no	1	0.46	0	88.1	5.4e-18	!
comp87030_c0_seq4	SNORD14	RF00016	cm	1	116	369	491	+	no	1	0.46	0	88.1	5.4e-18	!
comp87030_c0_seq5	SNORD14	RF00016	cm	1	116	356	478	+	no	1	0.46	0	88.1	5.4e-18	!
comp87030_c0_seq14	SNORD14	RF00016	cm	1	116	356	478	+	no	1	0.46	0	88.1	5.4e-18	!
comp87030_c0_seq17	SNORD14	RF00016	cm	1	116	369	491	+	no	1	0.46	0	88.1	5.4e-18	!
comp87030_c0_seq19	SNORD14	RF00016	cm	1	116	375	497	+	no	1	0.46	0	88.1	5.4e-18	!
comp87030_c0_seq10	SNORD14	RF00016	cm	1	116	275	398	+	no	1	0.45	0	87.8	6.5e-18	!
comp87030_c0_seq13	SNORD14	RF00016	cm	1	116	275	398	+	no	1	0.45	0	87.8	6.5e-18	!
comp70712_c1_seq1	SNORD14	RF00016	cm	14	116	1	105	+	5'	2	0.5	0	75.1	2e-14	!
comp93783_c0_seq1	SNORD14	RF00016	cm	22	116	1	97	+	5'	2	0.47	0	70.4	3.7e-13	!
comp83683_c0_seq3	Metazoa_SRP	RF00017	cm	1	301	306	5	-	no	1	0.52	0	103.7	2.3e-24	!
comp83683_c0_seq4	Metazoa_SRP	RF00017	cm	1	301	302	5	-	no	1	0.53	0	95.8	3.7e-22	!
comp83683_c0_seq1	Metazoa_SRP	RF00017	cm	23	301	284	5	-	5'	2	0.53	0	78.7	2.4e-17	!
comp83683_c0_seq2	Metazoa_SRP	RF00017	cm	23	301	320	38	-	5'	2	0.51	0	61.6	1.4e-12	!
comp92376_c0_seq1	Metazoa_SRP	RF00017	cm	84	301	304	82	-	5'	2	0.54	0	58.7	9.3e-12	!
comp91438_c5_seq1	U5	RF00020	cm	1	116	222	338	+	no	1	0.43	0	89.3	1.3e-13	!
comp91438_c5_seq2	U5	RF00020	cm	1	116	222	338	+	no	1	0.43	0	89.3	1.3e-13	!
comp91438_c5_seq7	U5	RF00020	cm	1	116	174	290	+	no	1	0.43	0	89.3	1.3e-13	!
comp91438_c5_seq8	U5	RF00020	cm	1	116	222	338	+	no	1	0.43	0	89.3	1.3e-13	!
comp91438_c5_seq9	U5	RF00020	cm	1	116	174	290	+	no	1	0.43	0	89.3	1.3e-13	!
comp91438_c5_seq12	U5	RF00020	cm	1	116	174	290	+	no	1	0.43	0	89.3	1.3e-13	!
comp91438_c5_seq13	U5	RF00020	cm	1	116	222	338	+	no	1	0.43	0	89.3	1.3e-13	!
comp91438_c5_seq19	U5	RF00020	cm	1	116	174	290	+	no	1	0.43	0	89.3	1.3e-13	!
comp91438_c5_seq16	U5	RF00020	cm	1	116	101	217	+	no	1	0.4	0	85.1	1.2e-12	!
comp1745763_c0_seq1	tmRNA	RF00023	cm	45	297	6	219	+	no	1	0.58	0	51.2	2.7e-11	!
comp2345032_c0_seq1	tmRNA	RF00023	cm	9	292	2	300	+	5'&3'	3	0.42	0	42.9	9.1e-09	!
comp90157_c0_seq7	U6	RF00026	cm	1	104	788	686	-	no	1	0.47	0	110	2.4e-26	!
comp90157_c0_seq9	U6	RF00026	cm	1	104	1366	1264	-	no	1	0.47	0	110	2.4e-26	!
comp90157_c0_seq13	U6	RF00026	cm	1	104	1518	1416	-	no	1	0.47	0	110	2.4e-26	!
comp90157_c0_seq21	U6	RF00026	cm	1	104	1233	1131	-	no	1	0.5	0	100.5	1.3e-23	!
comp90157_c0_seq35	U6	RF00026	cm	1	104	1385	1283	-	no	1	0.5	0	100.5	1.3e-23	!
comp90157_c0_seq8	U6	RF00026	cm	1	104	650	548	-	no	1	0.5	0	95.6	3.7e-22	!
comp90157_c0_seq15	U6	RF00026	cm	1	104	529	427	-	no	1	0.5	0	95.6	3.7e-22	!
comp90339_c2_seq10	U6	RF00026	cm	1	104	1220	1135	-	no	1	0.42	0	36.4	5.3e-05	!
comp90339_c2_seq5	U6	RF00026	cm	1	104	1477	1392	-	no	1	0.42	0	36.4	5.3e-05	!
comp86255_c0_seq1	Intron_gpI	RF00028	cm	1	251	4041	3625	-	no	1	0.34	22.4	151.1	2.6e-38	!
comp91197_c2_seq2	Intron_gpII	RF00029	cm	1	93	1983	1841	-	no	1	0.5	0	74.5	6e-13	!
comp91197_c2_seq3	Intron_gpII	RF00029	cm	1	93	2065	1923	-	no	1	0.5	0	74.5	6e-13	!
comp91197_c2_seq4	Intron_gpII	RF00029	cm	1	93	2898	2756	-	no	1	0.5	0	74.5	6e-13	!
comp91197_c2_seq4	Intron_gpII	RF00029	cm	1	93	269	208	-	no	1	0.66	0	64	2.3e-10	!
comp91197_c2_seq5	Intron_gpII	RF00029	cm	1	93	269	208	-	no	1	0.66	0	64	2.3e-10	!
comp91197_c2_seq6	Intron_gpII	RF00029	cm	1	93	269	208	-	no	1	0.66	0	64	2.3e-10	!
comp91197_c2_seq10	Intron_gpII	RF00029	cm	1	93	269	208	-	no	1	0.66	0	64	2.3e-10	!
comp70780_c0_seq1	Intron_gpII	RF00029	cm	1	93	2432	2345	-	no	1	0.34	0	62.3	6e-10	!
comp86255_c3_seq1	Intron_gpII	RF00029	cm	1	93	1573	1484	-	no	1	0.38	0	59.8	2.5e-09	!
comp92019_c4_seq2	Intron_gpII	RF00029	cm	1	93	8203	8130	-	no	1	0.57	0	58.5	5.1e-09	!
comp92019_c4_seq4	Intron_gpII	RF00029	cm	1	93	1407	1334	-	no	1	0.57	0	58.5	5.1e-09	!
comp92019_c4_seq15	Intron_gpII	RF00029	cm	1	93	8203	8130	-	no	1	0.57	0	58.5	5.1e-09	!
comp92019_c4_seq16	Intron_gpII	RF00029	cm	1	93	2498	2425	-	no	1	0.57	0	58.5	5.1e-09	!
comp92019_c4_seq17	Intron_gpII	RF00029	cm	1	93	1407	1334	-	no	1	0.57	0	58.5	5.1e-09	!
comp92019_c4_seq19	Intron_gpII	RF00029	cm	1	93	2498	2425	-	no	1	0.57	0	58.5	5.1e-09	!
comp91643_c5_seq2	Intron_gpII	RF00029	cm	1	93	370	244	-	no	1	0.53	0	57.7	8.2e-09	!
comp91197_c4_seq2	Intron_gpII	RF00029	cm	1	93	740	878	+	no	1	0.43	0	55	3.6e-08	!
comp91771_c16_seq10	Intron_gpII	RF00029	cm	1	93	2401	2510	+	no	1	0.41	0	52.5	1.6e-07	!
comp35107_c0_seq1	Intron_gpII	RF00029	cm	1	93	554	661	+	no	1	0.48	0	51.5	2.7e-07	!
comp92019_c14_seq1	Intron_gpII	RF00029	cm	1	93	1428	1519	+	no	1	0.53	0	50.9	3.7e-07	!
comp35107_c2_seq1	Intron_gpII	RF00029	cm	1	93	1198	1316	+	no	1	0.47	0	50.7	4.2e-07	!
comp91197_c14_seq2	Intron_gpII	RF00029	cm	1	93	846	923	+	no	1	0.68	0	50.3	5.2e-07	!
comp91197_c14_seq7	Intron_gpII	RF00029	cm	1	93	846	923	+	no	1	0.68	0	50.3	5.2e-07	!
comp91197_c14_seq8	Intron_gpII	RF00029	cm	1	93	846	923	+	no	1	0.68	0	50.3	5.2e-07	!
comp90592_c10_seq9	Intron_gpII	RF00029	cm	1	93	1660	1727	+	no	1	0.44	0	49.7	7.7e-07	!
comp90592_c10_seq12	Intron_gpII	RF00029	cm	1	93	1675	1742	+	no	1	0.44	0	49.7	7.7e-07	!
comp86953_c5_seq1	Intron_gpII	RF00029	cm	1	93	4080	4007	-	no	1	0.5	0	49.6	7.7e-07	!
comp86953_c5_seq4	Intron_gpII	RF00029	cm	1	93	4800	4727	-	no	1	0.5	0	49.6	7.7e-07	!
comp90592_c13_seq1	Intron_gpII	RF00029	cm	1	93	2918	2996	+	no	1	0.39	0	49.1	1.1e-06	!
comp90592_c10_seq2	Intron_gpII	RF00029	cm	1	93	4337	4415	+	no	1	0.48	0	48.4	1.6e-06	!
comp90592_c10_seq3	Intron_gpII	RF00029	cm	1	93	3567	3645	+	no	1	0.48	0	48.4	1.6e-06	!
comp90592_c10_seq7	Intron_gpII	RF00029	cm	1	93	3807	3885	+	no	1	0.48	0	48.4	1.6e-06	!
comp92019_c4_seq7	Intron_gpII	RF00029	cm	1	93	1168	1080	-	no	1	0.6	0	47.9	2.1e-06	!
comp92019_c4_seq8	Intron_gpII	RF00029	cm	1	93	6873	6785	-	no	1	0.6	0	47.9	2.1e-06	!
comp92019_c4_seq1	Intron_gpII	RF00029	cm	1	93	103	51	-	no	1	0.64	0	46.5	4.7e-06	!
comp92019_c4_seq13	Intron_gpII	RF00029	cm	1	93	1529	1459	-	no	1	0.54	0	45.4	8.5e-06	!
comp92019_c4_seq18	Intron_gpII	RF00029	cm	1	93	7234	7164	-	no	1	0.54	0	45.4	8.5e-06	!
comp91197_c5_seq1	Intron_gpII	RF00029	cm	1	93	927	1056	+	no	1	0.58	0	44.7	1.3e-05	!
comp91771_c16_seq3	Intron_gpII	RF00029	cm	1	93	360	477	+	no	1	0.58	0	44.4	1.5e-05	!
comp91771_c16_seq7	Intron_gpII	RF00029	cm	1	93	360	477	+	no	1	0.58	0	44.4	1.5e-05	!
comp91771_c16_seq9	Intron_gpII	RF00029	cm	1	93	360	477	+	no	1	0.58	0	44.4	1.5e-05	!
comp86953_c5_seq2	Intron_gpII	RF00029	cm	1	93	3845	3777	-	no	1	0.45	0	43.2	3e-05	!
comp86953_c5_seq4	Intron_gpII	RF00029	cm	1	93	3845	3777	-	no	1	0.45	0	43.2	3e-05	!
comp90592_c2_seq3	Intron_gpII	RF00029	cm	1	93	2481	2407	-	no	1	0.41	0	42.5	4.3e-05	!
comp90592_c10_seq3	Intron_gpII	RF00029	cm	1	93	1286	1353	+	no	1	0.46	0	42.5	4.5e-05	!
comp90592_c10_seq13	Intron_gpII	RF00029	cm	1	93	1286	1353	+	no	1	0.46	0	42.5	4.5e-05	!
comp91197_c2_seq1	Intron_gpII	RF00029	cm	1	93	688	603	-	no	1	0.65	0	42.4	4.5e-05	!
comp91197_c2_seq6	Intron_gpII	RF00029	cm	1	93	1603	1518	-	no	1	0.65	0	42.4	4.5e-05	!
comp90592_c2_seq1	Intron_gpII	RF00029	cm	1	93	3319	3252	-	no	1	0.44	0	41.5	7.8e-05	!
comp90592_c2_seq3	Intron_gpII	RF00029	cm	1	93	4046	3979	-	no	1	0.44	0	41.5	7.8e-05	!
comp91643_c0_seq3	Intron_gpII	RF00029	cm	1	93	322	215	-	no	1	0.6	0	39.3	0.00027	!
comp91643_c0_seq8	Intron_gpII	RF00029	cm	1	93	322	215	-	no	1	0.6	0	39.3	0.00027	!
comp91643_c0_seq10	Intron_gpII	RF00029	cm	1	93	322	215	-	no	1	0.6	0	39.3	0.00027	!
comp91197_c14_seq1	Intron_gpII	RF00029	cm	1	93	2366	2487	+	no	1	0.48	0	39.1	0.0003	!
comp91197_c14_seq7	Intron_gpII	RF00029	cm	1	93	2193	2314	+	no	1	0.48	0	39.1	0.0003	!
comp86255_c1_seq1	Intron_gpII	RF00029	cm	1	93	3010	3083	+	no	1	0.36	0	38	0.00057	!
comp91739_c4_seq3	Intron_gpII	RF00029	cm	1	93	3132	3248	+	no	1	0.58	0	37.3	0.00082	!
comp55840_c0_seq1	Intron_gpII	RF00029	cm	1	93	109	54	-	no	1	0.64	0	35.6	0.0021	!
comp90592_c5_seq2	Intron_gpII	RF00029	cm	1	93	347	233	-	no	1	0.41	0	34	0.0055	!
comp91771_c16_seq2	Intron_gpII	RF00029	cm	1	93	2623	2685	+	no	1	0.52	0	33.2	0.0082	!
comp91771_c16_seq5	Intron_gpII	RF00029	cm	1	93	2623	2685	+	no	1	0.52	0	33.2	0.0082	!
comp92282_c0_seq1	RNase_MRP	RF00030	cm	57	266	229	11	-	5'	2	0.53	0	32.8	2.6e-05	!
comp89735_c0_seq6	Histone3	RF00032	cm	1	46	94	139	+	no	1	0.35	0	25.4	0.0072	!
comp86967_c0_seq1	snoR30	RF00046	cm	1	96	417	516	+	no	1	0.41	0	86.7	2.3e-18	!
comp86967_c0_seq3	snoR30	RF00046	cm	1	96	417	516	+	no	1	0.41	0	86.7	2.3e-18	!
comp86967_c0_seq2	snoR30	RF00046	cm	1	96	417	516	+	no	1	0.4	0	86	3.5e-18	!
comp86563_c0_seq1	snoR30	RF00046	cm	1	96	509	407	-	no	1	0.42	0	70	1.1e-13	!
comp77889_c0_seq1	SNORD36	RF00049	cm	1	77	342	427	+	no	1	0.28	0.1	40.4	0.0054	!
comp92267_c0_seq1	SNORD25	RF00054	cm	1	87	177	92	-	no	1	0.38	0	72.7	4.4e-14	!
comp83351_c0_seq1	SNORD25	RF00054	cm	1	87	592	509	-	no	1	0.39	0	65.1	5.8e-12	!
comp83351_c0_seq2	SNORD25	RF00054	cm	1	87	592	509	-	no	1	0.39	0	65.1	5.8e-12	!
comp77903_c1_seq1	SNORD96	RF00055	cm	1	83	90	1	-	3'	3	0.4	0	59.8	1.8e-09	!
comp87639_c0_seq5	TPP	RF00059	cm	1	105	660	528	-	no	1	0.51	0	69.5	3.5e-11	!
comp87639_c0_seq7	TPP	RF00059	cm	1	105	660	528	-	no	1	0.51	0	69.5	3.5e-11	!
comp87639_c0_seq8	TPP	RF00059	cm	1	105	660	528	-	no	1	0.51	0	69.5	3.5e-11	!
comp87639_c0_seq9	TPP	RF00059	cm	1	105	660	528	-	no	1	0.51	0	69.5	3.5e-11	!
comp83351_c0_seq1	SNORD24	RF00069	cm	1	76	819	735	-	no	1	0.4	0	65.2	1.5e-09	!
comp83351_c0_seq2	SNORD24	RF00069	cm	1	76	819	735	-	no	1	0.4	0	65.2	1.5e-09	!
comp35255_c1_seq1	SNORD24	RF00069	cm	17	76	1	66	+	5'	2	0.41	0	49.4	9.4e-06	!
comp91034_c1_seq2	mir-156	RF00073	cm	1	88	166	255	+	no	1	0.48	0	90.8	1.2e-18	!
comp91380_c0_seq3	mir-156	RF00073	cm	1	88	3419	3335	-	no	1	0.46	0	70.4	4.2e-13	!
comp91380_c0_seq4	mir-156	RF00073	cm	1	88	3536	3452	-	no	1	0.46	0	70.4	4.2e-13	!
comp91380_c0_seq5	mir-156	RF00073	cm	1	88	4133	4049	-	no	1	0.46	0	70.4	4.2e-13	!
comp91380_c0_seq7	mir-156	RF00073	cm	1	88	975	891	-	no	1	0.46	0	70.4	4.2e-13	!
comp85053_c0_seq1	mir-156	RF00073	cm	1	88	547	631	+	no	1	0.44	0	64.8	1.4e-11	!
comp85053_c0_seq2	mir-156	RF00073	cm	1	88	692	776	+	no	1	0.44	0	64.8	1.4e-11	!
comp85053_c0_seq3	mir-156	RF00073	cm	1	88	692	776	+	no	1	0.44	0	64.8	1.4e-11	!
comp85053_c0_seq4	mir-156	RF00073	cm	1	88	692	776	+	no	1	0.44	0	64.8	1.4e-11	!
comp85053_c0_seq5	mir-156	RF00073	cm	1	88	692	776	+	no	1	0.44	0	64.8	1.4e-11	!
comp85053_c0_seq6	mir-156	RF00073	cm	1	88	692	776	+	no	1	0.44	0	64.8	1.4e-11	!
comp85053_c0_seq7	mir-156	RF00073	cm	1	88	547	631	+	no	1	0.44	0	64.8	1.4e-11	!
comp85053_c0_seq8	mir-156	RF00073	cm	1	88	547	631	+	no	1	0.44	0	64.8	1.4e-11	!
comp85053_c0_seq9	mir-156	RF00073	cm	1	88	547	631	+	no	1	0.44	0	64.8	1.4e-11	!
comp85053_c0_seq10	mir-156	RF00073	cm	1	88	547	631	+	no	1	0.44	0	64.8	1.4e-11	!
comp85053_c0_seq11	mir-156	RF00073	cm	1	88	692	776	+	no	1	0.44	0	64.8	1.4e-11	!
comp85053_c0_seq12	mir-156	RF00073	cm	1	88	692	776	+	no	1	0.44	0	64.8	1.4e-11	!
comp85053_c0_seq13	mir-156	RF00073	cm	1	88	547	631	+	no	1	0.44	0	64.8	1.4e-11	!
comp85053_c0_seq14	mir-156	RF00073	cm	1	88	547	631	+	no	1	0.44	0	64.8	1.4e-11	!
comp85053_c0_seq15	mir-156	RF00073	cm	1	88	692	776	+	no	1	0.44	0	64.8	1.4e-11	!
comp85053_c0_seq16	mir-156	RF00073	cm	1	88	692	776	+	no	1	0.44	0	64.8	1.4e-11	!
comp85053_c0_seq17	mir-156	RF00073	cm	1	88	692	776	+	no	1	0.44	0	64.8	1.4e-11	!
comp85053_c0_seq18	mir-156	RF00073	cm	1	88	692	776	+	no	1	0.44	0	64.8	1.4e-11	!
comp85053_c0_seq19	mir-156	RF00073	cm	1	88	547	631	+	no	1	0.44	0	64.8	1.4e-11	!
comp85053_c0_seq20	mir-156	RF00073	cm	1	88	692	776	+	no	1	0.44	0	64.8	1.4e-11	!
comp85053_c0_seq21	mir-156	RF00073	cm	1	88	692	776	+	no	1	0.44	0	64.8	1.4e-11	!
comp85053_c0_seq22	mir-156	RF00073	cm	1	88	692	776	+	no	1	0.44	0	64.8	1.4e-11	!
comp85053_c0_seq23	mir-156	RF00073	cm	1	88	692	776	+	no	1	0.44	0	64.8	1.4e-11	!
comp85053_c0_seq24	mir-156	RF00073	cm	1	88	547	631	+	no	1	0.44	0	64.8	1.4e-11	!
comp85053_c0_seq25	mir-156	RF00073	cm	1	88	547	631	+	no	1	0.44	0	64.8	1.4e-11	!
comp85053_c0_seq26	mir-156	RF00073	cm	1	88	547	631	+	no	1	0.44	0	64.8	1.4e-11	!
comp85053_c0_seq27	mir-156	RF00073	cm	1	88	547	631	+	no	1	0.44	0	64.8	1.4e-11	!
comp85053_c0_seq28	mir-156	RF00073	cm	1	88	692	776	+	no	1	0.44	0	64.8	1.4e-11	!
comp85053_c0_seq29	mir-156	RF00073	cm	1	88	547	631	+	no	1	0.44	0	64.8	1.4e-11	!
comp91034_c1_seq2	mir-156	RF00073	cm	1	88	255	166	-	no	1	0.48	0	53.9	1.2e-08	!
comp74220_c0_seq1	mir-156	RF00073	cm	1	88	158	72	-	no	1	0.48	0	46.1	1.7e-06	!
comp74220_c0_seq3	mir-156	RF00073	cm	1	88	158	72	-	no	1	0.48	0	46.1	1.7e-06	!
comp91380_c0_seq3	mir-156	RF00073	cm	1	88	3335	3419	+	no	1	0.46	0	43.4	9.1e-06	!
comp91380_c0_seq4	mir-156	RF00073	cm	1	88	3452	3536	+	no	1	0.46	0	43.4	9.1e-06	!
comp91380_c0_seq5	mir-156	RF00073	cm	1	88	4049	4133	+	no	1	0.46	0	43.4	9.1e-06	!
comp91380_c0_seq7	mir-156	RF00073	cm	1	88	891	975	+	no	1	0.46	0	43.4	9.1e-06	!
comp85053_c0_seq1	mir-156	RF00073	cm	1	88	631	547	-	no	1	0.44	0	42.9	1.2e-05	!
comp85053_c0_seq2	mir-156	RF00073	cm	1	88	776	692	-	no	1	0.44	0	42.9	1.2e-05	!
comp85053_c0_seq3	mir-156	RF00073	cm	1	88	776	692	-	no	1	0.44	0	42.9	1.2e-05	!
comp85053_c0_seq4	mir-156	RF00073	cm	1	88	776	692	-	no	1	0.44	0	42.9	1.2e-05	!
comp85053_c0_seq5	mir-156	RF00073	cm	1	88	776	692	-	no	1	0.44	0	42.9	1.2e-05	!
comp85053_c0_seq6	mir-156	RF00073	cm	1	88	776	692	-	no	1	0.44	0	42.9	1.2e-05	!
comp85053_c0_seq7	mir-156	RF00073	cm	1	88	631	547	-	no	1	0.44	0	42.9	1.2e-05	!
comp85053_c0_seq8	mir-156	RF00073	cm	1	88	631	547	-	no	1	0.44	0	42.9	1.2e-05	!
comp85053_c0_seq9	mir-156	RF00073	cm	1	88	631	547	-	no	1	0.44	0	42.9	1.2e-05	!
comp85053_c0_seq10	mir-156	RF00073	cm	1	88	631	547	-	no	1	0.44	0	42.9	1.2e-05	!
comp85053_c0_seq11	mir-156	RF00073	cm	1	88	776	692	-	no	1	0.44	0	42.9	1.2e-05	!
comp85053_c0_seq12	mir-156	RF00073	cm	1	88	776	692	-	no	1	0.44	0	42.9	1.2e-05	!
comp85053_c0_seq13	mir-156	RF00073	cm	1	88	631	547	-	no	1	0.44	0	42.9	1.2e-05	!
comp85053_c0_seq14	mir-156	RF00073	cm	1	88	631	547	-	no	1	0.44	0	42.9	1.2e-05	!
comp85053_c0_seq15	mir-156	RF00073	cm	1	88	776	692	-	no	1	0.44	0	42.9	1.2e-05	!
comp85053_c0_seq16	mir-156	RF00073	cm	1	88	776	692	-	no	1	0.44	0	42.9	1.2e-05	!
comp85053_c0_seq17	mir-156	RF00073	cm	1	88	776	692	-	no	1	0.44	0	42.9	1.2e-05	!
comp85053_c0_seq18	mir-156	RF00073	cm	1	88	776	692	-	no	1	0.44	0	42.9	1.2e-05	!
comp85053_c0_seq19	mir-156	RF00073	cm	1	88	631	547	-	no	1	0.44	0	42.9	1.2e-05	!
comp85053_c0_seq20	mir-156	RF00073	cm	1	88	776	692	-	no	1	0.44	0	42.9	1.2e-05	!
comp85053_c0_seq21	mir-156	RF00073	cm	1	88	776	692	-	no	1	0.44	0	42.9	1.2e-05	!
comp85053_c0_seq22	mir-156	RF00073	cm	1	88	776	692	-	no	1	0.44	0	42.9	1.2e-05	!
comp85053_c0_seq23	mir-156	RF00073	cm	1	88	776	692	-	no	1	0.44	0	42.9	1.2e-05	!
comp85053_c0_seq24	mir-156	RF00073	cm	1	88	631	547	-	no	1	0.44	0	42.9	1.2e-05	!
comp85053_c0_seq25	mir-156	RF00073	cm	1	88	631	547	-	no	1	0.44	0	42.9	1.2e-05	!
comp85053_c0_seq26	mir-156	RF00073	cm	1	88	631	547	-	no	1	0.44	0	42.9	1.2e-05	!
comp85053_c0_seq27	mir-156	RF00073	cm	1	88	631	547	-	no	1	0.44	0	42.9	1.2e-05	!
comp85053_c0_seq28	mir-156	RF00073	cm	1	88	776	692	-	no	1	0.44	0	42.9	1.2e-05	!
comp85053_c0_seq29	mir-156	RF00073	cm	1	88	631	547	-	no	1	0.44	0	42.9	1.2e-05	!
comp84901_c0_seq3	mir-156	RF00073	cm	1	88	685	768	+	no	1	0.35	0	41.4	3.2e-05	!
comp103615_c0_seq1	mir-156	RF00073	cm	1	88	809	685	-	no	1	0.35	0	36.6	0.00063	!
comp84901_c0_seq3	mir-156	RF00073	cm	1	88	768	685	-	no	1	0.35	0	35.7	0.0011	!
comp34865_c0_seq1	mir-166	RF00075	cm	1	126	75	180	+	no	1	0.42	0	86.6	4.9e-20	!
comp34865_c0_seq2	mir-166	RF00075	cm	1	126	75	180	+	no	1	0.42	0	86.6	4.9e-20	!
comp34865_c0_seq1	mir-166	RF00075	cm	1	126	239	335	+	no	1	0.51	0	75.5	1e-16	!
comp34865_c0_seq2	mir-166	RF00075	cm	1	126	239	335	+	no	1	0.51	0	75.5	1e-16	!
comp58896_c0_seq1	mir-166	RF00075	cm	1	126	89	188	+	no	1	0.5	0	71.3	1.9e-15	!
comp58037_c0_seq1	mir-166	RF00075	cm	1	126	1624	1507	-	no	1	0.43	0	67.1	3.2e-14	!
comp72589_c0_seq1	mir-166	RF00075	cm	1	118	99	1	-	3'	3	0.39	0	65	1.4e-13	!
comp34865_c0_seq1	mir-166	RF00075	cm	1	126	180	75	-	no	1	0.42	0	51.2	1.9e-09	!
comp34865_c0_seq2	mir-166	RF00075	cm	1	126	180	75	-	no	1	0.42	0	51.2	1.9e-09	!
comp58037_c0_seq1	mir-166	RF00075	cm	1	126	1507	1707	+	no	1	0.39	0	35.1	0.00012	!
comp34865_c0_seq1	mir-166	RF00075	cm	1	126	335	239	-	no	1	0.51	0	32.4	0.00073	!
comp34865_c0_seq2	mir-166	RF00075	cm	1	126	335	239	-	no	1	0.51	0	32.4	0.00073	!
comp79612_c1_seq1	mir-166	RF00075	cm	102	126	1	25	+	5'	2	0.56	0	32.1	0.00093	!
comp79612_c1_seq2	mir-166	RF00075	cm	102	126	1	25	+	5'	2	0.56	0	32.1	0.00093	!
comp72589_c0_seq1	mir-166	RF00075	cm	9	126	1	99	+	5'	2	0.39	0	31.1	0.0018	!
comp58896_c0_seq1	mir-166	RF00075	cm	1	126	188	89	-	no	1	0.5	0	30	0.004	!
comp58896_c0_seq1	mir-166	RF00075	cm	103	126	1	24	+	5'	2	0.54	0	29.7	0.0047	!
comp87030_c0_seq7	SNORD27	RF00086	cm	1	71	415	495	+	no	1	0.33	0	43.4	0.00017	!
comp87030_c0_seq9	SNORD27	RF00086	cm	1	71	415	495	+	no	1	0.33	0	43.4	0.00017	!
comp87030_c0_seq12	SNORD27	RF00086	cm	1	71	415	495	+	no	1	0.33	0	43.4	0.00017	!
comp87030_c0_seq5	SNORD27	RF00086	cm	1	71	135	218	+	no	1	0.33	0	38.8	0.0025	!
comp87030_c0_seq14	SNORD27	RF00086	cm	1	71	135	218	+	no	1	0.33	0	38.8	0.0025	!
comp87030_c0_seq16	SNORD27	RF00086	cm	1	71	135	218	+	no	1	0.33	0	38.8	0.0025	!
comp88491_c3_seq1	SNORD18	RF00093	cm	1	73	263	338	+	no	1	0.39	0	45.2	4.2e-05	!
comp61026_c0_seq1	SNORD18	RF00093	cm	1	73	539	465	-	no	1	0.39	0	43.5	0.00011	!
comp88491_c3_seq2	SNORD18	RF00093	cm	1	73	284	358	+	no	1	0.43	0	42.6	0.00018	!
comp91915_c0_seq1	snoR71	RF00097	cm	1	107	126	232	+	no	1	0.39	0	55.5	1.2e-08	!
comp91915_c0_seq3	snoR71	RF00097	cm	1	107	126	232	+	no	1	0.39	0	55.5	1.2e-08	!
comp91915_c0_seq4	snoR71	RF00097	cm	1	107	126	232	+	no	1	0.39	0	55.5	1.2e-08	!
comp91915_c0_seq6	snoR71	RF00097	cm	1	107	126	232	+	no	1	0.39	0	55.5	1.2e-08	!
comp92261_c0_seq11	snoR71	RF00097	cm	1	107	100	206	+	no	1	0.36	0	53.6	3.7e-08	!
comp92261_c0_seq25	snoR71	RF00097	cm	1	107	100	206	+	no	1	0.36	0	53.6	3.7e-08	!
comp92261_c0_seq26	snoR71	RF00097	cm	1	107	100	206	+	no	1	0.36	0	53.6	3.7e-08	!
comp92263_c0_seq1	snoR71	RF00097	cm	1	107	686	580	-	no	1	0.4	0	51.2	1.5e-07	!
comp91915_c0_seq5	snoR71	RF00097	cm	1	107	126	232	+	no	1	0.39	0	51	1.7e-07	!
comp71128_c0_seq1	snoR71	RF00097	cm	1	107	8	114	+	no	1	0.4	0	47.1	1.8e-06	!
comp92200_c0_seq1	snoR71	RF00097	cm	1	107	165	271	+	no	1	0.41	0	46.6	2.4e-06	!
comp92200_c0_seq4	snoR71	RF00097	cm	1	107	262	368	+	no	1	0.41	0	46.6	2.4e-06	!
comp92261_c0_seq3	snoR71	RF00097	cm	1	107	1622	1721	+	no	1	0.41	0	45.5	4.8e-06	!
comp92261_c0_seq4	snoR71	RF00097	cm	1	107	1873	1972	+	no	1	0.41	0	45.5	4.8e-06	!
comp92261_c0_seq5	snoR71	RF00097	cm	1	107	3447	3546	+	no	1	0.41	0	45.5	4.8e-06	!
comp92261_c0_seq6	snoR71	RF00097	cm	1	107	893	992	+	no	1	0.41	0	45.5	4.8e-06	!
comp92261_c0_seq7	snoR71	RF00097	cm	1	107	1744	1843	+	no	1	0.41	0	45.5	4.8e-06	!
comp92261_c0_seq10	snoR71	RF00097	cm	1	107	1873	1972	+	no	1	0.41	0	45.5	4.8e-06	!
comp92261_c0_seq12	snoR71	RF00097	cm	1	107	3532	3631	+	no	1	0.41	0	45.5	4.8e-06	!
comp92261_c0_seq13	snoR71	RF00097	cm	1	107	3447	3546	+	no	1	0.41	0	45.5	4.8e-06	!
comp92261_c0_seq15	snoR71	RF00097	cm	1	107	166	265	+	no	1	0.41	0	45.5	4.8e-06	!
comp92261_c0_seq18	snoR71	RF00097	cm	1	107	3607	3706	+	no	1	0.41	0	45.5	4.8e-06	!
comp92261_c0_seq19	snoR71	RF00097	cm	1	107	3532	3631	+	no	1	0.41	0	45.5	4.8e-06	!
comp92261_c0_seq20	snoR71	RF00097	cm	1	107	4579	4678	+	no	1	0.41	0	45.5	4.8e-06	!
comp92261_c0_seq21	snoR71	RF00097	cm	1	107	3607	3706	+	no	1	0.41	0	45.5	4.8e-06	!
comp92261_c0_seq22	snoR71	RF00097	cm	1	107	893	992	+	no	1	0.41	0	45.5	4.8e-06	!
comp92261_c0_seq24	snoR71	RF00097	cm	1	107	4579	4678	+	no	1	0.41	0	45.5	4.8e-06	!
comp92261_c0_seq30	snoR71	RF00097	cm	1	107	1622	1721	+	no	1	0.41	0	45.5	4.8e-06	!
comp92261_c0_seq31	snoR71	RF00097	cm	1	107	166	265	+	no	1	0.41	0	45.5	4.8e-06	!
comp92261_c0_seq32	snoR71	RF00097	cm	1	107	1744	1843	+	no	1	0.41	0	45.5	4.8e-06	!
comp91915_c0_seq2	snoR71	RF00097	cm	1	107	118	217	+	no	1	0.46	0	43.9	1.2e-05	!
comp91616_c1_seq1	snoR71	RF00097	cm	7	107	257	157	-	5'	2	0.43	0	42.2	3.5e-05	!
comp77456_c1_seq1	snoR71	RF00097	cm	1	107	183	77	-	no	1	0.43	0	41.2	6.1e-05	!
comp77456_c1_seq2	snoR71	RF00097	cm	1	107	183	77	-	no	1	0.43	0	41.2	6.1e-05	!
comp89362_c7_seq7	snoR71	RF00097	cm	1	107	446	341	-	no	1	0.4	0	40.7	8.7e-05	!
comp89362_c7_seq17	snoR71	RF00097	cm	1	107	446	341	-	no	1	0.4	0	40.7	8.7e-05	!
comp3919_c0_seq1	snoR71	RF00097	cm	1	107	274	169	-	no	1	0.38	0	34.1	0.0046	!
comp87906_c0_seq1	IS128	RF00125	cm	118	202	475	390	-	no	1	0.31	0	32.4	0.009	!
comp87906_c0_seq3	IS128	RF00125	cm	118	202	475	390	-	no	1	0.31	0	32.4	0.009	!
comp87906_c0_seq5	IS128	RF00125	cm	118	202	475	390	-	no	1	0.31	0	32.4	0.009	!
comp87906_c0_seq6	IS128	RF00125	cm	118	202	475	390	-	no	1	0.31	0	32.4	0.009	!
comp87906_c0_seq7	IS128	RF00125	cm	118	202	475	390	-	no	1	0.31	0	32.4	0.009	!
comp94147_c0_seq1	snoR24	RF00132	cm	1	97	358	268	-	no	1	0.41	0	85.7	1.4e-15	!
comp79786_c0_seq1	snoR24	RF00132	cm	1	97	91	1	-	no	1	0.4	0	84.9	2.2e-15	!
comp79786_c0_seq2	snoR24	RF00132	cm	1	97	296	207	-	no	1	0.41	0	77.9	1.3e-13	!
comp56251_c0_seq1	snoR24	RF00132	cm	34	97	369	309	-	5'	2	0.43	0	43.3	6.7e-05	!
comp77653_c0_seq1	SNORD33	RF00133	cm	1	85	155	80	-	no	1	0.36	0	54.1	4.8e-07	!
comp71371_c0_seq1	snoZ196	RF00134	cm	1	85	1	86	+	no	1	0.28	0.1	66.9	6.8e-09	!
comp70797_c1_seq1	snoZ223	RF00135	cm	1	94	538	629	+	no	1	0.34	0	56.5	5.7e-09	!
comp37181_c0_seq1	snoZ223	RF00135	cm	36	94	238	179	-	5'	2	0.35	0	50.4	2.5e-07	!
comp87614_c0_seq1	snoZ223	RF00135	cm	33	94	1	65	+	5'	2	0.35	0	50	3.2e-07	!
comp95277_c0_seq1	snoZ223	RF00135	cm	1	58	56	1	-	3'	3	0.34	0	35.8	0.0022	!
comp87504_c1_seq2	snoZ105	RF00145	cm	1	72	2096	2021	-	no	1	0.34	0	51.4	1.3e-05	!
comp87504_c1_seq3	snoZ105	RF00145	cm	1	72	2285	2210	-	no	1	0.34	0	51.4	1.3e-05	!
comp36827_c0_seq1	snoZ105	RF00145	cm	1	72	406	335	-	no	1	0.33	0	43.7	0.00064	!
comp86265_c0_seq1	snoZ105	RF00145	cm	1	72	345	412	+	no	1	0.29	0	42.2	0.0013	!
comp86967_c0_seq3	SNORD34	RF00147	cm	1	80	611	695	+	no	1	0.35	0	40.3	0.00035	!
comp86967_c0_seq1	SNORD34	RF00147	cm	1	80	611	695	+	no	1	0.34	0	38.2	0.0012	!
comp86967_c0_seq2	SNORD34	RF00147	cm	1	80	598	680	+	no	1	0.34	0	35.9	0.0045	!
comp78186_c0_seq3	snoZ103	RF00149	cm	1	68	68	1	-	3'	3	0.37	0	59.5	2.1e-09	!
comp78186_c0_seq2	snoZ103	RF00149	cm	1	54	54	1	-	3'	3	0.41	0	50.5	4.6e-07	!
comp35167_c0_seq2	snoZ159	RF00160	cm	1	87	175	258	+	no	1	0.39	0	73.7	1.2e-12	!
comp35167_c0_seq1	snoZ159	RF00160	cm	1	87	341	426	+	no	1	0.4	0	72.2	3e-12	!
comp35167_c0_seq1	snoZ159	RF00160	cm	1	63	531	590	+	3'	3	0.37	0	40.9	0.00028	!
comp35167_c0_seq2	snoZ159	RF00160	cm	1	63	363	422	+	3'	3	0.37	0	40.9	0.00028	!
comp38965_c0_seq1	SSU_rRNA_bacteria	RF00177	cm	320	935	1	599	+	5'&3'	4	0.54	1.8	554	1.3e-174	!
comp88866_c1_seq4	SSU_rRNA_bacteria	RF00177	cm	332	794	1	446	+	5'&3'	4	0.5	0	445.3	2.1e-139	!
comp88866_c1_seq3	SSU_rRNA_bacteria	RF00177	cm	333	762	1	432	+	5'&3'	4	0.48	0	398.6	2.5e-124	!
comp88866_c1_seq2	SSU_rRNA_bacteria	RF00177	cm	332	762	1	414	+	5'&3'	4	0.48	0	398.4	2.9e-124	!
comp91140_c2_seq5	SSU_rRNA_bacteria	RF00177	cm	1	428	22	445	+	3'	3	0.6	5.2	390.5	1.1e-121	!
comp88866_c1_seq9	SSU_rRNA_bacteria	RF00177	cm	393	794	1	409	+	5'&3'	4	0.55	0.3	378.1	1.1e-117	!
comp91140_c2_seq1	SSU_rRNA_bacteria	RF00177	cm	1	428	1620	2045	+	3'	3	0.57	1	370.8	2.6e-115	!
comp80518_c0_seq1	SSU_rRNA_bacteria	RF00177	cm	500	892	1	388	+	5'&3'	4	0.56	0.2	341.2	1e-105	!
comp91140_c2_seq4	SSU_rRNA_bacteria	RF00177	cm	98	428	1	328	+	5'&3'	4	0.57	0.4	298.4	6.9e-92	!
comp83638_c0_seq1	SSU_rRNA_bacteria	RF00177	cm	14	354	333	1	-	5'&3'	4	0.51	0	284.7	1.8e-87	!
comp88866_c1_seq1	SSU_rRNA_bacteria	RF00177	cm	332	645	1	297	+	5'&3'	4	0.5	0	283.1	6.3e-87	!
comp88866_c1_seq7	SSU_rRNA_bacteria	RF00177	cm	506	786	1	281	+	5'&3'	4	0.52	0	251.9	8.1e-77	!
comp89084_c0_seq5	SSU_rRNA_bacteria	RF00177	cm	66	354	1	288	+	5'&3'	4	0.44	0	241.4	2e-73	!
comp86806_c0_seq1	SSU_rRNA_bacteria	RF00177	cm	945	1200	254	1	-	5'&3'	4	0.57	0	236.2	9.7e-72	!
comp88866_c1_seq5	SSU_rRNA_bacteria	RF00177	cm	560	794	1	235	+	5'&3'	4	0.57	0.3	230.7	5.8e-70	!
comp88866_c0_seq1	SSU_rRNA_bacteria	RF00177	cm	24	307	1	291	+	5'&3'	4	0.5	0	225.8	2.2e-68	!
comp51650_c0_seq1	SSU_rRNA_bacteria	RF00177	cm	1161	1392	1	233	+	5'&3'	4	0.6	0	225	4.1e-68	!
comp89084_c0_seq2	SSU_rRNA_bacteria	RF00177	cm	72	354	1	286	+	5'&3'	4	0.6	0.1	222.7	2.2e-67	!
comp86806_c1_seq2	SSU_rRNA_bacteria	RF00177	cm	1165	1382	1	218	+	5'&3'	4	0.55	0	222.3	3.1e-67	!
comp88866_c1_seq10	SSU_rRNA_bacteria	RF00177	cm	508	753	1	245	+	5'&3'	4	0.51	0	219.9	1.8e-66	!
comp86806_c1_seq1	SSU_rRNA_bacteria	RF00177	cm	1169	1379	1	212	+	5'&3'	4	0.57	0	212.7	3.8e-64	!
comp89084_c0_seq3	SSU_rRNA_bacteria	RF00177	cm	1	306	1	300	+	3'	3	0.59	0.6	210.4	2.1e-63	!
comp91140_c2_seq2	SSU_rRNA_bacteria	RF00177	cm	98	330	1	238	+	5'&3'	4	0.5	0	208.2	1.1e-62	!
comp75928_c0_seq1	SSU_rRNA_bacteria	RF00177	cm	47	327	265	1	-	5'&3'	4	0.48	0	199.5	7.2e-60	!
comp2470481_c0_seq1	SSU_rRNA_bacteria	RF00177	cm	49	309	249	1	-	5'&3'	4	0.59	0	197.7	2.6e-59	!
comp632102_c0_seq1	SSU_rRNA_bacteria	RF00177	cm	537	762	1	226	+	5'&3'	4	0.5	0	195.6	1.3e-58	!
comp89084_c0_seq4	SSU_rRNA_bacteria	RF00177	cm	1	278	1	262	+	3'	3	0.55	0	188	3.9e-56	!
comp36260_c0_seq1	SSU_rRNA_bacteria	RF00177	cm	39	296	253	1	-	5'&3'	4	0.55	0	187	8.2e-56	!
comp88866_c1_seq6	SSU_rRNA_bacteria	RF00177	cm	542	753	1	211	+	5'&3'	4	0.55	0	186.9	8.3e-56	!
comp88866_c1_seq8	SSU_rRNA_bacteria	RF00177	cm	542	749	1	207	+	5'&3'	4	0.51	0	172.3	4.6e-51	!
comp69746_c0_seq1	SSU_rRNA_bacteria	RF00177	cm	558	761	1	205	+	5'&3'	4	0.51	0	169.9	2.8e-50	!
comp89084_c0_seq1	SSU_rRNA_bacteria	RF00177	cm	133	354	1	219	+	5'&3'	4	0.55	0	167.7	1.4e-49	!
comp63143_c0_seq1	SSU_rRNA_bacteria	RF00177	cm	147	351	1	204	+	5'&3'	4	0.49	0	155.8	9.7e-46	!
comp60047_c0_seq1	SSU_rRNA_bacteria	RF00177	cm	96	301	205	1	-	5'&3'	4	0.54	0	150.5	5.1e-44	!
comp74480_c0_seq1	SSU_rRNA_bacteria	RF00177	cm	52	277	227	1	-	5'&3'	4	0.59	0.1	140.1	1.2e-40	!
comp35107_c2_seq1	SSU_rRNA_bacteria	RF00177	cm	1407	1533	1	127	+	5'	2	0.57	0	106.6	8.5e-30	!
comp91844_c0_seq1	SSU_rRNA_bacteria	RF00177	cm	627	869	255	6	-	5'	4	0.44	0	78.9	7.8e-21	!
comp91844_c5_seq1	SSU_rRNA_bacteria	RF00177	cm	989	1247	271	1	-	5'&3'	4	0.5	0	68.5	1.8e-17	!
comp92091_c6_seq5	SSU_rRNA_bacteria	RF00177	cm	1054	1184	518	400	-	5'	4	0.52	0	43.4	2.4e-09	!
comp91197_c12_seq1	SSU_rRNA_bacteria	RF00177	cm	1486	1533	1	48	+	5'	2	0.54	0	37.5	2e-07	!
comp91197_c12_seq2	SSU_rRNA_bacteria	RF00177	cm	1486	1533	1	48	+	5'	2	0.54	0	37.5	2e-07	!
comp91844_c4_seq1	SSU_rRNA_bacteria	RF00177	cm	1412	1533	808	660	-	5'	2	0.54	0	33.8	3.1e-06	!
comp88491_c3_seq2	snoZ199	RF00200	cm	1	84	129	206	+	no	1	0.33	0	88	2.2e-14	!
comp88491_c3_seq1	snoZ199	RF00200	cm	1	84	127	204	+	no	1	0.32	0	87	3.7e-14	!
comp61026_c0_seq1	snoZ199	RF00200	cm	1	84	700	613	-	no	1	0.25	1.6	71.7	1.4e-10	!
comp70797_c1_seq1	snoZ278	RF00201	cm	1	115	707	821	+	no	1	0.39	0	57.2	3.5e-09	!
comp70797_c0_seq1	snoZ278	RF00201	cm	1	115	4	118	+	no	1	0.43	0	42.8	2e-05	!
comp70797_c0_seq1	snoZ278	RF00201	cm	1	115	157	279	+	no	1	0.41	0	41	5.9e-05	!
comp77430_c0_seq1	snoR66	RF00202	cm	1	76	1700	1627	-	no	1	0.34	0	70.1	3.9e-13	!
comp87585_c0_seq1	snoR160	RF00203	cm	1	80	1574	1494	-	no	1	0.33	0	63.6	1.6e-08	!
comp83351_c0_seq3	snoR12	RF00204	cm	1	83	1910	1831	-	no	1	0.32	0	74.5	7.8e-13	!
comp83351_c0_seq1	snoR12	RF00204	cm	1	83	955	876	-	no	1	0.31	0	72.8	2.2e-12	!
comp83351_c0_seq2	snoR12	RF00204	cm	1	83	955	876	-	no	1	0.31	0	72.8	2.2e-12	!
comp35255_c0_seq1	snoR12	RF00204	cm	1	83	221	137	-	no	1	0.28	0.1	35.3	0.0069	!
comp75008_c0_seq1	snoR41	RF00205	cm	1	97	272	178	-	no	1	0.35	0	59.5	1.7e-08	!
comp88491_c3_seq2	U54	RF00206	cm	1	81	412	492	+	no	1	0.36	0	53.4	3.8e-07	!
comp77889_c1_seq4	snoR38	RF00213	cm	1	91	493	579	+	no	1	0.33	0	68.1	3e-09	!
comp77889_c1_seq1	snoR38	RF00213	cm	1	91	514	600	+	no	1	0.33	0	66.8	5.9e-09	!
comp77889_c1_seq3	snoR38	RF00213	cm	1	91	514	600	+	no	1	0.33	0	66.8	5.9e-09	!
comp35515_c0_seq1	snoR38	RF00213	cm	1	91	353	271	-	no	1	0.33	0	60.7	1.4e-07	!
comp71261_c1_seq1	snoR38	RF00213	cm	32	91	204	145	-	5'	2	0.43	0	41.7	0.0027	!
comp90093_c1_seq1	Retro_dr1	RF00214	cm	1	90	734	826	+	no	1	0.57	0	93.6	3.5e-19	!
comp90093_c1_seq3	Retro_dr1	RF00214	cm	1	90	812	904	+	no	1	0.57	0	93.6	3.5e-19	!
comp87783_c1_seq6	IRES_HepA	RF00228	cm	163	417	484	297	-	no	1	0.46	0	25.8	0.0013	!
comp87783_c1_seq8	IRES_HepA	RF00228	cm	163	417	484	297	-	no	1	0.46	0	25.8	0.0013	!
comp86137_c0_seq1	mir-160	RF00247	cm	1	90	1194	1109	-	no	1	0.44	0	73.8	1.1e-14	!
comp86137_c0_seq2	mir-160	RF00247	cm	1	90	963	878	-	no	1	0.44	0	73.8	1.1e-14	!
comp86137_c0_seq3	mir-160	RF00247	cm	1	90	1148	1063	-	no	1	0.44	0	73.8	1.1e-14	!
comp86137_c0_seq4	mir-160	RF00247	cm	1	90	1009	924	-	no	1	0.44	0	73.8	1.1e-14	!
comp80705_c0_seq1	mir-160	RF00247	cm	1	90	831	744	-	no	1	0.51	0	71.4	5.1e-14	!
comp86137_c0_seq1	mir-160	RF00247	cm	1	90	1109	1194	+	no	1	0.44	0	45.3	1e-06	!
comp86137_c0_seq2	mir-160	RF00247	cm	1	90	878	963	+	no	1	0.44	0	45.3	1e-06	!
comp86137_c0_seq3	mir-160	RF00247	cm	1	90	1063	1148	+	no	1	0.44	0	45.3	1e-06	!
comp86137_c0_seq4	mir-160	RF00247	cm	1	90	924	1009	+	no	1	0.44	0	45.3	1e-06	!
comp80705_c0_seq1	mir-160	RF00247	cm	1	90	744	831	+	no	1	0.51	0	41.2	1.5e-05	!
comp88491_c3_seq2	snoR64	RF00267	cm	1	94	522	615	+	no	1	0.31	0	94.2	3.2e-19	!
comp87217_c0_seq1	snoZ7	RF00268	cm	1	78	5	81	+	no	1	0.32	0	52.3	1.3e-06	!
comp87217_c0_seq9	snoZ7	RF00268	cm	1	78	29	105	+	no	1	0.32	0	52.3	1.3e-06	!
comp87217_c0_seq5	snoZ7	RF00268	cm	1	78	289	370	+	no	1	0.33	0	49.1	7.5e-06	!
comp87217_c0_seq6	snoZ7	RF00268	cm	1	78	410	491	+	no	1	0.33	0	49.1	7.5e-06	!
comp87217_c0_seq7	snoZ7	RF00268	cm	1	78	289	370	+	no	1	0.33	0	49.1	7.5e-06	!
comp87217_c0_seq8	snoZ7	RF00268	cm	1	78	410	491	+	no	1	0.33	0	49.1	7.5e-06	!
comp35167_c0_seq2	SNORD59	RF00273	cm	1	73	176	232	+	no	1	0.39	0	40.9	3.4e-05	!
comp97344_c0_seq1	SNORD59	RF00273	cm	1	45	157	201	+	3'	3	0.31	0	36.1	0.00077	!
comp35167_c0_seq1	SNORD59	RF00273	cm	1	73	342	400	+	no	1	0.37	0	34.7	0.002	!
comp90607_c2_seq5	SCARNA8	RF00286	cm	1	131	1172	1299	+	no	1	0.41	0	40.4	0.00021	!
comp90607_c2_seq29	SCARNA8	RF00286	cm	1	131	1172	1299	+	no	1	0.41	0	40.4	0.00021	!
comp90607_c2_seq34	SCARNA8	RF00286	cm	1	131	1172	1299	+	no	1	0.41	0	40.4	0.00021	!
comp77889_c0_seq1	snoR16	RF00296	cm	1	86	340	428	+	no	1	0.29	0.1	70.8	1.1e-10	!
comp71348_c1_seq3	snoR16	RF00296	cm	1	86	129	210	+	no	1	0.35	0	56.3	3.1e-07	!
comp81935_c0_seq1	snoR16	RF00296	cm	1	81	552	633	+	3'	3	0.28	0.1	54.9	6.7e-07	!
comp81935_c0_seq1	snoR16	RF00296	cm	1	86	395	474	+	no	1	0.25	0.8	41.2	0.0013	!
comp71348_c1_seq2	snoR16	RF00296	cm	10	86	1	73	+	5'	2	0.36	0	40.5	0.0019	!
comp87030_c0_seq6	snoZ221_snoR21b	RF00300	cm	1	91	70	156	+	no	1	0.43	0	91.3	2.2e-19	!
comp87030_c0_seq8	snoZ221_snoR21b	RF00300	cm	1	91	598	684	+	no	1	0.38	0	84	2.3e-17	!
comp87030_c0_seq9	snoZ221_snoR21b	RF00300	cm	1	91	1263	1349	+	no	1	0.38	0	84	2.3e-17	!
comp87030_c0_seq11	snoZ221_snoR21b	RF00300	cm	1	91	592	678	+	no	1	0.38	0	84	2.3e-17	!
comp87030_c0_seq15	snoZ221_snoR21b	RF00300	cm	1	91	499	585	+	no	1	0.38	0	84	2.3e-17	!
comp87030_c0_seq16	snoZ221_snoR21b	RF00300	cm	1	91	579	665	+	no	1	0.38	0	84	2.3e-17	!
comp71261_c0_seq2	snoZ221_snoR21b	RF00300	cm	17	91	1	70	+	5'	2	0.4	0	66.3	1.9e-12	!
comp91453_c3_seq9	snoZ221_snoR21b	RF00300	cm	1	91	1014	934	-	no	1	0.27	0.1	34.1	0.0016	!
comp91453_c3_seq17	snoZ221_snoR21b	RF00300	cm	1	91	1575	1495	-	no	1	0.27	0.1	34.1	0.0016	!
comp91453_c3_seq8	snoZ221_snoR21b	RF00300	cm	1	91	1491	1411	-	no	1	0.27	0.1	34.1	0.0016	!
comp91453_c3_seq15	snoZ221_snoR21b	RF00300	cm	1	91	1217	1137	-	no	1	0.27	0.1	34.1	0.0016	!
comp71261_c1_seq1	snoZ221_snoR21b	RF00300	cm	1	37	39	1	-	3'	3	0.49	0	33.3	0.0028	!
comp82894_c0_seq1	snoR86	RF00303	cm	1	123	306	430	+	no	1	0.42	0	104.4	1.3e-18	!
comp35686_c0_seq1	snoR86	RF00303	cm	1	123	16	138	+	no	1	0.43	0	100	1.3e-17	!
comp56871_c0_seq1	snoZ279_R105_R108	RF00304	cm	1	106	351	248	-	no	1	0.5	0	92.7	2e-18	!
comp56871_c0_seq2	snoZ279_R105_R108	RF00304	cm	1	106	392	289	-	no	1	0.49	0	88.6	2.3e-17	!
comp78186_c0_seq1	snoR98	RF00307	cm	1	117	1712	1602	-	no	1	0.34	0.2	42.6	0.0066	!
comp87030_c0_seq7	snosnR60_Z15	RF00309	cm	1	98	711	801	+	no	1	0.35	0	74.1	9.5e-11	!
comp87030_c0_seq9	snosnR60_Z15	RF00309	cm	1	98	711	801	+	no	1	0.35	0	74.1	9.5e-11	!
comp87030_c0_seq12	snosnR60_Z15	RF00309	cm	1	98	711	801	+	no	1	0.35	0	74.1	9.5e-11	!
comp35875_c0_seq2	snosnR60_Z15	RF00309	cm	1	98	259	352	+	no	1	0.31	0	39.1	0.0075	!
comp91358_c1_seq2	snoJ33	RF00315	cm	1	81	3142	3220	+	no	1	0.46	0	79.5	7.8e-16	!
comp91358_c1_seq10	snoJ33	RF00315	cm	1	81	3142	3220	+	no	1	0.46	0	79.5	7.8e-16	!
comp91358_c1_seq11	snoJ33	RF00315	cm	1	81	3142	3220	+	no	1	0.46	0	79.5	7.8e-16	!
comp91358_c1_seq17	snoJ33	RF00315	cm	1	81	3142	3220	+	no	1	0.46	0	79.5	7.8e-16	!
comp81470_c0_seq1	snoJ33	RF00315	cm	1	81	3141	3219	+	no	1	0.43	0	76.5	5.2e-15	!
comp81470_c0_seq2	snoJ33	RF00315	cm	1	81	3141	3219	+	no	1	0.43	0	76.5	5.2e-15	!
comp91315_c1_seq5	snoJ33	RF00315	cm	1	81	3366	3446	+	no	1	0.4	0	46.2	1.2e-06	!
comp91315_c1_seq8	snoJ33	RF00315	cm	1	81	3726	3806	+	no	1	0.4	0	46.2	1.2e-06	!
comp91315_c1_seq9	snoJ33	RF00315	cm	1	81	3279	3359	+	no	1	0.4	0	46.2	1.2e-06	!
comp91315_c1_seq12	snoJ33	RF00315	cm	1	81	3710	3790	+	no	1	0.4	0	46.2	1.2e-06	!
comp91315_c1_seq14	snoJ33	RF00315	cm	1	81	3797	3877	+	no	1	0.4	0	46.2	1.2e-06	!
comp91315_c1_seq24	snoJ33	RF00315	cm	1	81	1384	1464	+	no	1	0.4	0	46.2	1.2e-06	!
comp91315_c1_seq33	snoJ33	RF00315	cm	1	81	3882	3962	+	no	1	0.4	0	46.2	1.2e-06	!
comp91315_c1_seq25	snoJ33	RF00315	cm	1	81	369	448	+	no	1	0.39	0	43.6	5.9e-06	!
comp90963_c2_seq3	snoJ33	RF00315	cm	1	81	84	164	+	no	1	0.41	0	43.1	8e-06	!
comp90963_c2_seq5	snoJ33	RF00315	cm	1	81	84	164	+	no	1	0.41	0	43.1	8e-06	!
comp90963_c2_seq6	snoJ33	RF00315	cm	1	81	751	831	+	no	1	0.41	0	43.1	8e-06	!
comp90963_c2_seq7	snoJ33	RF00315	cm	1	81	751	831	+	no	1	0.41	0	43.1	8e-06	!
comp90963_c2_seq8	snoJ33	RF00315	cm	1	81	84	164	+	no	1	0.41	0	43.1	8e-06	!
comp90963_c2_seq10	snoJ33	RF00315	cm	1	81	751	831	+	no	1	0.41	0	43.1	8e-06	!
comp91315_c1_seq34	snoJ33	RF00315	cm	1	81	369	447	+	no	1	0.42	0	42.5	1.2e-05	!
comp91315_c1_seq13	snoJ33	RF00315	cm	1	81	3797	3875	+	no	1	0.42	0	39.9	6.3e-05	!
comp91315_c1_seq16	snoJ33	RF00315	cm	1	81	3882	3960	+	no	1	0.42	0	39.9	6.3e-05	!
comp91315_c1_seq20	snoJ33	RF00315	cm	1	81	3366	3444	+	no	1	0.42	0	39.9	6.3e-05	!
comp91315_c1_seq23	snoJ33	RF00315	cm	1	81	1384	1462	+	no	1	0.42	0	39.9	6.3e-05	!
comp91315_c1_seq28	snoJ33	RF00315	cm	1	81	3726	3804	+	no	1	0.42	0	39.9	6.3e-05	!
comp91315_c1_seq29	snoJ33	RF00315	cm	1	81	3279	3357	+	no	1	0.42	0	39.9	6.3e-05	!
comp91315_c1_seq30	snoJ33	RF00315	cm	1	81	3710	3788	+	no	1	0.42	0	39.9	6.3e-05	!
comp90630_c4_seq1	snoJ33	RF00315	cm	1	81	1853	1936	+	no	1	0.44	0	39.8	6.5e-05	!
comp90630_c4_seq2	snoJ33	RF00315	cm	1	81	1488	1571	+	no	1	0.44	0	39.8	6.5e-05	!
comp90630_c4_seq3	snoJ33	RF00315	cm	1	81	1949	2032	+	no	1	0.44	0	39.8	6.5e-05	!
comp90630_c4_seq4	snoJ33	RF00315	cm	1	81	1739	1822	+	no	1	0.44	0	39.8	6.5e-05	!
comp90630_c4_seq5	snoJ33	RF00315	cm	1	81	1867	1950	+	no	1	0.44	0	39.8	6.5e-05	!
comp90630_c4_seq7	snoJ33	RF00315	cm	1	81	1453	1536	+	no	1	0.44	0	39.8	6.5e-05	!
comp90630_c4_seq8	snoJ33	RF00315	cm	1	81	2063	2146	+	no	1	0.44	0	39.8	6.5e-05	!
comp90630_c4_seq12	snoJ33	RF00315	cm	1	81	1360	1443	+	no	1	0.44	0	39.8	6.5e-05	!
comp90630_c4_seq18	snoJ33	RF00315	cm	1	81	1581	1664	+	no	1	0.44	0	39.8	6.5e-05	!
comp90630_c4_seq19	snoJ33	RF00315	cm	1	81	1981	2064	+	no	1	0.44	0	39.8	6.5e-05	!
comp90630_c4_seq23	snoJ33	RF00315	cm	1	81	1570	1653	+	no	1	0.44	0	39.8	6.5e-05	!
comp91315_c1_seq4	snoJ33	RF00315	cm	1	81	1366	1446	+	no	1	0.44	0	39.5	8.2e-05	!
comp90630_c4_seq20	snoJ33	RF00315	cm	1	81	83	166	+	no	1	0.43	0	37.8	0.00023	!
comp91315_c1_seq17	snoJ33	RF00315	cm	1	81	1366	1444	+	no	1	0.47	0	33.2	0.0044	!
comp75008_c1_seq1	snoZ155	RF00326	cm	1	81	215	140	-	no	1	0.3	0	49.7	5.9e-05	!
comp75008_c1_seq2	snoZ155	RF00326	cm	1	81	771	696	-	no	1	0.3	0	49.7	5.9e-05	!
comp55493_c0_seq1	snoZ161_228	RF00328	cm	1	93	562	477	-	no	1	0.36	0	67.8	1.4e-11	!
comp81395_c0_seq2	snoZ161_228	RF00328	cm	1	93	1595	1510	-	no	1	0.36	0	52.5	1.5e-07	!
comp87030_c0_seq1	snoZ43	RF00330	cm	1	100	270	364	+	no	1	0.49	0	89.3	1.6e-18	!
comp87030_c0_seq7	snoZ43	RF00330	cm	1	100	261	355	+	no	1	0.49	0	87.3	5.7e-18	!
comp87030_c0_seq9	snoZ43	RF00330	cm	1	100	261	355	+	no	1	0.49	0	87.3	5.7e-18	!
comp87030_c0_seq12	snoZ43	RF00330	cm	1	100	261	355	+	no	1	0.49	0	87.3	5.7e-18	!
comp87030_c0_seq2	snoZ43	RF00330	cm	1	100	185	268	+	no	1	0.4	0	61.2	9.2e-11	!
comp87030_c0_seq4	snoZ43	RF00330	cm	1	100	179	262	+	no	1	0.4	0	61.2	9.2e-11	!
comp87030_c0_seq8	snoZ43	RF00330	cm	1	100	185	268	+	no	1	0.4	0	61.2	9.2e-11	!
comp87030_c0_seq11	snoZ43	RF00330	cm	1	100	179	262	+	no	1	0.4	0	61.2	9.2e-11	!
comp87030_c0_seq17	snoZ43	RF00330	cm	1	100	179	262	+	no	1	0.4	0	61.2	9.2e-11	!
comp87030_c0_seq19	snoZ43	RF00330	cm	1	100	185	268	+	no	1	0.4	0	61.2	9.2e-11	!
comp87030_c0_seq18	snoZ43	RF00330	cm	1	100	139	219	+	no	1	0.43	0	54.7	5.7e-09	!
comp87030_c0_seq3	snoZ43	RF00330	cm	1	100	285	368	+	no	1	0.4	0	53.9	9.3e-09	!
comp71253_c0_seq1	snoZ266	RF00332	cm	1	90	616	707	+	no	1	0.34	0	80.4	2.1e-14	!
comp71499_c0_seq2	snoZ266	RF00332	cm	18	90	1	83	+	5'	2	0.3	0	42.8	9e-05	!
comp71253_c0_seq1	snoZ266	RF00332	cm	1	57	803	865	+	3'	3	0.27	0.1	36.4	0.0038	!
comp34854_c0_seq1	snoZ157	RF00333	cm	1	100	204	106	-	no	1	0.42	0	65.9	3.3e-12	!
comp77744_c0_seq1	snoZ157	RF00333	cm	1	89	88	1	-	3'	3	0.43	0	50.5	7.2e-08	!
comp92275_c0_seq1	snoZ157	RF00333	cm	1	88	266	350	+	3'	3	0.38	0	44.2	4.3e-06	!
comp87217_c0_seq6	snoZ112	RF00337	cm	1	184	2	163	+	no	1	0.48	0	63.6	1.6e-09	!
comp87217_c0_seq8	snoZ112	RF00337	cm	1	184	2	163	+	no	1	0.48	0	63.6	1.6e-09	!
comp82330_c0_seq3	snoR60	RF00339	cm	1	72	515	585	+	no	1	0.44	0	83	7.7e-17	!
comp82330_c0_seq5	snoR60	RF00339	cm	2	72	1	70	+	5'	2	0.44	0	78.3	1.6e-15	!
comp75168_c0_seq1	snoZ122	RF00343	cm	1	94	653	572	-	no	1	0.4	0	66.7	9e-08	!
comp75168_c0_seq2	snoZ122	RF00343	cm	1	94	129	48	-	no	1	0.39	0	65.2	1.8e-07	!
comp75168_c0_seq3	snoZ122	RF00343	cm	1	94	129	48	-	no	1	0.39	0	65.2	1.8e-07	!
comp95957_c0_seq1	snoZ267	RF00344	cm	1	73	179	107	-	no	1	0.34	0	59.7	1.3e-09	!
comp35255_c0_seq1	snoR1	RF00345	cm	1	93	601	511	-	no	1	0.42	0	85.4	3.7e-17	!
comp62992_c0_seq1	snoR1	RF00345	cm	26	93	1	68	+	5'	2	0.37	0	61.4	9.8e-11	!
comp89682_c1_seq3	snoR11	RF00349	cm	1	90	1563	1477	-	no	1	0.33	0	81.4	3.1e-14	!
comp89682_c1_seq4	snoR11	RF00349	cm	1	90	729	643	-	no	1	0.33	0	81.4	3.1e-14	!
comp89682_c1_seq7	snoR11	RF00349	cm	1	90	259	173	-	no	1	0.36	0	71.1	1.2e-11	!
comp77744_c1_seq1	snoR11	RF00349	cm	27	90	587	528	-	5'	2	0.42	0	49.4	3.6e-06	!
comp77744_c1_seq2	snoR11	RF00349	cm	27	90	570	511	-	5'	2	0.42	0	49.4	3.6e-06	!
comp34854_c0_seq1	snoR11	RF00349	cm	1	49	48	1	-	3'	3	0.31	0	37.7	0.0033	!
comp89682_c1_seq3	snoZ152	RF00350	cm	1	109	1383	1286	-	no	1	0.45	0	86.5	1.8e-15	!
comp89682_c1_seq4	snoZ152	RF00350	cm	1	109	549	452	-	no	1	0.45	0	86.5	1.8e-15	!
comp71253_c0_seq1	snoR21	RF00352	cm	1	82	162	235	+	no	1	0.35	0	58.5	4.9e-06	!
comp91453_c3_seq1	snoR31_Z110_Z27	RF00353	cm	1	97	849	758	-	no	1	0.38	0	43.3	0.0049	!
comp91453_c3_seq3	snoR31_Z110_Z27	RF00353	cm	1	97	1410	1319	-	no	1	0.38	0	43.3	0.0049	!
comp78634_c0_seq3	snoR28	RF00355	cm	1	78	1316	1393	+	no	1	0.38	0	88.7	3.3e-16	!
comp92301_c0_seq1	snoR32_R81	RF00356	cm	1	98	231	132	-	no	1	0.25	4.5	65.7	1.4e-07	!
comp92398_c0_seq1	snoR44_J54	RF00357	cm	1	97	1342	1254	-	no	1	0.37	0	83.3	5.7e-15	!
comp92398_c0_seq1	snoR44_J54	RF00357	cm	1	97	1497	1410	-	no	1	0.41	0	59.4	5.8e-09	!
comp70996_c0_seq1	snoZ101	RF00358	cm	1	96	258	165	-	no	1	0.35	0	85.6	1e-15	!
comp70996_c0_seq2	snoZ101	RF00358	cm	24	96	1912	1845	-	5'	2	0.31	0	50.2	1.3e-06	!
comp84938_c0_seq1	snoZ102_R77	RF00359	cm	1	88	175	257	+	no	1	0.34	0.2	78.8	6.6e-12	!
comp84938_c0_seq6	snoZ102_R77	RF00359	cm	1	88	296	378	+	no	1	0.33	0.1	78.2	8.8e-12	!
comp84938_c0_seq4	snoZ102_R77	RF00359	cm	1	88	221	300	+	no	1	0.31	0.2	77.9	1e-11	!
comp84938_c0_seq3	snoZ102_R77	RF00359	cm	1	88	417	499	+	no	1	0.34	0	77.4	1.4e-11	!
comp84938_c0_seq9	snoZ102_R77	RF00359	cm	1	88	209	288	+	no	1	0.32	0.3	74.1	7.9e-11	!
comp84938_c0_seq7	snoZ102_R77	RF00359	cm	1	88	175	257	+	no	1	0.39	0	74.1	8e-11	!
comp84938_c0_seq10	snoZ102_R77	RF00359	cm	1	88	417	499	+	no	1	0.37	0	73.6	1e-10	!
comp84938_c0_seq2	snoZ102_R77	RF00359	cm	1	88	175	257	+	no	1	0.39	0.1	72.7	1.6e-10	!
comp84938_c0_seq3	snoZ102_R77	RF00359	cm	1	88	124	200	+	no	1	0.35	0	49.5	4e-05	!
comp84938_c0_seq10	snoZ102_R77	RF00359	cm	1	88	124	200	+	no	1	0.35	0	49.5	4e-05	!
comp84938_c0_seq2	snoZ102_R77	RF00359	cm	1	58	448	502	+	3'	3	0.44	0	39.9	0.0068	!
comp84938_c0_seq10	snoZ102_R77	RF00359	cm	1	58	690	744	+	3'	3	0.44	0	39.9	0.0068	!
comp86967_c0_seq1	snoZ107_R87	RF00360	cm	1	117	252	356	+	no	1	0.47	0	101.2	2e-21	!
comp86967_c0_seq2	snoZ107_R87	RF00360	cm	1	117	252	356	+	no	1	0.47	0	101.2	2e-21	!
comp86967_c0_seq3	snoZ107_R87	RF00360	cm	1	117	252	356	+	no	1	0.47	0	101.2	2e-21	!
comp86563_c1_seq1	snoZ107_R87	RF00360	cm	1	44	258	301	+	3'	3	0.43	0	43.5	6.9e-06	!
comp48283_c0_seq1	SCARNA15	RF00426	cm	1	128	310	183	-	no	1	0.38	0	40.6	0.00049	!
comp61564_c0_seq1	mir-399	RF00445	cm	1	118	331	231	-	no	1	0.45	0	71.1	2.3e-16	!
comp61564_c0_seq1	mir-399	RF00445	cm	1	118	231	331	+	no	1	0.45	0	48.5	3.4e-09	!
comp27686_c0_seq1	mir-399	RF00445	cm	1	118	277	456	+	no	1	0.36	0	47.3	8.2e-09	!
comp27686_c0_seq1	mir-399	RF00445	cm	1	118	456	277	-	no	1	0.36	0	47.3	8.2e-09	!
comp462167_c0_seq1	mir-399	RF00445	cm	1	118	89	192	+	no	1	0.44	0	40.6	1.1e-06	!
comp462167_c0_seq1	mir-399	RF00445	cm	1	118	192	89	-	no	1	0.44	0	35.2	5.5e-05	!
comp55700_c0_seq1	mir-399	RF00445	cm	1	118	135	19	-	no	1	0.49	0	32.2	0.00049	!
comp82359_c1_seq2	mir-172	RF00452	cm	1	119	795	651	-	no	1	0.39	0	81.1	1.2e-16	!
comp82359_c1_seq3	mir-172	RF00452	cm	1	119	1172	1028	-	no	1	0.39	0	81.1	1.2e-16	!
comp82359_c1_seq5	mir-172	RF00452	cm	1	119	1379	1235	-	no	1	0.39	0	81.1	1.2e-16	!
comp82359_c1_seq2	mir-172	RF00452	cm	1	119	651	795	+	no	1	0.39	0	68.7	3e-13	!
comp82359_c1_seq3	mir-172	RF00452	cm	1	119	1028	1172	+	no	1	0.39	0	68.7	3e-13	!
comp82359_c1_seq5	mir-172	RF00452	cm	1	119	1235	1379	+	no	1	0.39	0	68.7	3e-13	!
comp67874_c0_seq1	mir-172	RF00452	cm	70	119	1	50	+	5'	2	0.4	0	40.7	1.7e-05	!
comp91052_c0_seq1	RSV_PBS	RF00467	cm	1	75	995	921	-	no	1	0.51	0	106.7	3e-23	!
comp91052_c0_seq2	RSV_PBS	RF00467	cm	1	75	312	238	-	no	1	0.51	0	106.7	3e-23	!
comp35167_c0_seq2	snosnR54	RF00473	hmm	4	54	178	221	+	-	6	0.34	0.1	23.9	0.0048	!
comp70797_c1_seq1	snosnR61	RF00476	hmm	5	50	545	596	+	-	6	0.35	0.1	25	0.0032	!
comp90109_c0_seq13	U11	RF00548	cm	1	137	2	128	+	no	1	0.44	0	68.7	6.2e-10	!
comp90109_c0_seq14	U11	RF00548	cm	1	137	2	128	+	no	1	0.44	0	68.7	6.2e-10	!
comp90109_c0_seq16	U11	RF00548	cm	1	137	2	128	+	no	1	0.44	0	68.7	6.2e-10	!
comp87992_c0_seq7	U6atac	RF00619	cm	1	126	30	154	+	no	1	0.48	0	95	5.2e-22	!
comp87992_c0_seq8	U6atac	RF00619	cm	1	126	30	154	+	no	1	0.48	0	95	5.2e-22	!
comp87992_c0_seq9	U6atac	RF00619	cm	1	126	30	154	+	no	1	0.48	0	95	5.2e-22	!
comp56690_c1_seq1	MIR159	RF00638	cm	1	196	2014	1821	-	no	1	0.4	0	145.3	2.6e-31	!
comp56690_c1_seq2	MIR159	RF00638	cm	1	196	1355	1162	-	no	1	0.4	0	145.3	2.6e-31	!
comp56690_c1_seq3	MIR159	RF00638	cm	1	196	1920	1727	-	no	1	0.4	0	145.3	2.6e-31	!
comp44966_c0_seq1	MIR159	RF00638	cm	1	196	187	1	-	no	1	0.35	0.7	130.3	1.5e-27	!
comp87416_c1_seq1	MIR159	RF00638	cm	1	196	958	765	-	no	1	0.4	3.7	115.6	6.6e-24	!
comp56690_c1_seq1	MIR159	RF00638	cm	1	196	1823	2016	+	no	1	0.41	0	94.3	1.4e-18	!
comp56690_c1_seq2	MIR159	RF00638	cm	1	196	1164	1357	+	no	1	0.41	0	94.3	1.4e-18	!
comp56690_c1_seq3	MIR159	RF00638	cm	1	196	1729	1922	+	no	1	0.41	0	94.3	1.4e-18	!
comp20920_c0_seq1	MIR159	RF00638	cm	1	196	3	196	+	no	1	0.43	0	70.2	1.3e-12	!
comp44966_c0_seq1	MIR159	RF00638	cm	8	196	1	189	+	5'	2	0.35	0.6	64.7	3.2e-11	!
comp20920_c0_seq1	MIR159	RF00638	cm	1	196	194	3	-	no	1	0.44	0	55.5	5.9e-09	!
comp87416_c1_seq1	MIR159	RF00638	cm	1	196	767	954	+	no	1	0.4	1.3	52.5	3.4e-08	!
comp51151_c0_seq1	MIR159	RF00638	cm	1	196	14	101	+	no	1	0.5	0	41	2.4e-05	!
comp51151_c0_seq1	MIR159	RF00638	cm	1	196	99	12	-	no	1	0.5	0	36.4	0.00035	!
comp22574_c0_seq1	MIR159	RF00638	cm	27	196	288	221	-	5'	2	0.44	0	33.2	0.0021	!
comp50350_c0_seq1	MIR159	RF00638	cm	1	112	225	353	+	3'	3	0.48	0	32	0.0043	!
comp75091_c0_seq1	MIR167_1	RF00640	cm	1	130	676	798	+	no	1	0.44	0	74.2	7.5e-16	!
comp73563_c0_seq1	MIR167_1	RF00640	cm	1	130	27	209	+	no	1	0.37	0	57.9	4.8e-11	!
comp73563_c0_seq2	MIR167_1	RF00640	cm	1	130	27	209	+	no	1	0.37	0	57.9	4.8e-11	!
comp75091_c0_seq1	MIR167_1	RF00640	cm	1	130	799	677	-	no	1	0.44	0	52.3	2.1e-09	!
comp75115_c1_seq2	MIR167_1	RF00640	cm	11	130	1	79	+	5'	2	0.44	0	45.4	2.2e-07	!
comp75115_c1_seq3	MIR167_1	RF00640	cm	11	130	1	79	+	5'	2	0.44	0	45.4	2.2e-07	!
comp75115_c1_seq4	MIR167_1	RF00640	cm	11	130	1	79	+	5'	2	0.44	0	45.4	2.2e-07	!
comp73563_c0_seq1	MIR167_1	RF00640	cm	1	130	210	28	-	no	1	0.36	0	41.7	2.9e-06	!
comp73563_c0_seq2	MIR167_1	RF00640	cm	1	130	210	28	-	no	1	0.36	0	41.7	2.9e-06	!
comp75115_c1_seq2	MIR167_1	RF00640	cm	1	121	80	1	-	3'	3	0.44	0	35.5	0.00019	!
comp75115_c1_seq3	MIR167_1	RF00640	cm	1	121	80	1	-	3'	3	0.44	0	35.5	0.00019	!
comp75115_c1_seq4	MIR167_1	RF00640	cm	1	121	80	1	-	3'	3	0.44	0	35.5	0.00019	!
comp65242_c0_seq1	MIR171_1	RF00643	cm	1	101	340	439	+	no	1	0.32	0	78.2	1.6e-13	!
comp65242_c0_seq2	MIR171_1	RF00643	cm	1	101	340	439	+	no	1	0.32	0	78.2	1.6e-13	!
comp236251_c0_seq1	MIR171_1	RF00643	cm	1	101	478	380	-	no	1	0.37	0	77.8	2e-13	!
comp65242_c0_seq1	MIR171_1	RF00643	cm	1	101	437	338	-	no	1	0.32	0.1	64.9	3.2e-10	!
comp65242_c0_seq2	MIR171_1	RF00643	cm	1	101	437	338	-	no	1	0.32	0.1	64.9	3.2e-10	!
comp85243_c1_seq2	MIR171_1	RF00643	cm	1	101	491	390	-	no	1	0.32	0	63	9.3e-10	!
comp85243_c1_seq3	MIR171_1	RF00643	cm	1	101	556	455	-	no	1	0.32	0	63	9.3e-10	!
comp85243_c1_seq4	MIR171_1	RF00643	cm	1	101	285	184	-	no	1	0.33	0	62.5	1.3e-09	!
comp236251_c0_seq1	MIR171_1	RF00643	cm	1	101	382	480	+	no	1	0.38	0	61.8	1.9e-09	!
comp68240_c0_seq1	MIR171_1	RF00643	cm	1	88	87	1	-	3'	3	0.45	0	57.7	2e-08	!
comp85243_c1_seq4	MIR171_1	RF00643	cm	1	101	186	287	+	no	1	0.32	0	52.7	3.3e-07	!
comp85243_c1_seq2	MIR171_1	RF00643	cm	1	101	392	493	+	no	1	0.31	0	51.7	5.9e-07	!
comp85243_c1_seq3	MIR171_1	RF00643	cm	1	101	457	558	+	no	1	0.31	0	51.7	5.9e-07	!
comp68240_c0_seq1	MIR171_1	RF00643	cm	12	101	1	89	+	5'	2	0.45	0	43.7	5.8e-05	!
comp703679_c0_seq1	MIR171_1	RF00643	cm	57	101	1	45	+	5'	2	0.4	0	37	0.0027	!
comp341034_c0_seq1	MIR169_2	RF00645	cm	1	134	166	274	+	no	1	0.47	0	77.5	2.4e-20	!
comp88716_c1_seq1	MIR169_2	RF00645	cm	1	134	4	114	+	no	1	0.51	0	56.2	5.1e-13	!
comp88716_c1_seq3	MIR169_2	RF00645	cm	1	134	4	114	+	no	1	0.51	0	56.2	5.1e-13	!
comp88716_c1_seq5	MIR169_2	RF00645	cm	1	134	4	114	+	no	1	0.51	0	56.2	5.1e-13	!
comp88716_c1_seq6	MIR169_2	RF00645	cm	1	134	4	114	+	no	1	0.51	0	56.2	5.1e-13	!
comp88716_c1_seq7	MIR169_2	RF00645	cm	1	134	4	114	+	no	1	0.51	0	56.2	5.1e-13	!
comp88716_c1_seq9	MIR169_2	RF00645	cm	1	134	4	114	+	no	1	0.51	0	56.2	5.1e-13	!
comp341034_c0_seq1	MIR169_2	RF00645	cm	1	134	272	164	-	no	1	0.47	0	44.7	4.5e-09	!
comp484305_c0_seq1	MIR169_2	RF00645	cm	60	134	542	468	-	5'	2	0.41	0	28.2	0.0022	!
comp45152_c0_seq1	MIR164	RF00647	cm	1	79	90	1	-	3'	3	0.33	0	43.5	1e-07	!
comp45152_c0_seq1	MIR164	RF00647	cm	33	109	1	90	+	5'	2	0.33	0	31.6	0.00048	!
comp81687_c1_seq1	MIR396	RF00648	cm	1	118	592	488	-	no	1	0.38	0	86.3	8.9e-18	!
comp81687_c1_seq2	MIR396	RF00648	cm	1	118	236	132	-	no	1	0.38	0	86.3	8.9e-18	!
comp81687_c1_seq1	MIR396	RF00648	cm	1	118	489	593	+	no	1	0.38	0	66.3	3.1e-12	!
comp81687_c1_seq2	MIR396	RF00648	cm	1	118	133	237	+	no	1	0.38	0	66.3	3.1e-12	!
comp92207_c3_seq10	mir-153	RF00650	cm	1	86	1304	1365	+	no	1	0.32	0	32.7	0.0082	!
comp92207_c3_seq10	mir-153	RF00650	cm	1	86	1365	1304	-	no	1	0.32	0	32.7	0.0082	!
comp92207_c3_seq14	mir-153	RF00650	cm	1	86	1304	1365	+	no	1	0.32	0	32.7	0.0082	!
comp92207_c3_seq14	mir-153	RF00650	cm	1	86	1365	1304	-	no	1	0.32	0	32.7	0.0082	!
comp78889_c1_seq1	mir-33	RF00667	cm	1	69	1335	1412	+	no	1	0.36	0	33.3	0.0012	!
comp78889_c1_seq1	mir-33	RF00667	cm	1	69	1412	1335	-	no	1	0.36	0	33.3	0.0012	!
comp78889_c1_seq2	mir-33	RF00667	cm	1	69	1414	1491	+	no	1	0.36	0	33.3	0.0012	!
comp78889_c1_seq2	mir-33	RF00667	cm	1	69	1491	1414	-	no	1	0.36	0	33.3	0.0012	!
comp78889_c1_seq3	mir-33	RF00667	cm	1	69	1335	1412	+	no	1	0.36	0	33.3	0.0012	!
comp78889_c1_seq3	mir-33	RF00667	cm	1	69	1412	1335	-	no	1	0.36	0	33.3	0.0012	!
comp78889_c1_seq4	mir-33	RF00667	cm	1	69	1414	1491	+	no	1	0.36	0	33.3	0.0012	!
comp78889_c1_seq4	mir-33	RF00667	cm	1	69	1491	1414	-	no	1	0.36	0	33.3	0.0012	!
comp80938_c1_seq1	MIR168	RF00677	cm	1	133	1026	888	-	no	1	0.55	0	112.5	1e-27	!
comp80938_c1_seq1	MIR168	RF00677	cm	1	133	889	1027	+	no	1	0.54	0	59.1	6.5e-12	!
comp81288_c1_seq2	MIR394	RF00688	cm	1	111	94	195	+	no	1	0.47	0	78.4	9.7e-15	!
comp81288_c1_seq2	MIR394	RF00688	cm	1	111	195	94	-	no	1	0.47	0	52.5	6.7e-08	!
comp81288_c0_seq1	MIR394	RF00688	cm	1	56	55	1	-	3'	3	0.42	1.2	37.8	0.00051	!
comp81288_c1_seq1	MIR394	RF00688	cm	42	111	1	67	+	5'	2	0.43	0	36	0.0015	!
comp39173_c0_seq1	MIR390	RF00689	cm	1	123	691	591	-	no	1	0.48	0	99.1	1.2e-21	!
comp39173_c0_seq1	MIR390	RF00689	cm	1	123	591	691	+	no	1	0.48	0	65.9	2.7e-12	!
comp1423529_c0_seq1	MIR390	RF00689	cm	93	123	302	272	-	5'	2	0.42	0	33.5	0.0035	!
comp72308_c0_seq1	MIR408	RF00690	cm	53	136	584	513	-	5'	2	0.47	0	46	1.6e-08	!
comp2268622_c0_seq1	MIR408	RF00690	cm	1	136	279	154	-	no	1	0.29	1.7	27.6	0.0073	!
comp91243_c1_seq1	MIR398	RF00695	cm	53	109	2352	2296	-	5'	2	0.51	0	32.9	0.0018	!
comp91243_c1_seq6	MIR398	RF00695	cm	53	109	2227	2171	-	5'	2	0.51	0	32.9	0.0018	!
comp91243_c1_seq11	MIR398	RF00695	cm	53	109	2625	2569	-	5'	2	0.51	0	32.9	0.0018	!
comp91243_c1_seq12	MIR398	RF00695	cm	53	109	2370	2314	-	5'	2	0.51	0	32.9	0.0018	!
comp91243_c1_seq13	MIR398	RF00695	cm	53	109	2530	2474	-	5'	2	0.51	0	32.9	0.0018	!
comp91243_c1_seq16	MIR398	RF00695	cm	53	109	2322	2266	-	5'	2	0.51	0	32.9	0.0018	!
comp91243_c1_seq21	MIR398	RF00695	cm	53	109	2768	2712	-	5'	2	0.51	0	32.9	0.0018	!
comp91243_c1_seq22	MIR398	RF00695	cm	53	109	2283	2227	-	5'	2	0.51	0	32.9	0.0018	!
comp91243_c1_seq25	MIR398	RF00695	cm	53	109	2495	2439	-	5'	2	0.51	0	32.9	0.0018	!
comp91243_c1_seq28	MIR398	RF00695	cm	53	109	2673	2617	-	5'	2	0.51	0	32.9	0.0018	!
comp91243_c1_seq33	MIR398	RF00695	cm	53	109	2426	2370	-	5'	2	0.51	0	32.9	0.0018	!
comp317299_c0_seq1	mir-182	RF00702	cm	1	85	130	216	+	no	1	0.36	0	31.1	0.0057	!
comp85053_c0_seq1	MIR535	RF00714	cm	1	102	538	642	+	no	1	0.42	0	35.4	0.00018	!
comp85053_c0_seq2	MIR535	RF00714	cm	1	102	683	787	+	no	1	0.42	0	35.4	0.00018	!
comp85053_c0_seq3	MIR535	RF00714	cm	1	102	683	787	+	no	1	0.42	0	35.4	0.00018	!
comp85053_c0_seq4	MIR535	RF00714	cm	1	102	683	787	+	no	1	0.42	0	35.4	0.00018	!
comp85053_c0_seq5	MIR535	RF00714	cm	1	102	683	787	+	no	1	0.42	0	35.4	0.00018	!
comp85053_c0_seq6	MIR535	RF00714	cm	1	102	683	787	+	no	1	0.42	0	35.4	0.00018	!
comp85053_c0_seq7	MIR535	RF00714	cm	1	102	538	642	+	no	1	0.42	0	35.4	0.00018	!
comp85053_c0_seq8	MIR535	RF00714	cm	1	102	538	642	+	no	1	0.42	0	35.4	0.00018	!
comp85053_c0_seq9	MIR535	RF00714	cm	1	102	538	642	+	no	1	0.42	0	35.4	0.00018	!
comp85053_c0_seq10	MIR535	RF00714	cm	1	102	538	642	+	no	1	0.42	0	35.4	0.00018	!
comp85053_c0_seq11	MIR535	RF00714	cm	1	102	683	787	+	no	1	0.42	0	35.4	0.00018	!
comp85053_c0_seq12	MIR535	RF00714	cm	1	102	683	787	+	no	1	0.42	0	35.4	0.00018	!
comp85053_c0_seq13	MIR535	RF00714	cm	1	102	538	642	+	no	1	0.42	0	35.4	0.00018	!
comp85053_c0_seq14	MIR535	RF00714	cm	1	102	538	642	+	no	1	0.42	0	35.4	0.00018	!
comp85053_c0_seq15	MIR535	RF00714	cm	1	102	683	787	+	no	1	0.42	0	35.4	0.00018	!
comp85053_c0_seq16	MIR535	RF00714	cm	1	102	683	787	+	no	1	0.42	0	35.4	0.00018	!
comp85053_c0_seq17	MIR535	RF00714	cm	1	102	683	787	+	no	1	0.42	0	35.4	0.00018	!
comp85053_c0_seq18	MIR535	RF00714	cm	1	102	683	787	+	no	1	0.42	0	35.4	0.00018	!
comp85053_c0_seq19	MIR535	RF00714	cm	1	102	538	642	+	no	1	0.42	0	35.4	0.00018	!
comp85053_c0_seq20	MIR535	RF00714	cm	1	102	683	787	+	no	1	0.42	0	35.4	0.00018	!
comp85053_c0_seq21	MIR535	RF00714	cm	1	102	683	787	+	no	1	0.42	0	35.4	0.00018	!
comp85053_c0_seq22	MIR535	RF00714	cm	1	102	683	787	+	no	1	0.42	0	35.4	0.00018	!
comp85053_c0_seq23	MIR535	RF00714	cm	1	102	683	787	+	no	1	0.42	0	35.4	0.00018	!
comp85053_c0_seq24	MIR535	RF00714	cm	1	102	538	642	+	no	1	0.42	0	35.4	0.00018	!
comp85053_c0_seq25	MIR535	RF00714	cm	1	102	538	642	+	no	1	0.42	0	35.4	0.00018	!
comp85053_c0_seq26	MIR535	RF00714	cm	1	102	538	642	+	no	1	0.42	0	35.4	0.00018	!
comp85053_c0_seq27	MIR535	RF00714	cm	1	102	538	642	+	no	1	0.42	0	35.4	0.00018	!
comp85053_c0_seq28	MIR535	RF00714	cm	1	102	683	787	+	no	1	0.42	0	35.4	0.00018	!
comp85053_c0_seq29	MIR535	RF00714	cm	1	102	538	642	+	no	1	0.42	0	35.4	0.00018	!
comp74220_c0_seq1	MIR535	RF00714	cm	1	102	167	61	-	no	1	0.46	0	32.4	0.0014	!
comp74220_c0_seq3	MIR535	RF00714	cm	1	102	167	61	-	no	1	0.46	0	32.4	0.0014	!
comp103615_c0_seq1	MIR535	RF00714	cm	1	102	817	675	-	no	1	0.36	0	32.2	0.0016	!
comp91034_c1_seq2	MIR535	RF00714	cm	1	102	157	266	+	no	1	0.51	0	30.4	0.0054	!
comp91034_c1_seq2	MIR535	RF00714	cm	1	102	264	155	-	no	1	0.53	0	29.8	0.0087	!
comp81395_c0_seq1	MIR475	RF00721	cm	1	124	772	858	+	no	1	0.37	0	35.9	0.0031	!
comp81395_c0_seq2	MIR475	RF00721	cm	1	124	1998	2084	+	no	1	0.37	0	35.9	0.0031	!
comp75054_c1_seq1	MIR162_2	RF00742	cm	1	83	84	1	-	3'	3	0.43	0	67.9	3.1e-12	!
comp75054_c1_seq1	MIR162_2	RF00742	cm	11	92	1	83	+	5'	2	0.42	0	42.8	1.7e-05	!
comp90121_c0_seq11	MIR405	RF00768	cm	1	122	121	9	-	no	1	0.25	7.4	44	0.0082	!
comp86812_c2_seq1	MIR477	RF00780	cm	1	99	182	93	-	no	1	0.36	0	43.6	2.3e-06	!
comp86812_c2_seq1	MIR477	RF00780	cm	1	99	92	181	+	no	1	0.36	0	36.4	0.00026	!
comp92174_c0_seq5	mir-316	RF00814	cm	1	89	98	11	-	no	1	0.38	0	33	0.005	!
comp92174_c0_seq18	mir-316	RF00814	cm	1	89	98	11	-	no	1	0.38	0	33	0.005	!
comp92174_c0_seq19	mir-316	RF00814	cm	1	89	98	11	-	no	1	0.38	0	33	0.005	!
comp92174_c0_seq20	mir-316	RF00814	cm	1	89	98	11	-	no	1	0.38	0	33	0.005	!
comp92174_c0_seq24	mir-316	RF00814	cm	1	89	98	11	-	no	1	0.38	0	33	0.005	!
comp92174_c0_seq27	mir-316	RF00814	cm	1	89	98	11	-	no	1	0.38	0	33	0.005	!
comp92174_c0_seq29	mir-316	RF00814	cm	1	89	98	11	-	no	1	0.38	0	33	0.005	!
comp670102_c0_seq1	mir-268	RF00834	cm	1	95	129	38	-	no	1	0.37	0	34.3	0.0044	!
comp83808_c1_seq3	MIR403	RF00842	cm	1	115	326	389	+	no	1	0.3	0	37.2	0.00046	!
comp83808_c1_seq3	MIR403	RF00842	cm	1	115	387	324	-	no	1	0.3	0	37.2	0.00046	!
comp341034_c0_seq1	MIR169_5	RF00865	cm	1	129	278	161	-	no	1	0.47	0	37.7	0.0008	!
comp88617_c0_seq1	MIR811	RF00882	cm	1	190	827	1050	+	no	1	0.33	3.1	124.5	2.7e-28	!
comp88617_c0_seq1	MIR811	RF00882	cm	1	190	1050	827	-	no	1	0.33	3.1	124.5	2.7e-28	!
comp89360_c1_seq5	MIR821	RF00885	cm	1	275	120	210	+	no	1	0.35	0	45.3	3.7e-06	!
comp1139576_c0_seq1	MIR821	RF00885	cm	76	200	144	28	-	no	3	0.28	1.3	34.7	0.0015	!
comp90660_c6_seq2	MIR1122	RF00906	cm	1	135	241	395	+	no	1	0.34	0.2	55	2.6e-08	!
comp90660_c6_seq2	MIR1122	RF00906	cm	1	135	395	241	-	no	1	0.34	0.2	49.1	8.3e-07	!
comp1139576_c0_seq1	MIR1122	RF00906	cm	1	135	22	153	+	no	1	0.3	1.5	47.7	1.9e-06	!
comp63670_c0_seq1	MIR1122	RF00906	cm	1	135	245	380	+	no	1	0.28	4	47.4	2.3e-06	!
comp89136_c4_seq1	MIR1122	RF00906	cm	1	135	367	262	-	no	1	0.26	2.9	44.3	1.5e-05	!
comp510958_c0_seq1	MIR1122	RF00906	cm	1	135	14	148	+	no	1	0.28	3.8	44	1.7e-05	!
comp82960_c0_seq1	MIR1122	RF00906	cm	1	135	571	681	+	no	1	0.32	0.1	43.9	1.8e-05	!
comp63670_c0_seq1	MIR1122	RF00906	cm	1	135	380	245	-	no	1	0.28	4	43.8	1.9e-05	!
comp82960_c0_seq1	MIR1122	RF00906	cm	1	135	681	571	-	no	1	0.32	0.1	43	3.1e-05	!
comp1139576_c0_seq1	MIR1122	RF00906	cm	1	135	153	22	-	no	1	0.3	1.5	42.9	3.4e-05	!
comp91075_c0_seq12	MIR1122	RF00906	cm	1	135	136	269	+	no	1	0.28	4.2	42.1	5.4e-05	!
comp34348_c0_seq1	MIR1122	RF00906	cm	1	135	194	136	-	no	1	0.37	0	41.9	5.9e-05	!
comp80790_c0_seq1	MIR1122	RF00906	cm	1	135	585	677	+	no	1	0.33	0	41.9	6e-05	!
comp75447_c1_seq3	MIR1122	RF00906	cm	1	135	2311	2204	-	no	1	0.37	0	41.7	6.8e-05	!
comp75447_c1_seq6	MIR1122	RF00906	cm	1	135	1756	1649	-	no	1	0.37	0	41.7	6.8e-05	!
comp75447_c1_seq10	MIR1122	RF00906	cm	1	135	1742	1635	-	no	1	0.37	0	41.7	6.8e-05	!
comp91059_c5_seq49	MIR1122	RF00906	cm	1	135	195	85	-	no	1	0.31	0.1	41.3	8.8e-05	!
comp583925_c0_seq1	MIR1122	RF00906	cm	1	135	279	125	-	no	1	0.32	0.5	41	0.0001	!
comp2268882_c0_seq1	MIR1122	RF00906	cm	1	135	1	132	+	no	1	0.33	0.1	40.1	0.00018	!
comp2268882_c0_seq1	MIR1122	RF00906	cm	1	135	132	1	-	no	1	0.33	0.1	39.8	0.00021	!
comp583925_c0_seq1	MIR1122	RF00906	cm	1	135	125	279	+	no	1	0.32	0.5	39.8	0.00021	!
comp91059_c5_seq49	MIR1122	RF00906	cm	1	135	85	195	+	no	1	0.31	0.1	39.7	0.00022	!
comp78924_c1_seq1	MIR1122	RF00906	cm	1	135	533	662	+	no	1	0.31	0.5	39.7	0.00023	!
comp75447_c1_seq3	MIR1122	RF00906	cm	1	135	2204	2311	+	no	1	0.37	0	39.1	0.00032	!
comp75447_c1_seq6	MIR1122	RF00906	cm	1	135	1649	1756	+	no	1	0.37	0	39.1	0.00032	!
comp75447_c1_seq10	MIR1122	RF00906	cm	1	135	1635	1742	+	no	1	0.37	0	39.1	0.00032	!
comp34348_c0_seq1	MIR1122	RF00906	cm	1	135	136	194	+	no	1	0.37	0	37.9	0.00065	!
comp1260580_c0_seq1	MIR1122	RF00906	cm	1	135	23	160	+	no	1	0.25	9.3	37.6	0.00078	!
comp916010_c0_seq1	MIR1122	RF00906	cm	1	135	140	10	-	no	1	0.32	0.1	37.3	0.00094	!
comp89136_c4_seq1	MIR1122	RF00906	cm	1	135	262	367	+	no	1	0.26	2.9	36.9	0.0012	!
comp38539_c0_seq1	MIR1122	RF00906	cm	1	135	221	83	-	no	1	0.22	18	36.8	0.0013	!
comp916010_c0_seq1	MIR1122	RF00906	cm	1	135	11	139	+	no	1	0.33	0.1	36.7	0.0013	!
comp78001_c1_seq2	MIR1122	RF00906	cm	1	135	132	1	-	no	1	0.24	12.1	35.5	0.0026	!
comp80790_c0_seq1	MIR1122	RF00906	cm	1	135	677	585	-	no	1	0.33	0	35.4	0.0028	!
comp86764_c0_seq3	MIR1122	RF00906	cm	1	135	845	943	+	no	1	0.32	0	35.2	0.0032	!
comp86764_c0_seq8	MIR1122	RF00906	cm	1	135	845	943	+	no	1	0.32	0	35.2	0.0032	!
comp86764_c0_seq11	MIR1122	RF00906	cm	1	135	623	721	+	no	1	0.32	0	35.2	0.0032	!
comp86764_c0_seq12	MIR1122	RF00906	cm	1	135	845	943	+	no	1	0.32	0	35.2	0.0032	!
comp86764_c0_seq13	MIR1122	RF00906	cm	1	135	623	721	+	no	1	0.32	0	35.2	0.0032	!
comp86764_c0_seq14	MIR1122	RF00906	cm	1	135	623	721	+	no	1	0.32	0	35.2	0.0032	!
comp86764_c0_seq17	MIR1122	RF00906	cm	1	135	623	721	+	no	1	0.32	0	35.2	0.0032	!
comp86764_c0_seq18	MIR1122	RF00906	cm	1	135	845	943	+	no	1	0.32	0	35.2	0.0032	!
comp86764_c0_seq19	MIR1122	RF00906	cm	1	135	845	943	+	no	1	0.32	0	35.2	0.0032	!
comp86764_c0_seq20	MIR1122	RF00906	cm	1	135	845	943	+	no	1	0.32	0	35.2	0.0032	!
comp86764_c0_seq24	MIR1122	RF00906	cm	1	135	845	943	+	no	1	0.32	0	35.2	0.0032	!
comp86764_c0_seq26	MIR1122	RF00906	cm	1	135	623	721	+	no	1	0.32	0	35.2	0.0032	!
comp86764_c0_seq28	MIR1122	RF00906	cm	1	135	623	721	+	no	1	0.32	0	35.2	0.0032	!
comp86764_c0_seq29	MIR1122	RF00906	cm	1	135	845	943	+	no	1	0.32	0	35.2	0.0032	!
comp86764_c0_seq33	MIR1122	RF00906	cm	1	135	623	721	+	no	1	0.32	0	35.2	0.0032	!
comp86764_c0_seq34	MIR1122	RF00906	cm	1	135	845	943	+	no	1	0.32	0	35.2	0.0032	!
comp86764_c0_seq35	MIR1122	RF00906	cm	1	135	845	943	+	no	1	0.32	0	35.2	0.0032	!
comp86764_c0_seq37	MIR1122	RF00906	cm	1	135	623	721	+	no	1	0.32	0	35.2	0.0032	!
comp86764_c0_seq38	MIR1122	RF00906	cm	1	135	845	943	+	no	1	0.32	0	35.2	0.0032	!
comp86764_c0_seq40	MIR1122	RF00906	cm	1	135	623	721	+	no	1	0.32	0	35.2	0.0032	!
comp86764_c0_seq42	MIR1122	RF00906	cm	1	135	845	943	+	no	1	0.32	0	35.2	0.0032	!
comp86764_c0_seq43	MIR1122	RF00906	cm	1	135	845	943	+	no	1	0.32	0	35.2	0.0032	!
comp86764_c0_seq44	MIR1122	RF00906	cm	1	135	623	721	+	no	1	0.32	0	35.2	0.0032	!
comp86764_c0_seq46	MIR1122	RF00906	cm	1	135	845	943	+	no	1	0.32	0	35.2	0.0032	!
comp86764_c0_seq48	MIR1122	RF00906	cm	1	135	845	943	+	no	1	0.32	0	35.2	0.0032	!
comp86764_c0_seq49	MIR1122	RF00906	cm	1	135	845	943	+	no	1	0.32	0	35.2	0.0032	!
comp86764_c0_seq50	MIR1122	RF00906	cm	1	135	845	943	+	no	1	0.32	0	35.2	0.0032	!
comp86764_c0_seq51	MIR1122	RF00906	cm	1	135	845	943	+	no	1	0.32	0	35.2	0.0032	!
comp86764_c0_seq52	MIR1122	RF00906	cm	1	135	623	721	+	no	1	0.32	0	35.2	0.0032	!
comp86764_c0_seq53	MIR1122	RF00906	cm	1	135	845	943	+	no	1	0.32	0	35.2	0.0032	!
comp86764_c0_seq54	MIR1122	RF00906	cm	1	135	623	721	+	no	1	0.32	0	35.2	0.0032	!
comp86764_c0_seq57	MIR1122	RF00906	cm	1	135	845	943	+	no	1	0.32	0	35.2	0.0032	!
comp86764_c0_seq58	MIR1122	RF00906	cm	1	135	623	721	+	no	1	0.32	0	35.2	0.0032	!
comp510958_c0_seq1	MIR1122	RF00906	cm	1	135	148	14	-	no	1	0.28	3.8	34	0.0067	!
comp83666_c0_seq1	MIR529	RF00908	cm	1	131	418	265	-	no	1	0.39	0	33.7	0.0006	!
comp83666_c0_seq2	MIR529	RF00908	cm	1	131	418	265	-	no	1	0.39	0	33.7	0.0006	!
comp83666_c0_seq3	MIR529	RF00908	cm	1	131	418	265	-	no	1	0.39	0	33.7	0.0006	!
comp83666_c0_seq4	MIR529	RF00908	cm	1	131	418	265	-	no	1	0.39	0	33.7	0.0006	!
comp83666_c0_seq6	MIR529	RF00908	cm	1	131	418	265	-	no	1	0.39	0	33.7	0.0006	!
comp83666_c0_seq8	MIR529	RF00908	cm	1	131	418	265	-	no	1	0.39	0	33.7	0.0006	!
comp83666_c0_seq10	MIR529	RF00908	cm	1	131	418	265	-	no	1	0.39	0	33.7	0.0006	!
comp83666_c0_seq11	MIR529	RF00908	cm	1	131	418	265	-	no	1	0.39	0	33.7	0.0006	!
comp83666_c0_seq12	MIR529	RF00908	cm	1	131	418	265	-	no	1	0.39	0	33.7	0.0006	!
comp78557_c0_seq1	mir-876	RF00935	cm	1	81	285	184	-	no	1	0.39	0	41.1	7.3e-05	!
comp78557_c0_seq3	mir-876	RF00935	cm	1	81	285	184	-	no	1	0.37	0	33.6	0.0075	!
comp83808_c1_seq3	MIR530	RF01005	cm	1	172	283	430	+	no	1	0.31	0.8	50.8	1.1e-06	!
comp83808_c1_seq3	MIR530	RF01005	cm	1	172	430	283	-	no	1	0.31	0.8	50.8	1.1e-06	!
comp88502_c0_seq3	MIR530	RF01005	cm	1	172	111	276	+	no	1	0.27	11.5	46.1	1.5e-05	!
comp88502_c0_seq3	MIR530	RF01005	cm	1	172	276	111	-	no	1	0.27	11.5	46.1	1.5e-05	!
comp78889_c1_seq1	MIR530	RF01005	cm	1	172	1323	1424	+	no	1	0.33	0	41.1	0.00024	!
comp78889_c1_seq1	MIR530	RF01005	cm	1	172	1424	1323	-	no	1	0.33	0	41.1	0.00024	!
comp78889_c1_seq2	MIR530	RF01005	cm	1	172	1402	1503	+	no	1	0.33	0	41.1	0.00024	!
comp78889_c1_seq2	MIR530	RF01005	cm	1	172	1503	1402	-	no	1	0.33	0	41.1	0.00024	!
comp78889_c1_seq3	MIR530	RF01005	cm	1	172	1323	1424	+	no	1	0.33	0	41.1	0.00024	!
comp78889_c1_seq3	MIR530	RF01005	cm	1	172	1424	1323	-	no	1	0.33	0	41.1	0.00024	!
comp78889_c1_seq4	MIR530	RF01005	cm	1	172	1402	1503	+	no	1	0.33	0	41.1	0.00024	!
comp78889_c1_seq4	MIR530	RF01005	cm	1	172	1503	1402	-	no	1	0.33	0	41.1	0.00024	!
comp956145_c0_seq1	MIR1023	RF01043	cm	1	165	160	342	+	no	1	0.36	1.8	36	0.00061	!
comp36957_c0_seq1	MIR1023	RF01043	cm	1	165	258	416	+	no	1	0.4	0	34.3	0.0017	!
comp33861_c0_seq1	mir-598	RF01059	cm	1	97	890	974	+	no	1	0.39	0	53.5	7.1e-07	!
comp33861_c0_seq1	mir-598	RF01059	cm	1	97	974	902	-	no	1	0.37	0	50.2	4.4e-06	!
comp86181_c0_seq1	mir-598	RF01059	cm	1	97	687	824	+	no	1	0.38	0	49.7	5.8e-06	!
comp86181_c0_seq1	mir-598	RF01059	cm	1	97	830	693	-	no	1	0.38	0	49.7	5.8e-06	!
comp82205_c1_seq1	mir-598	RF01059	cm	1	97	120	1	-	no	1	0.31	0.2	41.4	0.00059	!
comp91320_c3_seq3	mir-598	RF01059	cm	1	97	747	833	+	no	1	0.39	0	41.3	0.0006	!
comp91320_c3_seq10	mir-598	RF01059	cm	1	97	1629	1715	+	no	1	0.39	0	41.3	0.0006	!
comp91320_c3_seq41	mir-598	RF01059	cm	1	97	876	962	+	no	1	0.39	0	41.3	0.0006	!
comp86783_c0_seq1	mir-598	RF01059	cm	1	97	31	123	+	no	1	0.4	0	41.2	0.00064	!
comp82205_c1_seq1	mir-598	RF01059	cm	7	97	1	114	+	5'	2	0.32	0.1	40.5	0.00092	!
comp72217_c2_seq1	mir-598	RF01059	cm	1	97	21	115	+	no	1	0.33	0	39.9	0.0013	!
comp83735_c0_seq2	mir-598	RF01059	cm	1	87	1169	1279	+	3'	3	0.42	0	39.5	0.0016	!
comp91320_c3_seq3	mir-598	RF01059	cm	1	97	836	756	-	no	1	0.4	0	36.9	0.0067	!
comp91320_c3_seq10	mir-598	RF01059	cm	1	97	1718	1638	-	no	1	0.4	0	36.9	0.0067	!
comp91320_c3_seq41	mir-598	RF01059	cm	1	97	965	885	-	no	1	0.4	0	36.9	0.0067	!
comp84210_c1_seq1	mir-598	RF01059	cm	1	97	430	528	+	no	1	0.44	0	36.9	0.0069	!
comp84210_c1_seq3	mir-598	RF01059	cm	1	97	430	528	+	no	1	0.44	0	36.9	0.0069	!
comp84210_c1_seq5	mir-598	RF01059	cm	1	97	430	528	+	no	1	0.44	0	36.9	0.0069	!
comp84210_c1_seq6	mir-598	RF01059	cm	1	97	430	528	+	no	1	0.44	0	36.9	0.0069	!
comp72828_c1_seq1	mir-598	RF01059	cm	1	97	374	291	-	no	1	0.54	0	36.5	0.0086	!
comp481756_c0_seq1	mir-548	RF01061	cm	1	84	319	235	-	no	1	0.28	0.1	34.8	0.0052	!
comp89840_c0_seq1	PK-G12rRNA	RF01118	cm	1	108	146	39	-	no	1	0.5	0	126.2	8.6e-31	!
comp89840_c0_seq6	PK-G12rRNA	RF01118	cm	1	108	149	42	-	no	1	0.5	0	119.9	5.9e-29	!
comp89840_c0_seq8	PK-G12rRNA	RF01118	cm	1	108	149	42	-	no	1	0.5	0	119.9	5.9e-29	!
comp89840_c0_seq3	PK-G12rRNA	RF01118	cm	1	108	148	41	-	no	1	0.55	0	119.5	7.6e-29	!
comp89840_c0_seq4	PK-G12rRNA	RF01118	cm	1	108	148	41	-	no	1	0.55	0	119.5	7.6e-29	!
comp89544_c0_seq1	PK-G12rRNA	RF01118	cm	1	108	175	282	+	no	1	0.51	0	116.8	4.8e-28	!
comp89840_c0_seq2	PK-G12rRNA	RF01118	cm	1	108	185	78	-	no	1	0.56	0	113.1	5.9e-27	!
comp89840_c0_seq7	PK-G12rRNA	RF01118	cm	1	108	146	39	-	no	1	0.49	0	111.4	1.8e-26	!
comp89544_c0_seq2	PK-G12rRNA	RF01118	cm	1	108	221	328	+	no	1	0.56	0	108.4	1.3e-25	!
comp92265_c0_seq1	PK-G12rRNA	RF01118	cm	1	108	514	407	-	no	1	0.6	0	107.4	2.6e-25	!
comp89840_c0_seq5	PK-G12rRNA	RF01118	cm	1	108	129	22	-	no	1	0.52	0	106	6.6e-25	!
comp89544_c0_seq3	PK-G12rRNA	RF01118	cm	1	104	175	278	+	3'	3	0.5	0	103.6	3.4e-24	!
comp55670_c0_seq1	PK-G12rRNA	RF01118	cm	1	108	651	548	-	no	1	0.52	0	89.6	4.2e-20	!
comp91844_c1_seq2	PK-G12rRNA	RF01118	cm	1	108	738	630	-	no	1	0.44	0	49	3e-08	!
comp77995_c0_seq1	snoR101	RF01155	hmm	1	65	431	491	+	-	6	0.36	0.1	48.5	2.1e-10	!
comp77995_c0_seq2	snoR101	RF01155	hmm	1	65	303	363	+	-	6	0.36	0.1	48.5	2.1e-10	!
comp61026_c0_seq1	snoU18	RF01159	hmm	3	68	535	467	-	-	6	0.36	0.1	37.1	6.5e-07	!
comp88491_c3_seq2	snoU18	RF01159	hmm	5	68	290	356	+	-	6	0.42	0	29.8	0.00013	!
comp88491_c3_seq1	snoU18	RF01159	hmm	3	68	267	336	+	-	6	0.39	0.1	27.8	0.00054	!
comp70996_c0_seq1	snoU61	RF01170	cm	1	84	619	536	-	no	1	0.51	0	63.8	1.4e-12	!
comp94085_c0_seq1	snoR4	RF01171	hmm	2	79	194	113	-	-	6	0.37	0	34.6	5e-06	!
comp87217_c0_seq1	snoR77Y	RF01178	cm	1	85	2	87	+	no	1	0.34	0.1	66.1	6.8e-11	!
comp87217_c0_seq5	snoR77Y	RF01178	cm	1	85	286	376	+	no	1	0.33	0	65.2	1.2e-10	!
comp87217_c0_seq6	snoR77Y	RF01178	cm	1	85	407	497	+	no	1	0.33	0	65.2	1.2e-10	!
comp87217_c0_seq7	snoR77Y	RF01178	cm	1	85	286	376	+	no	1	0.33	0	65.2	1.2e-10	!
comp87217_c0_seq8	snoR77Y	RF01178	cm	1	85	407	497	+	no	1	0.33	0	65.2	1.2e-10	!
comp87217_c0_seq9	snoR77Y	RF01178	cm	1	85	26	111	+	no	1	0.35	0	59.5	3.3e-09	!
comp34524_c0_seq1	snoR77Y	RF01178	cm	1	85	283	182	-	no	1	0.32	0.3	38	0.0011	!
comp87030_c0_seq7	snoU83	RF01179	cm	1	84	578	659	+	no	1	0.35	0	74.8	3.6e-11	!
comp87030_c0_seq9	snoU83	RF01179	cm	1	84	578	659	+	no	1	0.35	0	74.8	3.6e-11	!
comp87030_c0_seq12	snoU83	RF01179	cm	1	84	578	659	+	no	1	0.35	0	74.8	3.6e-11	!
comp77889_c1_seq1	snoR20a	RF01193	cm	1	90	336	416	+	no	1	0.4	0	43.3	0.00094	!
comp77889_c1_seq2	snoR20a	RF01193	cm	1	90	336	416	+	no	1	0.4	0	43.3	0.00094	!
comp77889_c1_seq3	snoR20a	RF01193	cm	1	90	336	416	+	no	1	0.4	0	43.3	0.00094	!
comp77889_c1_seq4	snoR20a	RF01193	cm	1	90	336	416	+	no	1	0.4	0	43.3	0.00094	!
comp78127_c0_seq1	snoR69Y	RF01198	cm	1	99	239	146	-	no	1	0.37	0	67.2	1.5e-10	!
comp78127_c0_seq7	snoR69Y	RF01198	cm	1	99	256	164	-	no	1	0.39	0	67.2	1.5e-10	!
comp78127_c0_seq5	snoR69Y	RF01198	cm	11	99	1378	1293	-	5'	2	0.43	0	65.6	3.7e-10	!
comp71869_c0_seq1	snoR69Y	RF01198	cm	1	99	276	371	+	no	1	0.36	0	62.3	2.4e-09	!
comp71410_c0_seq1	snoR109	RF01206	cm	1	92	906	807	-	no	1	0.41	0	89.1	1.3e-14	!
comp87030_c0_seq7	snoR99	RF01208	cm	1	106	898	1001	+	no	1	0.32	0.2	88.6	5.9e-13	!
comp87030_c0_seq9	snoR99	RF01208	cm	1	106	898	1001	+	no	1	0.32	0.2	88.6	5.9e-13	!
comp87030_c0_seq12	snoR99	RF01208	cm	1	106	898	1001	+	no	1	0.32	0.2	88.6	5.9e-13	!
comp57474_c1_seq1	snoR103	RF01213	cm	1	106	1070	1173	+	no	1	0.38	0	90.7	9.9e-13	!
comp57474_c1_seq1	snoR103	RF01213	cm	1	106	531	633	+	no	1	0.43	0	77.3	4.9e-10	!
comp70797_c1_seq1	snoR97	RF01215	cm	1	106	917	1024	+	no	1	0.32	0.1	95.6	1e-13	!
comp70797_c0_seq1	snoR97	RF01215	cm	1	106	349	454	+	no	1	0.33	0	88.2	3.2e-12	!
comp87614_c0_seq1	snoR97	RF01215	cm	1	106	129	235	+	no	1	0.34	0	83.1	3.4e-11	!
comp82909_c0_seq1	snoR100	RF01219	cm	1	116	144	251	+	no	1	0.44	0	78.1	3.4e-14	!
comp89682_c1_seq3	snoR80	RF01224	cm	1	129	1237	1113	-	no	1	0.41	0	99.7	6e-16	!
comp89682_c1_seq4	snoR80	RF01224	cm	1	129	403	279	-	no	1	0.41	0	99.7	6e-16	!
comp91453_c3_seq6	snoR83	RF01227	cm	1	129	1110	971	-	no	1	0.33	0.1	98.8	3.9e-18	!
comp91453_c3_seq8	snoR83	RF01227	cm	1	129	1110	971	-	no	1	0.33	0.1	98.8	3.9e-18	!
comp91453_c3_seq10	snoR83	RF01227	cm	1	129	836	697	-	no	1	0.33	0.1	98.8	3.9e-18	!
comp91453_c3_seq15	snoR83	RF01227	cm	1	129	836	697	-	no	1	0.33	0.1	98.8	3.9e-18	!
comp91453_c3_seq16	snoR83	RF01227	cm	1	129	1110	971	-	no	1	0.33	0.1	98.8	3.9e-18	!
comp91453_c3_seq18	snoR83	RF01227	cm	1	129	836	697	-	no	1	0.33	0.1	98.8	3.9e-18	!
comp91453_c3_seq11	snoR83	RF01227	cm	1	129	1455	1317	-	no	1	0.32	0.4	80	1.3e-13	!
comp75576_c0_seq1	snoR83	RF01227	cm	1	129	276	155	-	no	1	0.4	0	77.7	4.7e-13	!
comp75576_c0_seq2	snoR83	RF01227	cm	1	129	305	184	-	no	1	0.4	0	77.7	4.7e-13	!
comp75576_c0_seq3	snoR83	RF01227	cm	1	129	267	146	-	no	1	0.4	0	77.7	4.7e-13	!
comp77903_c2_seq1	snoR111	RF01228	cm	1	128	408	286	-	no	1	0.42	0	87.2	9.5e-15	!
comp91700_c0_seq1	snoR77	RF01230	cm	1	131	453	577	+	no	1	0.36	0	115.5	1.1e-19	!
comp91700_c0_seq2	snoR77	RF01230	cm	1	131	453	577	+	no	1	0.36	0	115.5	1.1e-19	!
comp91700_c0_seq4	snoR77	RF01230	cm	1	131	453	577	+	no	1	0.36	0	115.5	1.1e-19	!
comp91700_c0_seq5	snoR77	RF01230	cm	1	131	453	577	+	no	1	0.36	0	115.5	1.1e-19	!
comp91700_c0_seq6	snoR77	RF01230	cm	1	131	453	577	+	no	1	0.36	0	115.5	1.1e-19	!
comp91700_c0_seq7	snoR77	RF01230	cm	1	131	453	577	+	no	1	0.36	0	115.5	1.1e-19	!
comp91700_c0_seq8	snoR77	RF01230	cm	1	131	453	577	+	no	1	0.36	0	115.5	1.1e-19	!
comp91700_c0_seq9	snoR77	RF01230	cm	1	131	453	577	+	no	1	0.36	0	115.5	1.1e-19	!
comp91700_c0_seq10	snoR77	RF01230	cm	1	131	453	577	+	no	1	0.36	0	115.5	1.1e-19	!
comp91700_c0_seq11	snoR77	RF01230	cm	1	131	453	577	+	no	1	0.36	0	115.5	1.1e-19	!
comp91700_c0_seq12	snoR77	RF01230	cm	1	131	453	577	+	no	1	0.36	0	115.5	1.1e-19	!
comp91700_c0_seq13	snoR77	RF01230	cm	1	131	453	577	+	no	1	0.36	0	115.5	1.1e-19	!
comp91700_c0_seq14	snoR77	RF01230	cm	1	131	453	577	+	no	1	0.36	0	115.5	1.1e-19	!
comp91700_c0_seq15	snoR77	RF01230	cm	1	131	453	577	+	no	1	0.36	0	115.5	1.1e-19	!
comp91700_c0_seq17	snoR77	RF01230	cm	1	131	453	577	+	no	1	0.36	0	115.5	1.1e-19	!
comp91700_c0_seq18	snoR77	RF01230	cm	1	131	453	577	+	no	1	0.36	0	115.5	1.1e-19	!
comp91700_c0_seq19	snoR77	RF01230	cm	1	131	453	577	+	no	1	0.36	0	115.5	1.1e-19	!
comp91700_c0_seq20	snoR77	RF01230	cm	1	131	453	577	+	no	1	0.36	0	115.5	1.1e-19	!
comp91700_c0_seq22	snoR77	RF01230	cm	1	131	453	577	+	no	1	0.36	0	115.5	1.1e-19	!
comp91700_c0_seq24	snoR77	RF01230	cm	1	131	453	577	+	no	1	0.36	0	115.5	1.1e-19	!
comp91700_c0_seq25	snoR77	RF01230	cm	1	131	453	577	+	no	1	0.36	0	115.5	1.1e-19	!
comp91700_c0_seq27	snoR77	RF01230	cm	1	131	453	577	+	no	1	0.36	0	115.5	1.1e-19	!
comp91700_c0_seq37	snoR77	RF01230	cm	1	131	453	577	+	no	1	0.36	0	115.5	1.1e-19	!
comp91700_c0_seq38	snoR77	RF01230	cm	1	131	453	577	+	no	1	0.36	0	115.5	1.1e-19	!
comp91700_c0_seq39	snoR77	RF01230	cm	1	131	453	577	+	no	1	0.36	0	115.5	1.1e-19	!
comp91700_c0_seq41	snoR77	RF01230	cm	1	131	453	577	+	no	1	0.36	0	115.5	1.1e-19	!
comp91700_c0_seq42	snoR77	RF01230	cm	1	131	453	577	+	no	1	0.36	0	115.5	1.1e-19	!
comp91700_c0_seq43	snoR77	RF01230	cm	1	131	453	577	+	no	1	0.36	0	115.5	1.1e-19	!
comp91700_c0_seq46	snoR77	RF01230	cm	1	131	453	577	+	no	1	0.36	0	115.5	1.1e-19	!
comp91700_c0_seq49	snoR77	RF01230	cm	1	131	453	577	+	no	1	0.36	0	115.5	1.1e-19	!
comp91700_c0_seq50	snoR77	RF01230	cm	1	131	453	577	+	no	1	0.36	0	115.5	1.1e-19	!
comp91700_c0_seq52	snoR77	RF01230	cm	1	131	453	577	+	no	1	0.36	0	115.5	1.1e-19	!
comp91700_c0_seq55	snoR77	RF01230	cm	1	131	453	577	+	no	1	0.36	0	115.5	1.1e-19	!
comp91700_c0_seq56	snoR77	RF01230	cm	1	131	453	577	+	no	1	0.36	0	115.5	1.1e-19	!
comp91700_c0_seq58	snoR77	RF01230	cm	1	131	453	577	+	no	1	0.36	0	115.5	1.1e-19	!
comp91700_c0_seq60	snoR77	RF01230	cm	1	131	453	577	+	no	1	0.36	0	115.5	1.1e-19	!
comp91700_c0_seq61	snoR77	RF01230	cm	1	131	453	577	+	no	1	0.36	0	115.5	1.1e-19	!
comp91700_c0_seq63	snoR77	RF01230	cm	1	131	453	577	+	no	1	0.36	0	115.5	1.1e-19	!
comp91700_c0_seq64	snoR77	RF01230	cm	1	131	453	577	+	no	1	0.36	0	115.5	1.1e-19	!
comp91700_c0_seq65	snoR77	RF01230	cm	1	131	453	577	+	no	1	0.36	0	115.5	1.1e-19	!
comp91700_c0_seq66	snoR77	RF01230	cm	1	131	453	577	+	no	1	0.36	0	115.5	1.1e-19	!
comp91700_c0_seq67	snoR77	RF01230	cm	1	131	453	577	+	no	1	0.36	0	115.5	1.1e-19	!
comp91700_c0_seq68	snoR77	RF01230	cm	1	131	453	577	+	no	1	0.36	0	115.5	1.1e-19	!
comp91700_c0_seq69	snoR77	RF01230	cm	1	131	453	577	+	no	1	0.36	0	115.5	1.1e-19	!
comp91700_c0_seq70	snoR77	RF01230	cm	1	131	453	577	+	no	1	0.36	0	115.5	1.1e-19	!
comp91700_c0_seq74	snoR77	RF01230	cm	1	131	453	577	+	no	1	0.36	0	115.5	1.1e-19	!
comp91700_c0_seq75	snoR77	RF01230	cm	1	131	453	577	+	no	1	0.36	0	115.5	1.1e-19	!
comp91700_c0_seq76	snoR77	RF01230	cm	1	131	453	577	+	no	1	0.36	0	115.5	1.1e-19	!
comp91700_c0_seq78	snoR77	RF01230	cm	1	131	453	577	+	no	1	0.36	0	115.5	1.1e-19	!
comp91700_c0_seq81	snoR77	RF01230	cm	1	131	453	577	+	no	1	0.36	0	115.5	1.1e-19	!
comp91700_c0_seq83	snoR77	RF01230	cm	1	131	453	577	+	no	1	0.36	0	115.5	1.1e-19	!
comp91700_c0_seq84	snoR77	RF01230	cm	1	131	453	577	+	no	1	0.36	0	115.5	1.1e-19	!
comp91700_c0_seq85	snoR77	RF01230	cm	1	131	453	577	+	no	1	0.36	0	115.5	1.1e-19	!
comp91700_c0_seq88	snoR77	RF01230	cm	1	131	453	577	+	no	1	0.36	0	115.5	1.1e-19	!
comp91700_c0_seq89	snoR77	RF01230	cm	1	131	453	577	+	no	1	0.36	0	115.5	1.1e-19	!
comp91700_c0_seq91	snoR77	RF01230	cm	1	131	453	577	+	no	1	0.36	0	115.5	1.1e-19	!
comp91700_c0_seq92	snoR77	RF01230	cm	1	131	453	577	+	no	1	0.36	0	115.5	1.1e-19	!
comp91700_c0_seq93	snoR77	RF01230	cm	1	131	453	577	+	no	1	0.36	0	115.5	1.1e-19	!
comp91700_c0_seq94	snoR77	RF01230	cm	1	131	453	577	+	no	1	0.36	0	115.5	1.1e-19	!
comp91700_c0_seq95	snoR77	RF01230	cm	1	131	453	577	+	no	1	0.36	0	115.5	1.1e-19	!
comp91700_c0_seq98	snoR77	RF01230	cm	1	131	453	577	+	no	1	0.36	0	115.5	1.1e-19	!
comp91700_c0_seq99	snoR77	RF01230	cm	1	131	453	577	+	no	1	0.36	0	115.5	1.1e-19	!
comp91700_c0_seq101	snoR77	RF01230	cm	1	131	453	577	+	no	1	0.36	0	115.5	1.1e-19	!
comp91700_c0_seq103	snoR77	RF01230	cm	1	131	453	577	+	no	1	0.36	0	115.5	1.1e-19	!
comp91700_c0_seq104	snoR77	RF01230	cm	1	131	453	577	+	no	1	0.36	0	115.5	1.1e-19	!
comp91700_c0_seq107	snoR77	RF01230	cm	1	131	453	577	+	no	1	0.36	0	115.5	1.1e-19	!
comp91700_c0_seq108	snoR77	RF01230	cm	1	131	453	577	+	no	1	0.36	0	115.5	1.1e-19	!
comp91700_c0_seq109	snoR77	RF01230	cm	1	131	453	577	+	no	1	0.36	0	115.5	1.1e-19	!
comp91700_c0_seq111	snoR77	RF01230	cm	1	131	453	577	+	no	1	0.36	0	115.5	1.1e-19	!
comp91700_c0_seq113	snoR77	RF01230	cm	1	131	453	577	+	no	1	0.36	0	115.5	1.1e-19	!
comp91700_c0_seq115	snoR77	RF01230	cm	1	131	453	577	+	no	1	0.36	0	115.5	1.1e-19	!
comp91700_c0_seq116	snoR77	RF01230	cm	1	131	453	577	+	no	1	0.36	0	115.5	1.1e-19	!
comp91700_c0_seq117	snoR77	RF01230	cm	1	131	453	577	+	no	1	0.36	0	115.5	1.1e-19	!
comp91700_c0_seq120	snoR77	RF01230	cm	1	131	453	577	+	no	1	0.36	0	115.5	1.1e-19	!
comp341362_c0_seq1	snoR77	RF01230	cm	1	108	705	808	+	3'	3	0.34	0	44.1	0.00048	!
comp35913_c0_seq1	snoR74	RF01231	cm	1	134	273	148	-	no	1	0.37	0	103.6	2.4e-15	!
comp35913_c0_seq2	snoR74	RF01231	cm	1	134	476	348	-	no	1	0.39	0	100.3	1.1e-14	!
comp58831_c0_seq1	snoR74	RF01231	cm	1	134	508	633	+	no	1	0.37	0	86.9	5.6e-12	!
comp55677_c0_seq1	snoR74	RF01231	cm	1	91	170	259	+	3'	3	0.37	0	56.3	7.5e-06	!
comp35561_c0_seq1	snoU19	RF01236	cm	1	144	378	253	-	no	1	0.32	0.7	55	6e-06	!
comp78127_c0_seq5	snoR53Y	RF01279	cm	1	79	1063	986	-	no	1	0.31	0	62.7	1.4e-09	!
comp70996_c0_seq1	snoR14	RF01280	cm	1	84	411	326	-	no	1	0.38	0	93.6	5.9e-19	!
comp90221_c0_seq1	snoR14	RF01280	cm	17	80	2988	2924	-	no	1	0.32	0	44.5	7.8e-06	!
comp90221_c0_seq3	snoR14	RF01280	cm	17	80	2543	2479	-	no	1	0.32	0	44.5	7.8e-06	!
comp90221_c0_seq4	snoR14	RF01280	cm	17	80	3089	3025	-	no	1	0.32	0	44.5	7.8e-06	!
comp90221_c0_seq7	snoR14	RF01280	cm	17	80	2992	2928	-	no	1	0.32	0	44.5	7.8e-06	!
comp90221_c0_seq10	snoR14	RF01280	cm	17	80	3093	3029	-	no	1	0.32	0	44.5	7.8e-06	!
comp90221_c0_seq11	snoR14	RF01280	cm	17	80	1476	1412	-	no	1	0.32	0	44.5	7.8e-06	!
comp90221_c0_seq13	snoR14	RF01280	cm	17	80	2988	2924	-	no	1	0.32	0	44.5	7.8e-06	!
comp90221_c0_seq16	snoR14	RF01280	cm	17	80	3089	3025	-	no	1	0.32	0	44.5	7.8e-06	!
comp90221_c0_seq17	snoR14	RF01280	cm	17	80	2992	2928	-	no	1	0.32	0	44.5	7.8e-06	!
comp90221_c0_seq20	snoR14	RF01280	cm	17	80	2992	2928	-	no	1	0.32	0	44.5	7.8e-06	!
comp90221_c0_seq25	snoR14	RF01280	cm	17	80	2644	2580	-	no	1	0.32	0	44.5	7.8e-06	!
comp90221_c0_seq27	snoR14	RF01280	cm	17	80	3089	3025	-	no	1	0.32	0	44.5	7.8e-06	!
comp90221_c0_seq34	snoR14	RF01280	cm	17	80	2988	2924	-	no	1	0.32	0	44.5	7.8e-06	!
comp90221_c0_seq36	snoR14	RF01280	cm	17	80	2212	2148	-	no	1	0.32	0	44.5	7.8e-06	!
comp90221_c0_seq40	snoR14	RF01280	cm	17	80	597	533	-	no	1	0.32	0	44.5	7.8e-06	!
comp90221_c0_seq42	snoR14	RF01280	cm	17	80	2313	2249	-	no	1	0.32	0	44.5	7.8e-06	!
comp90221_c0_seq43	snoR14	RF01280	cm	17	80	2644	2580	-	no	1	0.32	0	44.5	7.8e-06	!
comp90221_c0_seq46	snoR14	RF01280	cm	17	80	2644	2580	-	no	1	0.32	0	44.5	7.8e-06	!
comp90221_c0_seq48	snoR14	RF01280	cm	17	80	3093	3029	-	no	1	0.32	0	44.5	7.8e-06	!
comp90221_c0_seq57	snoR14	RF01280	cm	17	80	3093	3029	-	no	1	0.32	0	44.5	7.8e-06	!
comp90221_c0_seq63	snoR14	RF01280	cm	17	80	1375	1311	-	no	1	0.32	0	44.5	7.8e-06	!
comp87141_c1_seq1	snoR35	RF01281	cm	1	81	694	614	-	no	1	0.49	0	87.4	2.6e-16	!
comp87141_c1_seq2	snoR35	RF01281	cm	1	81	694	614	-	no	1	0.49	0	87.4	2.6e-16	!
comp87141_c1_seq3	snoR35	RF01281	cm	1	81	599	519	-	no	1	0.49	0	87.4	2.6e-16	!
comp87141_c1_seq4	snoR35	RF01281	cm	1	81	694	614	-	no	1	0.49	0	87.4	2.6e-16	!
comp87141_c1_seq5	snoR35	RF01281	cm	1	81	599	519	-	no	1	0.49	0	87.4	2.6e-16	!
comp87141_c1_seq6	snoR35	RF01281	cm	1	81	694	614	-	no	1	0.49	0	87.4	2.6e-16	!
comp87141_c1_seq7	snoR35	RF01281	cm	1	81	694	614	-	no	1	0.49	0	87.4	2.6e-16	!
comp87141_c1_seq8	snoR35	RF01281	cm	1	81	599	519	-	no	1	0.49	0	87.4	2.6e-16	!
comp87141_c1_seq9	snoR35	RF01281	cm	1	81	599	519	-	no	1	0.49	0	87.4	2.6e-16	!
comp87141_c1_seq10	snoR35	RF01281	cm	1	81	599	519	-	no	1	0.49	0	87.4	2.6e-16	!
comp87141_c1_seq11	snoR35	RF01281	cm	1	81	599	519	-	no	1	0.49	0	87.4	2.6e-16	!
comp87141_c1_seq12	snoR35	RF01281	cm	1	81	694	614	-	no	1	0.49	0	87.4	2.6e-16	!
comp87141_c1_seq13	snoR35	RF01281	cm	1	81	599	519	-	no	1	0.49	0	87.4	2.6e-16	!
comp87141_c1_seq14	snoR35	RF01281	cm	1	81	599	519	-	no	1	0.49	0	87.4	2.6e-16	!
comp87141_c1_seq15	snoR35	RF01281	cm	1	81	599	519	-	no	1	0.49	0	87.4	2.6e-16	!
comp87141_c1_seq16	snoR35	RF01281	cm	1	81	694	614	-	no	1	0.49	0	87.4	2.6e-16	!
comp87141_c1_seq17	snoR35	RF01281	cm	1	81	599	519	-	no	1	0.49	0	87.4	2.6e-16	!
comp87141_c1_seq18	snoR35	RF01281	cm	1	81	694	614	-	no	1	0.49	0	87.4	2.6e-16	!
comp87141_c1_seq19	snoR35	RF01281	cm	1	81	599	519	-	no	1	0.49	0	87.4	2.6e-16	!
comp87141_c1_seq20	snoR35	RF01281	cm	1	81	599	519	-	no	1	0.49	0	87.4	2.6e-16	!
comp87141_c1_seq21	snoR35	RF01281	cm	1	81	599	519	-	no	1	0.49	0	87.4	2.6e-16	!
comp87141_c1_seq22	snoR35	RF01281	cm	1	81	599	519	-	no	1	0.49	0	87.4	2.6e-16	!
comp87141_c1_seq23	snoR35	RF01281	cm	1	81	694	614	-	no	1	0.49	0	87.4	2.6e-16	!
comp87141_c1_seq24	snoR35	RF01281	cm	1	81	599	519	-	no	1	0.49	0	87.4	2.6e-16	!
comp87141_c1_seq25	snoR35	RF01281	cm	1	81	599	519	-	no	1	0.49	0	87.4	2.6e-16	!
comp87141_c1_seq26	snoR35	RF01281	cm	1	81	599	519	-	no	1	0.49	0	87.4	2.6e-16	!
comp87141_c1_seq27	snoR35	RF01281	cm	1	81	694	614	-	no	1	0.49	0	87.4	2.6e-16	!
comp87141_c1_seq28	snoR35	RF01281	cm	1	81	694	614	-	no	1	0.49	0	87.4	2.6e-16	!
comp87141_c1_seq30	snoR35	RF01281	cm	1	81	599	519	-	no	1	0.49	0	87.4	2.6e-16	!
comp87141_c1_seq31	snoR35	RF01281	cm	1	81	599	519	-	no	1	0.49	0	87.4	2.6e-16	!
comp87141_c1_seq32	snoR35	RF01281	cm	1	81	694	614	-	no	1	0.49	0	87.4	2.6e-16	!
comp87141_c1_seq33	snoR35	RF01281	cm	1	81	694	614	-	no	1	0.49	0	87.4	2.6e-16	!
comp87141_c1_seq34	snoR35	RF01281	cm	1	81	694	614	-	no	1	0.49	0	87.4	2.6e-16	!
comp87141_c1_seq35	snoR35	RF01281	cm	1	81	694	614	-	no	1	0.49	0	87.4	2.6e-16	!
comp87141_c1_seq36	snoR35	RF01281	cm	1	81	599	519	-	no	1	0.49	0	87.4	2.6e-16	!
comp87141_c1_seq37	snoR35	RF01281	cm	1	81	694	614	-	no	1	0.49	0	87.4	2.6e-16	!
comp87141_c1_seq38	snoR35	RF01281	cm	1	81	599	519	-	no	1	0.49	0	87.4	2.6e-16	!
comp87141_c1_seq39	snoR35	RF01281	cm	1	81	694	614	-	no	1	0.49	0	87.4	2.6e-16	!
comp87141_c1_seq41	snoR35	RF01281	cm	1	81	694	614	-	no	1	0.49	0	87.4	2.6e-16	!
comp87141_c1_seq42	snoR35	RF01281	cm	1	81	694	614	-	no	1	0.49	0	87.4	2.6e-16	!
comp87141_c1_seq43	snoR35	RF01281	cm	1	81	599	519	-	no	1	0.49	0	87.4	2.6e-16	!
comp87141_c1_seq44	snoR35	RF01281	cm	1	81	694	614	-	no	1	0.49	0	87.4	2.6e-16	!
comp87141_c1_seq45	snoR35	RF01281	cm	1	81	599	519	-	no	1	0.49	0	87.4	2.6e-16	!
comp85502_c1_seq1	snoR35	RF01281	cm	23	81	1	59	+	5'	2	0.53	0	47.2	1.8e-06	!
comp85502_c1_seq2	snoR35	RF01281	cm	23	81	1	59	+	5'	2	0.53	0	47.2	1.8e-06	!
comp85502_c2_seq2	snoR35	RF01281	cm	1	45	180	224	+	3'	3	0.49	0	41.8	4e-05	!
comp35875_c0_seq1	snoU30	RF01283	cm	1	86	97	179	+	no	1	0.29	0.2	73.4	6e-12	!
comp35875_c0_seq2	snoU30	RF01283	cm	1	86	264	346	+	no	1	0.3	0	69.1	6.4e-11	!
comp75267_c0_seq2	snoU30	RF01283	cm	17	86	1	65	+	5'	2	0.29	0	56.2	8.6e-08	!
comp75267_c0_seq1	snoU30	RF01283	cm	1	38	264	303	+	3'	3	0.3	0	35.7	0.0085	!
comp70797_c0_seq1	snoR8a	RF01284	cm	1	92	484	571	+	no	1	0.36	0	92.2	1.6e-16	!
comp87614_c0_seq1	snoR8a	RF01284	cm	1	92	288	370	+	no	1	0.37	0	74	5.2e-12	!
comp94085_c0_seq1	snoU31b	RF01285	cm	1	86	375	297	-	no	1	0.43	0	72.1	1.9e-12	!
comp77653_c0_seq1	snoU31b	RF01285	cm	20	86	355	291	-	5'	2	0.42	0	48.7	1.6e-06	!
comp92301_c1_seq1	snoR26	RF01286	cm	5	91	203	119	-	no	1	0.34	0	77.5	1.3e-13	!
comp92419_c0_seq1	snoR27	RF01287	cm	28	95	1	64	+	5'	2	0.41	0	45	0.0011	!
comp91453_c3_seq13	snoR31	RF01288	cm	1	100	1576	1493	-	no	1	0.29	0.1	67.8	3.4e-09	!
comp91453_c3_seq14	snoR31	RF01288	cm	1	100	1015	932	-	no	1	0.29	0.1	67.8	3.4e-09	!
comp91453_c3_seq16	snoR31	RF01288	cm	1	100	1492	1409	-	no	1	0.29	0.1	67.8	3.4e-09	!
comp91453_c3_seq18	snoR31	RF01288	cm	1	100	1218	1135	-	no	1	0.29	0.1	67.8	3.4e-09	!
comp91453_c3_seq11	snoR31	RF01288	cm	1	100	1782	1699	-	no	1	0.29	0.1	67.2	4.5e-09	!
comp91453_c3_seq8	snoR31	RF01288	cm	1	100	1492	1409	-	no	1	0.26	0.4	67	5e-09	!
comp91453_c3_seq9	snoR31	RF01288	cm	1	100	1015	932	-	no	1	0.26	0.4	67	5e-09	!
comp91453_c3_seq15	snoR31	RF01288	cm	1	100	1218	1135	-	no	1	0.26	0.4	67	5e-09	!
comp91453_c3_seq17	snoR31	RF01288	cm	1	100	1576	1493	-	no	1	0.26	0.4	67	5e-09	!
comp91453_c3_seq1	snoR31	RF01288	cm	1	100	987	906	-	no	1	0.29	0	55.8	1.7e-06	!
comp91453_c3_seq3	snoR31	RF01288	cm	1	100	1548	1467	-	no	1	0.29	0	55.8	1.7e-06	!
comp91453_c3_seq6	snoR31	RF01288	cm	1	100	1464	1383	-	no	1	0.29	0	55.8	1.7e-06	!
comp91453_c3_seq10	snoR31	RF01288	cm	1	100	1190	1109	-	no	1	0.29	0	55.8	1.7e-06	!
comp87217_c0_seq4	snoR2	RF01292	cm	1	149	95	254	+	no	1	0.41	0	129.3	7.2e-25	!
comp87217_c0_seq5	snoR2	RF01292	cm	1	149	95	254	+	no	1	0.41	0	129.3	7.2e-25	!
comp87217_c0_seq7	snoR2	RF01292	cm	1	149	95	254	+	no	1	0.41	0	129.3	7.2e-25	!
comp87217_c0_seq6	snoR2	RF01292	cm	1	149	216	375	+	no	1	0.42	0	128	1.4e-24	!
comp87217_c0_seq8	snoR2	RF01292	cm	1	149	216	375	+	no	1	0.42	0	128	1.4e-24	!
comp34524_c0_seq1	snoR2	RF01292	cm	5	149	472	330	-	5'	2	0.38	0	106.9	1.2e-19	!
comp87217_c0_seq6	snoU49	RF01300	cm	1	65	3	71	+	no	1	0.48	0	53.7	2.5e-08	!
comp87217_c0_seq8	snoU49	RF01300	cm	1	65	3	71	+	no	1	0.48	0	53.7	2.5e-08	!
comp95277_c0_seq1	snoU36a	RF01302	cm	1	90	179	94	-	no	1	0.36	0	85.6	6.8e-17	!
comp70797_c1_seq1	snoU36a	RF01302	cm	1	90	364	449	+	no	1	0.35	0	83.4	2.6e-16	!
comp34913_c0_seq1	sR52	RF01306	cm	1	59	1553	1508	-	no	1	0.39	3.4	33.5	0.0032	!
comp88953_c0_seq1	RSV_RNA	RF01417	cm	39	289	1	251	+	5'	2	0.53	0	314.7	4e-96	!
comp88953_c2_seq1	RSV_RNA	RF01417	cm	1	73	73	1	-	3'	3	0.4	0	80	6.6e-21	!
comp86953_c1_seq1	IsrR	RF01419	cm	1	187	3398	3584	+	no	1	0.33	3.4	198.9	9.4e-42	!
comp35103_c0_seq1	snoR116	RF01422	cm	1	86	4	87	+	no	1	0.37	0	76	5.5e-14	!
comp82909_c0_seq1	snoR117	RF01423	cm	1	80	283	371	+	no	1	0.36	0	57.3	4.6e-10	!
comp77430_c0_seq1	snoR118	RF01424	hmm	3	90	1559	1487	-	-	6	0.4	0	57.3	3.1e-13	!
comp338605_c0_seq1	snoR126	RF01426	cm	1	101	717	624	-	no	1	0.41	0	80	7.5e-14	!
comp90470_c1_seq13	snoR127	RF01427	cm	1	139	6	154	+	no	1	0.38	0	113.2	5.6e-22	!
comp90470_c1_seq49	snoR127	RF01427	cm	1	139	130	263	+	no	1	0.4	0	96.3	7.6e-18	!
comp83506_c0_seq4	snoR128	RF01428	cm	1	91	395	303	-	no	1	0.37	0	53.9	1.1e-05	!
comp83506_c0_seq3	snoR128	RF01428	cm	1	91	396	303	-	no	1	0.36	0	53.7	1.2e-05	!
comp83506_c0_seq1	snoR128	RF01428	cm	1	91	283	190	-	no	1	0.4	0	50.7	5.8e-05	!
comp86016_c1_seq2	snoR130	RF01429	cm	1	120	2	47	+	no	1	0.39	0	37.1	0.0042	!
comp119054_c0_seq1	snoR134	RF01430	cm	1	149	435	298	-	no	1	0.45	0	105.6	2.3e-21	!
comp70797_c1_seq1	snoR134	RF01430	cm	1	149	1053	1193	+	no	1	0.41	0	97	3.2e-19	!
comp91700_c0_seq1	snoR135	RF01431	cm	1	143	99	240	+	no	1	0.37	0	118.1	2.7e-23	!
comp91700_c0_seq2	snoR135	RF01431	cm	1	143	99	240	+	no	1	0.37	0	118.1	2.7e-23	!
comp91700_c0_seq4	snoR135	RF01431	cm	1	143	99	240	+	no	1	0.37	0	118.1	2.7e-23	!
comp91700_c0_seq5	snoR135	RF01431	cm	1	143	99	240	+	no	1	0.37	0	118.1	2.7e-23	!
comp91700_c0_seq6	snoR135	RF01431	cm	1	143	99	240	+	no	1	0.37	0	118.1	2.7e-23	!
comp91700_c0_seq7	snoR135	RF01431	cm	1	143	99	240	+	no	1	0.37	0	118.1	2.7e-23	!
comp91700_c0_seq8	snoR135	RF01431	cm	1	143	99	240	+	no	1	0.37	0	118.1	2.7e-23	!
comp91700_c0_seq9	snoR135	RF01431	cm	1	143	99	240	+	no	1	0.37	0	118.1	2.7e-23	!
comp91700_c0_seq10	snoR135	RF01431	cm	1	143	99	240	+	no	1	0.37	0	118.1	2.7e-23	!
comp91700_c0_seq11	snoR135	RF01431	cm	1	143	99	240	+	no	1	0.37	0	118.1	2.7e-23	!
comp91700_c0_seq12	snoR135	RF01431	cm	1	143	99	240	+	no	1	0.37	0	118.1	2.7e-23	!
comp91700_c0_seq13	snoR135	RF01431	cm	1	143	99	240	+	no	1	0.37	0	118.1	2.7e-23	!
comp91700_c0_seq14	snoR135	RF01431	cm	1	143	99	240	+	no	1	0.37	0	118.1	2.7e-23	!
comp91700_c0_seq15	snoR135	RF01431	cm	1	143	99	240	+	no	1	0.37	0	118.1	2.7e-23	!
comp91700_c0_seq17	snoR135	RF01431	cm	1	143	99	240	+	no	1	0.37	0	118.1	2.7e-23	!
comp91700_c0_seq18	snoR135	RF01431	cm	1	143	99	240	+	no	1	0.37	0	118.1	2.7e-23	!
comp91700_c0_seq19	snoR135	RF01431	cm	1	143	99	240	+	no	1	0.37	0	118.1	2.7e-23	!
comp91700_c0_seq20	snoR135	RF01431	cm	1	143	99	240	+	no	1	0.37	0	118.1	2.7e-23	!
comp91700_c0_seq22	snoR135	RF01431	cm	1	143	99	240	+	no	1	0.37	0	118.1	2.7e-23	!
comp91700_c0_seq24	snoR135	RF01431	cm	1	143	99	240	+	no	1	0.37	0	118.1	2.7e-23	!
comp91700_c0_seq25	snoR135	RF01431	cm	1	143	99	240	+	no	1	0.37	0	118.1	2.7e-23	!
comp91700_c0_seq27	snoR135	RF01431	cm	1	143	99	240	+	no	1	0.37	0	118.1	2.7e-23	!
comp91700_c0_seq37	snoR135	RF01431	cm	1	143	99	240	+	no	1	0.37	0	118.1	2.7e-23	!
comp91700_c0_seq38	snoR135	RF01431	cm	1	143	99	240	+	no	1	0.37	0	118.1	2.7e-23	!
comp91700_c0_seq39	snoR135	RF01431	cm	1	143	99	240	+	no	1	0.37	0	118.1	2.7e-23	!
comp91700_c0_seq41	snoR135	RF01431	cm	1	143	99	240	+	no	1	0.37	0	118.1	2.7e-23	!
comp91700_c0_seq42	snoR135	RF01431	cm	1	143	99	240	+	no	1	0.37	0	118.1	2.7e-23	!
comp91700_c0_seq43	snoR135	RF01431	cm	1	143	99	240	+	no	1	0.37	0	118.1	2.7e-23	!
comp91700_c0_seq46	snoR135	RF01431	cm	1	143	99	240	+	no	1	0.37	0	118.1	2.7e-23	!
comp91700_c0_seq49	snoR135	RF01431	cm	1	143	99	240	+	no	1	0.37	0	118.1	2.7e-23	!
comp91700_c0_seq50	snoR135	RF01431	cm	1	143	99	240	+	no	1	0.37	0	118.1	2.7e-23	!
comp91700_c0_seq52	snoR135	RF01431	cm	1	143	99	240	+	no	1	0.37	0	118.1	2.7e-23	!
comp91700_c0_seq55	snoR135	RF01431	cm	1	143	99	240	+	no	1	0.37	0	118.1	2.7e-23	!
comp91700_c0_seq56	snoR135	RF01431	cm	1	143	99	240	+	no	1	0.37	0	118.1	2.7e-23	!
comp91700_c0_seq58	snoR135	RF01431	cm	1	143	99	240	+	no	1	0.37	0	118.1	2.7e-23	!
comp91700_c0_seq60	snoR135	RF01431	cm	1	143	99	240	+	no	1	0.37	0	118.1	2.7e-23	!
comp91700_c0_seq61	snoR135	RF01431	cm	1	143	99	240	+	no	1	0.37	0	118.1	2.7e-23	!
comp91700_c0_seq63	snoR135	RF01431	cm	1	143	99	240	+	no	1	0.37	0	118.1	2.7e-23	!
comp91700_c0_seq64	snoR135	RF01431	cm	1	143	99	240	+	no	1	0.37	0	118.1	2.7e-23	!
comp91700_c0_seq65	snoR135	RF01431	cm	1	143	99	240	+	no	1	0.37	0	118.1	2.7e-23	!
comp91700_c0_seq66	snoR135	RF01431	cm	1	143	99	240	+	no	1	0.37	0	118.1	2.7e-23	!
comp91700_c0_seq67	snoR135	RF01431	cm	1	143	99	240	+	no	1	0.37	0	118.1	2.7e-23	!
comp91700_c0_seq68	snoR135	RF01431	cm	1	143	99	240	+	no	1	0.37	0	118.1	2.7e-23	!
comp91700_c0_seq69	snoR135	RF01431	cm	1	143	99	240	+	no	1	0.37	0	118.1	2.7e-23	!
comp91700_c0_seq70	snoR135	RF01431	cm	1	143	99	240	+	no	1	0.37	0	118.1	2.7e-23	!
comp91700_c0_seq74	snoR135	RF01431	cm	1	143	99	240	+	no	1	0.37	0	118.1	2.7e-23	!
comp91700_c0_seq75	snoR135	RF01431	cm	1	143	99	240	+	no	1	0.37	0	118.1	2.7e-23	!
comp91700_c0_seq76	snoR135	RF01431	cm	1	143	99	240	+	no	1	0.37	0	118.1	2.7e-23	!
comp91700_c0_seq78	snoR135	RF01431	cm	1	143	99	240	+	no	1	0.37	0	118.1	2.7e-23	!
comp91700_c0_seq81	snoR135	RF01431	cm	1	143	99	240	+	no	1	0.37	0	118.1	2.7e-23	!
comp91700_c0_seq83	snoR135	RF01431	cm	1	143	99	240	+	no	1	0.37	0	118.1	2.7e-23	!
comp91700_c0_seq84	snoR135	RF01431	cm	1	143	99	240	+	no	1	0.37	0	118.1	2.7e-23	!
comp91700_c0_seq85	snoR135	RF01431	cm	1	143	99	240	+	no	1	0.37	0	118.1	2.7e-23	!
comp91700_c0_seq88	snoR135	RF01431	cm	1	143	99	240	+	no	1	0.37	0	118.1	2.7e-23	!
comp91700_c0_seq89	snoR135	RF01431	cm	1	143	99	240	+	no	1	0.37	0	118.1	2.7e-23	!
comp91700_c0_seq91	snoR135	RF01431	cm	1	143	99	240	+	no	1	0.37	0	118.1	2.7e-23	!
comp91700_c0_seq92	snoR135	RF01431	cm	1	143	99	240	+	no	1	0.37	0	118.1	2.7e-23	!
comp91700_c0_seq93	snoR135	RF01431	cm	1	143	99	240	+	no	1	0.37	0	118.1	2.7e-23	!
comp91700_c0_seq94	snoR135	RF01431	cm	1	143	99	240	+	no	1	0.37	0	118.1	2.7e-23	!
comp91700_c0_seq95	snoR135	RF01431	cm	1	143	99	240	+	no	1	0.37	0	118.1	2.7e-23	!
comp91700_c0_seq98	snoR135	RF01431	cm	1	143	99	240	+	no	1	0.37	0	118.1	2.7e-23	!
comp91700_c0_seq99	snoR135	RF01431	cm	1	143	99	240	+	no	1	0.37	0	118.1	2.7e-23	!
comp91700_c0_seq101	snoR135	RF01431	cm	1	143	99	240	+	no	1	0.37	0	118.1	2.7e-23	!
comp91700_c0_seq103	snoR135	RF01431	cm	1	143	99	240	+	no	1	0.37	0	118.1	2.7e-23	!
comp91700_c0_seq104	snoR135	RF01431	cm	1	143	99	240	+	no	1	0.37	0	118.1	2.7e-23	!
comp91700_c0_seq107	snoR135	RF01431	cm	1	143	99	240	+	no	1	0.37	0	118.1	2.7e-23	!
comp91700_c0_seq108	snoR135	RF01431	cm	1	143	99	240	+	no	1	0.37	0	118.1	2.7e-23	!
comp91700_c0_seq109	snoR135	RF01431	cm	1	143	99	240	+	no	1	0.37	0	118.1	2.7e-23	!
comp91700_c0_seq111	snoR135	RF01431	cm	1	143	99	240	+	no	1	0.37	0	118.1	2.7e-23	!
comp91700_c0_seq113	snoR135	RF01431	cm	1	143	99	240	+	no	1	0.37	0	118.1	2.7e-23	!
comp91700_c0_seq115	snoR135	RF01431	cm	1	143	99	240	+	no	1	0.37	0	118.1	2.7e-23	!
comp91700_c0_seq116	snoR135	RF01431	cm	1	143	99	240	+	no	1	0.37	0	118.1	2.7e-23	!
comp91700_c0_seq117	snoR135	RF01431	cm	1	143	99	240	+	no	1	0.37	0	118.1	2.7e-23	!
comp91700_c0_seq120	snoR135	RF01431	cm	1	143	99	240	+	no	1	0.37	0	118.1	2.7e-23	!
comp35321_c0_seq1	snoR135	RF01431	cm	1	143	729	588	-	no	1	0.39	0	112	7.6e-22	!
comp61277_c0_seq1	snoR135	RF01431	cm	1	143	149	20	-	no	1	0.42	0	76.3	3.2e-13	!
comp92401_c0_seq1	snoR143	RF01432	cm	21	169	365	221	-	5'	2	0.39	0	86.3	1.2e-14	!
comp35123_c0_seq2	snoR143	RF01432	cm	1	169	537	653	+	no	1	0.39	0	62.3	4.8e-09	!
comp90275_c4_seq1	snoR143	RF01432	cm	96	169	1	74	+	5'	2	0.35	0	37.7	0.0024	!
comp60014_c0_seq2	snoR137	RF01433	cm	1	146	268	127	-	no	1	0.34	0.2	101.5	3.8e-17	!
comp159447_c0_seq1	snoR137	RF01433	cm	1	146	96	240	+	no	1	0.32	8	50.1	1e-05	!

## Sheet: Table S12
Table S12: KEGG Pathway annotation of the pea axillary bud transcriptome
Pathway	Pathway ID	Seqs in Pathway	Enzyme	Ezyme ID	Seqs of Enzyme	Seqs
Propanoate metabolism	map00640	48	carboxylase	ec:6.4.1.2	8	comp94613_c0_seq2, comp71263_c0_seq1, comp81913_c0_seq1, comp84854_c0_seq1, comp88992_c1_seq6, comp90592_c1_seq3, comp97919_c0_seq1, comp66432_c0_seq1
Propanoate metabolism	map00640	48	transaminase	ec:2.6.1.19	1	comp56754_c0_seq1
Propanoate metabolism	map00640	48	ligase (GDP-forming)	ec:6.2.1.4	2	comp55350_c0_seq1, comp99097_c0_seq1
Propanoate metabolism	map00640	48	ligase	ec:6.2.1.1	10	comp92460_c0_seq1, comp78812_c0_seq1, comp84718_c1_seq1, comp631424_c0_seq1, comp60590_c0_seq1, comp78812_c2_seq1, comp81383_c0_seq1, comp78812_c1_seq1, comp95976_c0_seq1, comp86541_c0_seq1
Propanoate metabolism	map00640	48	dehydrogenase	ec:1.8.1.4	4	comp81943_c3_seq1, comp93780_c0_seq1, comp76697_c0_seq1, comp81943_c0_seq1
Propanoate metabolism	map00640	48	C-acetyltransferase	ec:2.3.1.9	5	comp98090_c0_seq1, comp58335_c0_seq1, comp77993_c0_seq1, comp84203_c0_seq3, comp56398_c0_seq2
Propanoate metabolism	map00640	48	decarboxylase	ec:4.1.1.9	1	comp89829_c2_seq11
Propanoate metabolism	map00640	48	hydrolase	ec:3.1.2.4	6	comp90612_c1_seq16, comp81031_c0_seq4, comp85932_c1_seq4, comp89577_c1_seq8, comp91941_c0_seq58, comp81031_c1_seq1
Propanoate metabolism	map00640	48	hydratase	ec:4.2.1.17	9	comp88870_c0_seq6, comp95098_c0_seq1, comp77213_c2_seq2, comp60850_c0_seq2, comp77213_c0_seq1, comp77213_c3_seq2, comp66591_c0_seq1, comp87659_c1_seq1, comp77213_c1_seq1
Propanoate metabolism	map00640	48	dehydrogenase (2-methylpropanoyl-transferring)	ec:1.2.4.4	2	comp63038_c0_seq1, comp77428_c0_seq6
Carbon fixation pathways in prokaryotes	map00720	66	carboxylase	ec:6.4.1.2	8	comp94613_c0_seq2, comp71263_c0_seq1, comp81913_c0_seq1, comp84854_c0_seq1, comp88992_c1_seq6, comp90592_c1_seq3, comp97919_c0_seq1, comp66432_c0_seq1
Carbon fixation pathways in prokaryotes	map00720	66	dehydrogenase	ec:1.3.5.1	2	comp58108_c0_seq2, comp100645_c0_seq1
Carbon fixation pathways in prokaryotes	map00720	66	carboxylase	ec:4.1.1.31	9	comp73205_c1_seq1, comp87281_c1_seq1, comp55590_c0_seq1, comp87281_c2_seq1, comp73205_c0_seq1, comp87281_c5_seq1, comp78545_c0_seq1, comp87281_c0_seq2, comp87281_c4_seq1
Carbon fixation pathways in prokaryotes	map00720	66	ligase	ec:6.2.1.1	10	comp92460_c0_seq1, comp78812_c0_seq1, comp84718_c1_seq1, comp631424_c0_seq1, comp60590_c0_seq1, comp78812_c2_seq1, comp81383_c0_seq1, comp78812_c1_seq1, comp95976_c0_seq1, comp86541_c0_seq1
Carbon fixation pathways in prokaryotes	map00720	66	C-acetyltransferase	ec:2.3.1.9	5	comp98090_c0_seq1, comp58335_c0_seq1, comp77993_c0_seq1, comp84203_c0_seq3, comp56398_c0_seq2
Carbon fixation pathways in prokaryotes	map00720	66	citrate synthase	ec:2.3.3.8	2	comp89344_c0_seq16, comp94379_c0_seq1
Carbon fixation pathways in prokaryotes	map00720	66	ligase	ec:6.3.4.3	1	comp82575_c0_seq1
Carbon fixation pathways in prokaryotes	map00720	66	reductase [NAD(P)H]	ec:1.5.1.20	1	comp82556_c0_seq5
Carbon fixation pathways in prokaryotes	map00720	66	hydratase	ec:4.2.1.3	8	comp54746_c1_seq1, comp77104_c0_seq1, comp55273_c0_seq1, comp54746_c0_seq1, comp822069_c0_seq1, comp56169_c0_seq1, comp55905_c0_seq4, comp82380_c0_seq3
Carbon fixation pathways in prokaryotes	map00720	66	hydratase	ec:4.2.1.2	2	comp83890_c0_seq2, comp83890_c2_seq2
Carbon fixation pathways in prokaryotes	map00720	66	hydratase	ec:4.2.1.17	9	comp88870_c0_seq6, comp95098_c0_seq1, comp77213_c2_seq2, comp60850_c0_seq2, comp77213_c0_seq1, comp77213_c3_seq2, comp66591_c0_seq1, comp87659_c1_seq1, comp77213_c1_seq1
Carbon fixation pathways in prokaryotes	map00720	66	phosphate dikinase	ec:2.7.9.1	1	comp90328_c0_seq23
Carbon fixation pathways in prokaryotes	map00720	66	dehydrogenase	ec:1.1.1.37	3	comp81510_c1_seq1, comp56061_c0_seq1, comp81510_c0_seq2
Carbon fixation pathways in prokaryotes	map00720	66	dehydrogenase	ec:1.1.1.35	7	comp88870_c0_seq6, comp95098_c0_seq1, comp77213_c2_seq2, comp77213_c0_seq1, comp77213_c3_seq2, comp87659_c1_seq1, comp77213_c1_seq1
Carbon fixation pathways in prokaryotes	map00720	66	dehydrogenase (NADP+)	ec:1.1.1.42	5	comp78924_c0_seq3, comp78729_c0_seq1, comp77981_c0_seq1, comp78729_c1_seq1, comp78924_c1_seq1
Atrazine degradation	map00791	1	ec:3.5.1.5 urease	ec:3.5.1.5	1	comp88121_c0_seq11
Folate biosynthesis	map00790	11	hydrolase	ec:3.4.19.9	1	comp81294_c0_seq3
Folate biosynthesis	map00790	11	lyase	ec:4.1.3.38	1	comp75518_c0_seq1
Folate biosynthesis	map00790	11	synthase	ec:2.5.1.15	1	comp84240_c0_seq1
Folate biosynthesis	map00790	11	synthase	ec:2.6.1.85	2	comp91477_c1_seq32, comp72011_c0_seq4
Folate biosynthesis	map00790	11	diphosphokinase	ec:2.7.6.3	1	comp84240_c0_seq1
Folate biosynthesis	map00790	11	reductase	ec:1.5.1.3	2	comp80494_c0_seq4, comp90454_c2_seq1
Folate biosynthesis	map00790	11	synthase	ec:6.3.2.12	2	comp86829_c0_seq10, comp87522_c0_seq80
Folate biosynthesis	map00790	11	synthase	ec:6.3.2.17	2	comp87522_c0_seq80, comp89093_c0_seq26
Folate biosynthesis	map00790	11	cyclohydrolase I	ec:3.5.4.16	1	comp89373_c0_seq1
Glycolysis / Gluconeogenesis	map00010	148	carboxykinase (ATP)	ec:4.1.1.49	1	comp85811_c0_seq4
Glycolysis / Gluconeogenesis	map00010	148	kinase	ec:2.7.2.3	1	comp55560_c0_seq1
Glycolysis / Gluconeogenesis	map00010	148	kinase	ec:2.7.1.40	11	comp88237_c1_seq6, comp60665_c1_seq1, comp88762_c10_seq2, comp72275_c0_seq1, comp94805_c0_seq1, comp60665_c0_seq1, comp87371_c0_seq1, comp90295_c0_seq3, comp78106_c0_seq1, comp84439_c0_seq5, comp84439_c1_seq1
Glycolysis / Gluconeogenesis	map00010	148	dehydrogenase (NAD(P)+) (phosphorylating)	ec:1.2.1.59	3	comp92457_c0_seq1, comp93933_c0_seq1, comp92320_c0_seq1
Glycolysis / Gluconeogenesis	map00010	148	phosphohexokinase	ec:2.7.1.11	9	comp86715_c0_seq2, comp48401_c0_seq1, comp82217_c1_seq1, comp78987_c0_seq4, comp84921_c0_seq26, comp82217_c0_seq1, comp82217_c2_seq1, comp86715_c1_seq3, comp90748_c0_seq1
Glycolysis / Gluconeogenesis	map00010	148	ligase	ec:6.2.1.1	10	comp92460_c0_seq1, comp78812_c0_seq1, comp84718_c1_seq1, comp631424_c0_seq1, comp60590_c0_seq1, comp78812_c2_seq1, comp81383_c0_seq1, comp78812_c1_seq1, comp95976_c0_seq1, comp86541_c0_seq1
Glycolysis / Gluconeogenesis	map00010	148	dehydrogenase (phosphorylating)	ec:1.2.1.12	3	comp92457_c0_seq1, comp93933_c0_seq1, comp92320_c0_seq1
Glycolysis / Gluconeogenesis	map00010	148	dehydrogenase	ec:1.8.1.4	4	comp81943_c3_seq1, comp93780_c0_seq1, comp76697_c0_seq1, comp81943_c0_seq1
Glycolysis / Gluconeogenesis	map00010	148	isomerase	ec:5.3.1.1	2	comp93481_c0_seq1, comp93583_c0_seq1
Glycolysis / Gluconeogenesis	map00010	148	isomerase	ec:5.3.1.9	1	comp61957_c0_seq1
Glycolysis / Gluconeogenesis	map00010	148	dehydrogenase (NADP+)	ec:1.1.1.2	13	comp81349_c0_seq3, comp87283_c0_seq3, comp95033_c0_seq1, comp59445_c0_seq1, comp81406_c1_seq2, comp82280_c0_seq3, comp59016_c0_seq2, comp90021_c0_seq2, comp99260_c0_seq1, comp60876_c0_seq2, comp67611_c1_seq1, comp88601_c0_seq3, comp81406_c0_seq1
Glycolysis / Gluconeogenesis	map00010	148	dehydrogenase	ec:1.1.1.1	19	comp71851_c0_seq1, comp83224_c0_seq1, comp84234_c6_seq1, comp59091_c0_seq1, comp71872_c0_seq1, comp92528_c0_seq1, comp78302_c0_seq3, comp59259_c0_seq1, comp83385_c1_seq1, comp90839_c0_seq1, comp87565_c1_seq2, comp91015_c0_seq1, comp91029_c0_seq1, comp64872_c0_seq1, comp71872_c1_seq1, comp95479_c0_seq1, comp77626_c1_seq4, comp90257_c0_seq15, comp57539_c0_seq1
Glycolysis / Gluconeogenesis	map00010	148	dehydrogenase [NAD(P)+]	ec:1.2.1.5	10	comp81749_c0_seq3, comp63421_c1_seq1, comp87820_c0_seq1, comp77894_c0_seq2, comp92811_c0_seq1, comp509274_c0_seq1, comp82753_c0_seq1, comp937123_c0_seq1, comp63421_c0_seq1, comp82753_c1_seq1
Glycolysis / Gluconeogenesis	map00010	148	dehydrogenase (NAD+)	ec:1.2.1.3	22	comp74389_c0_seq3, comp77894_c0_seq2, comp54375_c1_seq1, comp54375_c0_seq1, comp76381_c0_seq5, comp88200_c0_seq3, comp68659_c0_seq2, comp937123_c0_seq1, comp63421_c0_seq1, comp80343_c1_seq1, comp82753_c1_seq1, comp81749_c0_seq3, comp63421_c1_seq1, comp87820_c0_seq1, comp92811_c0_seq1, comp73014_c0_seq2, comp83747_c0_seq9, comp509274_c0_seq1, comp80343_c0_seq1, comp80343_c2_seq1, comp82753_c0_seq1…
Glycolysis / Gluconeogenesis	map00010	148	dehydrogenase (NADP+)	ec:1.2.1.9	3	comp93933_c0_seq1, comp72360_c0_seq1, comp92320_c0_seq1
Glycolysis / Gluconeogenesis	map00010	148	aldolase	ec:4.1.2.13	6	comp86619_c1_seq2, comp92574_c0_seq1, comp73020_c0_seq1, comp65688_c0_seq2, comp93393_c0_seq1, comp90173_c0_seq55
Glycolysis / Gluconeogenesis	map00010	148	glucokinase (phosphorylating)	ec:2.7.1.2	7	comp81931_c0_seq1, comp56194_c0_seq2, comp82809_c0_seq1, comp81931_c1_seq1, comp87292_c1_seq8, comp82809_c1_seq8, comp78145_c1_seq1
Glycolysis / Gluconeogenesis	map00010	148	hexokinase type IV glucokinase	ec:2.7.1.1	7	comp81931_c0_seq1, comp56194_c0_seq2, comp82809_c0_seq1, comp81931_c1_seq1, comp87292_c1_seq8, comp82809_c1_seq8, comp78145_c1_seq1
Glycolysis / Gluconeogenesis	map00010	148	decarboxylase	ec:4.1.1.1	8	comp93811_c0_seq1, comp467201_c0_seq1, comp72119_c0_seq2, comp551003_c0_seq1, comp71583_c2_seq1, comp89223_c2_seq1, comp89223_c0_seq2, comp76940_c0_seq1
Glycolysis / Gluconeogenesis	map00010	148	1-epimerase	ec:5.1.3.3	10	comp81446_c1_seq1, comp55514_c0_seq1, comp49245_c0_seq1, comp66060_c0_seq1, comp80672_c1_seq3, comp692988_c0_seq1, comp75186_c1_seq1, comp55974_c0_seq2, comp74392_c0_seq3, comp89546_c5_seq1
Glycolysis / Gluconeogenesis	map00010	148	acetyltransferase	ec:2.3.1.12	5	comp84578_c0_seq5, comp74210_c0_seq2, comp72975_c0_seq2, comp88931_c2_seq8, comp88931_c0_seq1
Glycolysis / Gluconeogenesis	map00010	148	hexose diphosphatase	ec:3.1.3.11	4	comp92946_c0_seq1, comp81313_c0_seq6, comp85219_c1_seq4, comp86757_c1_seq2
Glycolysis / Gluconeogenesis	map00010	148	hydratase	ec:4.2.1.11	3	comp92048_c0_seq42, comp92774_c0_seq1, comp56477_c0_seq1
Glycolysis / Gluconeogenesis	map00010	148	(alpha-D-glucose-1,6-bisphosphate-dependent)	ec:5.4.2.2	4	comp87348_c0_seq2, comp55469_c0_seq3, comp87809_c0_seq11, comp85820_c0_seq3
Glycolysis / Gluconeogenesis	map00010	148	dehydrogenase (acetyl-transferring)	ec:1.2.4.1	4	comp94933_c0_seq1, comp78085_c0_seq2, comp84833_c2_seq2, comp94380_c0_seq1
Isoquinoline alkaloid biosynthesis	map00950	44	oxidase	ec:1.4.3.2	1	comp90106_c0_seq7
Isoquinoline alkaloid biosynthesis	map00950	44	decarboxylase	ec:4.1.1.25	2	comp88862_c0_seq1, comp84749_c0_seq1
Isoquinoline alkaloid biosynthesis	map00950	44	decarboxylase	ec:4.1.1.28	2	comp88862_c0_seq1, comp84749_c0_seq1
Isoquinoline alkaloid biosynthesis	map00950	44	transaminase	ec:2.6.1.57	7	comp746677_c0_seq1, comp83325_c0_seq3, comp83132_c0_seq5, comp58205_c0_seq1, comp693650_c0_seq1, comp89585_c0_seq2, comp917840_c0_seq1
Isoquinoline alkaloid biosynthesis	map00950	44	transaminase	ec:2.6.1.5	3	comp83132_c0_seq5, comp89585_c0_seq2, comp84541_c0_seq1
Isoquinoline alkaloid biosynthesis	map00950	44	transaminase	ec:2.6.1.1	10	comp81310_c0_seq3, comp746677_c0_seq1, comp97250_c0_seq1, comp83325_c0_seq3, comp99559_c0_seq1, comp83132_c0_seq5, comp58205_c0_seq1, comp693650_c0_seq1, comp89585_c0_seq2, comp917840_c0_seq1
Isoquinoline alkaloid biosynthesis	map00950	44	ec:2.1.1.140 (S)-coclaurine-N-methyltransferase	ec:2.1.1.140	1	comp90018_c1_seq3
Isoquinoline alkaloid biosynthesis	map00950	44	oxidase	ec:1.4.3.21	29	comp80723_c2_seq2, comp5422_c0_seq1, comp89928_c2_seq7, comp90733_c0_seq6, comp80343_c1_seq1, comp69042_c0_seq1, comp84580_c0_seq1, comp80723_c1_seq1, comp81844_c1_seq1, comp75979_c1_seq1, comp89974_c11_seq4, comp92478_c0_seq1, comp80343_c2_seq1, comp516875_c0_seq1, comp468595_c0_seq1, comp69042_c1_seq2, comp75979_c0_seq2, comp44860_c0_seq1, comp68659_c0_seq2, comp88656_c0_seq40, comp81844_c0_seq…
Biosynthesis of vancomycin group antibiotics	map01055	2	4,6-dehydratase	ec:4.2.1.46	2	comp85533_c1_seq1, comp44841_c0_seq1
Biosynthesis of siderophore group nonribosomal peptides	map01053	1	synthase	ec:5.4.4.2	1	comp90289_c3_seq46
Biosynthesis of ansamycins	map01051	4	glycolaldehydetransferase	ec:2.2.1.1	4	comp72356_c2_seq1, comp72356_c1_seq1, comp94380_c0_seq1, comp72356_c0_seq1
Pyrimidine metabolism	map00240	127	kinase	ec:2.7.4.6	4	comp94543_c0_seq1, comp85672_c0_seq3, comp93850_c0_seq1, comp84888_c1_seq1
Pyrimidine metabolism	map00240	127	carbamoylaspartic dehydrase	ec:3.5.2.3	1	comp80911_c4_seq2
Pyrimidine metabolism	map00240	127	hydantoinase	ec:3.5.2.2	5	comp58381_c0_seq1, comp81260_c0_seq2, comp81260_c3_seq1, comp89323_c0_seq49, comp81260_c2_seq2
Pyrimidine metabolism	map00240	127	kinase	ec:2.7.4.9	1	comp59797_c0_seq2
Pyrimidine metabolism	map00240	127	dehydrogenase (quinone)	ec:1.3.5.2	1	comp86723_c0_seq2
Pyrimidine metabolism	map00240	127	decarboxylase	ec:4.1.1.23	2	comp83983_c2_seq1, comp83983_c0_seq1
Pyrimidine metabolism	map00240	127	kinase	ec:2.7.1.48	6	comp88394_c1_seq12, comp70936_c0_seq1, comp85919_c0_seq1, comp55559_c0_seq1, comp87800_c0_seq5, comp88394_c0_seq2
Pyrimidine metabolism	map00240	127	deaminase	ec:3.5.4.5	2	comp99471_c0_seq1, comp79677_c0_seq1
Pyrimidine metabolism	map00240	127	carbamoyltransferase	ec:2.1.3.2	1	comp86803_c0_seq2
Pyrimidine metabolism	map00240	127	kinase	ec:2.7.1.21	2	comp71497_c0_seq1, comp76900_c0_seq2
Pyrimidine metabolism	map00240	127	reductase	ec:1.8.1.9	3	comp56959_c1_seq1, comp87132_c2_seq11, comp56959_c0_seq1
Pyrimidine metabolism	map00240	127	synthase	ec:2.1.1.45	2	comp80494_c0_seq4, comp90454_c2_seq1
Pyrimidine metabolism	map00240	127	uridine 5'-nucleotidase	ec:3.1.3.5	3	comp86421_c0_seq5, comp90352_c1_seq29, comp84186_c1_seq5
Pyrimidine metabolism	map00240	127	dehydrogenase (NADP+)	ec:1.3.1.2	1	comp56411_c1_seq2
Pyrimidine metabolism	map00240	127	synthase (glutamine-hydrolysing)	ec:6.3.5.5	2	comp52989_c0_seq1, comp92679_c0_seq1
Pyrimidine metabolism	map00240	127	N-carbamoyl-beta-alanine amidohydrolase	ec:3.5.1.6	1	comp87330_c0_seq3
Pyrimidine metabolism	map00240	127	synthase (glutamine hydrolysing)	ec:6.3.4.2	8	comp76261_c0_seq3, comp86704_c0_seq10, comp60310_c0_seq1, comp82506_c0_seq2, comp55906_c0_seq1, comp74146_c1_seq1, comp60310_c1_seq1, comp74146_c0_seq1
Pyrimidine metabolism	map00240	127	diphosphate phosphatase	ec:3.6.1.6	8	comp88349_c0_seq43, comp82240_c0_seq2, comp87243_c0_seq2, comp83058_c0_seq2, comp44383_c0_seq1, comp47295_c0_seq1, comp56665_c0_seq1, comp79038_c0_seq2
Pyrimidine metabolism	map00240	127	reductase	ec:1.17.4.1	2	comp70903_c0_seq1, comp66231_c0_seq1
Pyrimidine metabolism	map00240	127	(asymmetrical)	ec:3.6.1.17	1	comp85024_c0_seq1
Pyrimidine metabolism	map00240	127	diphosphatase	ec:3.6.1.19	2	comp95892_c0_seq1, comp59353_c0_seq2
Pyrimidine metabolism	map00240	127	diphosphatase	ec:3.6.1.23	1	comp95892_c0_seq1
Pyrimidine metabolism	map00240	127	RNA polymerase	ec:2.7.7.6	45	comp78454_c0_seq1, comp55179_c0_seq1, comp77413_c0_seq3, comp73141_c0_seq1, comp88883_c0_seq25, comp70538_c0_seq1, comp83550_c0_seq2, comp89193_c0_seq7, comp56448_c0_seq1, comp77579_c0_seq3, comp71763_c0_seq4, comp84753_c1_seq2, comp68242_c0_seq1, comp89833_c2_seq7, comp94062_c0_seq1, comp625882_c0_seq1, comp93534_c0_seq1, comp84353_c0_seq3, comp77459_c0_seq8, comp90561_c4_seq17, comp93110_c0_seq…
Pyrimidine metabolism	map00240	127	DNA polymerase	ec:2.7.7.7	16	comp83180_c4_seq3, comp71739_c0_seq1, comp91354_c0_seq18, comp90669_c0_seq16, comp91870_c0_seq20, comp83257_c2_seq1, comp83697_c4_seq2, comp89393_c2_seq10, comp89939_c3_seq9, comp72836_c0_seq1, comp91057_c0_seq16, comp88830_c0_seq3, comp72903_c0_seq1, comp84339_c0_seq2, comp86637_c0_seq1, comp83180_c2_seq6
Pyrimidine metabolism	map00240	127	nucleotidyltransferase	ec:2.7.7.8	2	comp82324_c1_seq1, comp91972_c1_seq11
Pyrimidine metabolism	map00240	127	nucleosidase	ec:3.2.2.3	2	comp70728_c0_seq1, comp82503_c0_seq6
Pyrimidine metabolism	map00240	127	nucleosidase	ec:3.2.2.8	2	comp70728_c0_seq1, comp82503_c0_seq6
Pyrimidine metabolism	map00240	127	phosphoribosyltransferase	ec:2.4.2.10	2	comp83983_c2_seq1, comp83983_c0_seq1
Pyrimidine metabolism	map00240	127	phosphoribosyltransferase	ec:2.4.2.9	7	comp88394_c1_seq12, comp70936_c0_seq1, comp85919_c0_seq1, comp86166_c0_seq2, comp55559_c0_seq1, comp87800_c0_seq5, comp88394_c0_seq2
Pyrimidine metabolism	map00240	127	kinase	ec:2.7.4.14	3	comp84515_c1_seq8, comp89788_c0_seq4, comp83844_c0_seq3
Benzoxazinoid biosynthesis	map00402	1	lyase	ec:4.1.2.8	1	comp68305_c1_seq1
Novobiocin biosynthesis	map00401	11	transaminase	ec:2.6.1.57	7	comp746677_c0_seq1, comp83325_c0_seq3, comp83132_c0_seq5, comp58205_c0_seq1, comp693650_c0_seq1, comp89585_c0_seq2, comp917840_c0_seq1
Novobiocin biosynthesis	map00401	11	transaminase	ec:2.6.1.5	3	comp83132_c0_seq5, comp89585_c0_seq2, comp84541_c0_seq1
Novobiocin biosynthesis	map00401	11	transaminase	ec:2.6.1.9	2	comp83132_c0_seq5, comp89585_c0_seq2
Novobiocin biosynthesis	map00401	11	transaminase	ec:2.6.1.1	10	comp81310_c0_seq3, comp746677_c0_seq1, comp97250_c0_seq1, comp83325_c0_seq3, comp99559_c0_seq1, comp83132_c0_seq5, comp58205_c0_seq1, comp693650_c0_seq1, comp89585_c0_seq2, comp917840_c0_seq1
Biosynthesis of antibiotics	map01130	476	transaminase	ec:2.6.1.11	1	comp94032_c0_seq1
Biosynthesis of antibiotics	map01130	476	carboxylase	ec:6.4.1.2	8	comp94613_c0_seq2, comp71263_c0_seq1, comp81913_c0_seq1, comp84854_c0_seq1, comp88992_c1_seq6, comp90592_c1_seq3, comp97919_c0_seq1, comp66432_c0_seq1
Biosynthesis of antibiotics	map01130	476	transaminase (isomerizing)	ec:2.6.1.16	1	comp86776_c1_seq27
Biosynthesis of antibiotics	map01130	476	kinase	ec:2.7.4.6	4	comp94543_c0_seq1, comp85672_c0_seq3, comp93850_c0_seq1, comp84888_c1_seq1
Biosynthesis of antibiotics	map01130	476	kinase	ec:2.7.4.3	13	comp88660_c3_seq8, comp86001_c1_seq1, comp83844_c0_seq3, comp73647_c0_seq1, comp82526_c1_seq2, comp79448_c0_seq6, comp58847_c0_seq1, comp88405_c1_seq18, comp73062_c0_seq1, comp83269_c0_seq12, comp87535_c12_seq11, comp94472_c0_seq1, comp79448_c1_seq1
Biosynthesis of antibiotics	map01130	476	carboxykinase (ATP)	ec:4.1.1.49	1	comp85811_c0_seq4
Biosynthesis of antibiotics	map01130	476	penicillinase	ec:3.5.2.6	2	comp90119_c0_seq2, comp56679_c0_seq1
Biosynthesis of antibiotics	map01130	476	decarboxylase	ec:4.1.1.33	1	comp88181_c1_seq3
Biosynthesis of antibiotics	map01130	476	carboxylase	ec:4.1.1.39	2	comp650377_c0_seq1, comp86255_c3_seq1
Biosynthesis of antibiotics	map01130	476	dehydrogenase	ec:1.3.5.1	2	comp58108_c0_seq2, comp100645_c0_seq1
Biosynthesis of antibiotics	map01130	476	kinase	ec:2.7.1.71	3	comp73198_c0_seq2, comp81772_c0_seq2, comp78174_c0_seq1
Biosynthesis of antibiotics	map01130	476	decarboxylase	ec:4.1.1.20	1	comp94188_c0_seq1
Biosynthesis of antibiotics	map01130	476	synthase (ferredoxin)	ec:1.17.7.1	2	comp97776_c0_seq1, comp95654_c0_seq1
Biosynthesis of antibiotics	map01130	476	transaminase	ec:2.6.1.50	1	comp83132_c0_seq5
Biosynthesis of antibiotics	map01130	476	transaminase	ec:2.6.1.52	2	comp72804_c0_seq1, comp480703_c0_seq1
Biosynthesis of antibiotics	map01130	476	transaminase	ec:2.6.1.57	7	comp746677_c0_seq1, comp83325_c0_seq3, comp83132_c0_seq5, comp58205_c0_seq1, comp693650_c0_seq1, comp89585_c0_seq2, comp917840_c0_seq1
Biosynthesis of antibiotics	map01130	476	transaminase	ec:2.6.1.58	1	comp83132_c0_seq5
Biosynthesis of antibiotics	map01130	476	dihydroxyacetonetransferase	ec:2.2.1.2	3	comp78180_c0_seq3, comp86839_c1_seq15, comp90241_c0_seq1
Biosynthesis of antibiotics	map01130	476	glycolaldehydetransferase	ec:2.2.1.1	4	comp72356_c2_seq1, comp72356_c1_seq1, comp94380_c0_seq1, comp72356_c0_seq1
Biosynthesis of antibiotics	map01130	476	synthase	ec:2.2.1.6	1	comp93811_c0_seq1
Biosynthesis of antibiotics	map01130	476	synthase	ec:2.2.1.7	6	comp84673_c0_seq1, comp83910_c1_seq5, comp83910_c3_seq3, comp84199_c0_seq1, comp83910_c2_seq1, comp84199_c1_seq1
Biosynthesis of antibiotics	map01130	476	kinase	ec:2.7.2.8	1	comp96329_c0_seq1
Biosynthesis of antibiotics	map01130	476	kinase	ec:2.7.2.4	4	comp88679_c1_seq6, comp87516_c0_seq6, comp82280_c0_seq3, comp71325_c0_seq1
Biosynthesis of antibiotics	map01130	476	kinase	ec:2.7.2.3	1	comp55560_c0_seq1
Biosynthesis of antibiotics	map01130	476	lyase	ec:4.3.2.1	1	comp92744_c0_seq1
Biosynthesis of antibiotics	map01130	476	lyase	ec:4.3.2.2	1	comp84701_c0_seq3
Biosynthesis of antibiotics	map01130	476	kinase	ec:2.7.1.40	11	comp88237_c1_seq6, comp60665_c1_seq1, comp88762_c10_seq2, comp72275_c0_seq1, comp94805_c0_seq1, comp60665_c0_seq1, comp87371_c0_seq1, comp90295_c0_seq3, comp78106_c0_seq1, comp84439_c0_seq5, comp84439_c1_seq1
Biosynthesis of antibiotics	map01130	476	deaminase	ec:3.5.4.6	5	comp86717_c0_seq28, comp88072_c0_seq6, comp77667_c1_seq3, comp77667_c0_seq2, comp84874_c0_seq2
Biosynthesis of antibiotics	map01130	476	dehydrogenase	ec:1.2.1.41	1	comp83561_c0_seq6
Biosynthesis of antibiotics	map01130	476	kinase	ec:2.7.1.36	1	comp83906_c1_seq8
Biosynthesis of antibiotics	map01130	476	3-kinase	ec:2.7.1.31	1	comp84732_c0_seq2
Biosynthesis of antibiotics	map01130	476	transaminase	ec:2.6.1.42	4	comp86571_c2_seq12, comp80630_c0_seq4, comp66417_c0_seq2, comp72871_c0_seq3
Biosynthesis of antibiotics	map01130	476	transaminase	ec:2.6.1.45	2	comp86277_c0_seq1, comp62353_c0_seq2
Biosynthesis of antibiotics	map01130	476	dehydrogenase (NAD(P)+) (phosphorylating)	ec:1.2.1.59	3	comp92457_c0_seq1, comp93933_c0_seq1, comp92320_c0_seq1
Biosynthesis of antibiotics	map01130	476	reductase	ec:1.3.1.70	1	comp84734_c0_seq2
Biosynthesis of antibiotics	map01130	476	phosphohexokinase	ec:2.7.1.11	9	comp86715_c0_seq2, comp48401_c0_seq1, comp82217_c1_seq1, comp78987_c0_seq4, comp84921_c0_seq26, comp82217_c0_seq1, comp82217_c2_seq1, comp86715_c1_seq3, comp90748_c0_seq1
Biosynthesis of antibiotics	map01130	476	dehydratase	ec:4.2.1.51	4	comp71054_c0_seq1, comp89819_c0_seq13, comp84629_c1_seq1, comp88439_c0_seq1
Biosynthesis of antibiotics	map01130	476	diphosphate synthase	ec:2.5.1.10	6	comp68536_c0_seq1, comp94090_c0_seq1, comp70814_c0_seq4, comp94091_c0_seq1, comp4464_c0_seq1, comp68536_c1_seq1
Biosynthesis of antibiotics	map01130	476	1-carboxyvinyltransferase	ec:2.5.1.19	1	comp55326_c0_seq1
Biosynthesis of antibiotics	map01130	476	ligase (GDP-forming)	ec:6.2.1.4	2	comp55350_c0_seq1, comp99097_c0_seq1
Biosynthesis of antibiotics	map01130	476	ligase	ec:6.2.1.1	10	comp92460_c0_seq1, comp78812_c0_seq1, comp84718_c1_seq1, comp631424_c0_seq1, comp60590_c0_seq1, comp78812_c2_seq1, comp81383_c0_seq1, comp78812_c1_seq1, comp95976_c0_seq1, comp86541_c0_seq1
Biosynthesis of antibiotics	map01130	476	synthase	ec:4.2.3.25	3	comp73400_c0_seq1, comp89073_c0_seq11, comp67158_c0_seq1
Biosynthesis of antibiotics	map01130	476	synthase	ec:2.5.1.21	1	comp77468_c1_seq3
Biosynthesis of antibiotics	map01130	476	aldolase	ec:4.1.2.5	3	comp75123_c1_seq1, comp55537_c0_seq1, comp75123_c0_seq1
Biosynthesis of antibiotics	map01130	476	diphosphate synthase	ec:2.5.1.29	6	comp91367_c0_seq10, comp81375_c0_seq4, comp85314_c0_seq1, comp77468_c1_seq3, comp88084_c0_seq7, comp78315_c0_seq2
Biosynthesis of antibiotics	map01130	476	aminotransferase	ec:2.6.1.83	5	comp86718_c1_seq2, comp90805_c4_seq68, comp78614_c0_seq1, comp86718_c0_seq1, comp86718_c2_seq1
Biosynthesis of antibiotics	map01130	476	reductase	ec:1.1.1.133	3	comp96676_c0_seq1, comp85472_c1_seq1, comp70847_c0_seq3
Biosynthesis of antibiotics	map01130	476	dehydrogenase	ec:1.2.1.11	1	comp93713_c0_seq1
Biosynthesis of antibiotics	map01130	476	dehydrogenase (phosphorylating)	ec:1.2.1.12	3	comp92457_c0_seq1, comp93933_c0_seq1, comp92320_c0_seq1
Biosynthesis of antibiotics	map01130	476	5'-diphospho)-2-C-methyl-D-erythritol kinase	ec:2.7.1.148	1	comp78889_c1_seq2
Biosynthesis of antibiotics	map01130	476	dehydratase	ec:4.2.1.91	4	comp71054_c0_seq1, comp89819_c0_seq13, comp84629_c1_seq1, comp88439_c0_seq1
Biosynthesis of antibiotics	map01130	476	diphosphokinase	ec:2.7.6.1	1	comp83103_c0_seq4
Biosynthesis of antibiotics	map01130	476	3-dehydrogenase (decarboxylating)	ec:1.1.1.170	3	comp86475_c0_seq1, comp86496_c3_seq7, comp86496_c0_seq1
Biosynthesis of antibiotics	map01130	476	diphosphate reductase	ec:1.17.1.2	1	comp95654_c0_seq1
Biosynthesis of antibiotics	map01130	476	reductase	ec:1.17.1.8	2	comp55927_c0_seq1, comp83760_c0_seq13
Biosynthesis of antibiotics	map01130	476	dehydrogenase	ec:1.8.1.4	4	comp81943_c3_seq1, comp93780_c0_seq1, comp76697_c0_seq1, comp81943_c0_seq1
Biosynthesis of antibiotics	map01130	476	geranyl-diphosphate synthase	ec:2.5.1.1	7	comp91367_c0_seq10, comp85314_c0_seq1, comp90165_c0_seq32, comp90239_c1_seq2, comp98546_c0_seq1, comp94091_c0_seq1, comp78315_c0_seq2
Biosynthesis of antibiotics	map01130	476	isomerase	ec:5.3.1.1	2	comp93481_c0_seq1, comp93583_c0_seq1
Biosynthesis of antibiotics	map01130	476	isomerase	ec:5.3.1.6	1	comp82620_c0_seq5
Biosynthesis of antibiotics	map01130	476	isomerase	ec:5.3.1.9	1	comp61957_c0_seq1
Biosynthesis of antibiotics	map01130	476	24-C-methyltransferase	ec:2.1.1.41	1	comp55515_c0_seq1
Biosynthesis of antibiotics	map01130	476	4-phosphate cytidylyltransferase	ec:2.7.7.60	1	comp83572_c0_seq1
Biosynthesis of antibiotics	map01130	476	uridylyltransferase	ec:2.7.7.64	4	comp90996_c4_seq8, comp89091_c0_seq20, comp86529_c0_seq7, comp84132_c0_seq20
Biosynthesis of antibiotics	map01130	476	phosphatase	ec:3.1.3.3	5	comp81223_c0_seq1, comp638946_c0_seq1, comp86913_c0_seq1, comp90889_c0_seq24, comp91084_c0_seq7
Biosynthesis of antibiotics	map01130	476	dehydrogenase (NADP+)	ec:1.1.1.2	13	comp81349_c0_seq3, comp87283_c0_seq3, comp95033_c0_seq1, comp59445_c0_seq1, comp81406_c1_seq2, comp82280_c0_seq3, comp59016_c0_seq2, comp90021_c0_seq2, comp99260_c0_seq1, comp60876_c0_seq2, comp67611_c1_seq1, comp88601_c0_seq3, comp81406_c0_seq1
Biosynthesis of antibiotics	map01130	476	dehydrogenase	ec:1.1.1.1	19	comp71851_c0_seq1, comp83224_c0_seq1, comp84234_c6_seq1, comp59091_c0_seq1, comp71872_c0_seq1, comp92528_c0_seq1, comp78302_c0_seq3, comp59259_c0_seq1, comp83385_c1_seq1, comp90839_c0_seq1, comp87565_c1_seq2, comp91015_c0_seq1, comp91029_c0_seq1, comp64872_c0_seq1, comp71872_c1_seq1, comp95479_c0_seq1, comp77626_c1_seq4, comp90257_c0_seq15, comp57539_c0_seq1
Biosynthesis of antibiotics	map01130	476	dehydrogenase	ec:1.1.1.3	2	comp87516_c0_seq6, comp82280_c0_seq3
Biosynthesis of antibiotics	map01130	476	transaminase	ec:2.6.1.5	3	comp83132_c0_seq5, comp89585_c0_seq2, comp84541_c0_seq1
Biosynthesis of antibiotics	map01130	476	transaminase	ec:2.6.1.9	2	comp83132_c0_seq5, comp89585_c0_seq2
Biosynthesis of antibiotics	map01130	476	transaminase	ec:2.6.1.1	10	comp81310_c0_seq3, comp746677_c0_seq1, comp97250_c0_seq1, comp83325_c0_seq3, comp99559_c0_seq1, comp83132_c0_seq5, comp58205_c0_seq1, comp693650_c0_seq1, comp89585_c0_seq2, comp917840_c0_seq1
Biosynthesis of antibiotics	map01130	476	transaminase	ec:2.6.1.4	5	comp748412_c0_seq1, comp992761_c0_seq1, comp56338_c0_seq2, comp90110_c0_seq4, comp93584_c0_seq1
Biosynthesis of antibiotics	map01130	476	ammonia-lyase	ec:4.3.1.17	3	comp86075_c1_seq1, comp33083_c0_seq2, comp86075_c0_seq1
Biosynthesis of antibiotics	map01130	476	ammonia-lyase	ec:4.3.1.19	1	comp72150_c0_seq2
Biosynthesis of antibiotics	map01130	476	dehydrogenase (NADP+)	ec:1.3.1.13	2	comp89748_c0_seq3, comp72908_c0_seq1
Biosynthesis of antibiotics	map01130	476	dehydrogenase (NAD+)	ec:1.2.1.3	22	comp74389_c0_seq3, comp77894_c0_seq2, comp54375_c1_seq1, comp54375_c0_seq1, comp76381_c0_seq5, comp88200_c0_seq3, comp68659_c0_seq2, comp937123_c0_seq1, comp63421_c0_seq1, comp80343_c1_seq1, comp82753_c1_seq1, comp81749_c0_seq3, comp63421_c1_seq1, comp87820_c0_seq1, comp92811_c0_seq1, comp73014_c0_seq2, comp83747_c0_seq9, comp509274_c0_seq1, comp80343_c0_seq1, comp80343_c2_seq1, comp82753_c0_seq1…
Biosynthesis of antibiotics	map01130	476	acid amidohydrolase	ec:3.5.1.14	2	comp73219_c0_seq1, comp88299_c0_seq2
Biosynthesis of antibiotics	map01130	476	C-acetyltransferase	ec:2.3.1.9	5	comp98090_c0_seq1, comp58335_c0_seq1, comp77993_c0_seq1, comp84203_c0_seq3, comp56398_c0_seq2
Biosynthesis of antibiotics	map01130	476	N-acetyltransferase	ec:2.3.1.1	1	comp81938_c0_seq5
Biosynthesis of antibiotics	map01130	476	synthase	ec:5.5.1.4	1	comp73165_c0_seq3
Biosynthesis of antibiotics	map01130	476	gamma-lyase	ec:4.4.1.1	3	comp83313_c0_seq1, comp78432_c0_seq1, comp84035_c0_seq2
Biosynthesis of antibiotics	map01130	476	synthase	ec:4.3.3.7	5	comp75572_c1_seq1, comp72127_c0_seq3, comp75572_c0_seq1, comp60370_c0_seq1, comp75572_c2_seq1
Biosynthesis of antibiotics	map01130	476	synthase	ec:6.3.5.3	1	comp50458_c0_seq1
Biosynthesis of antibiotics	map01130	476	monooxygenase	ec:1.14.13.72	1	comp89423_c0_seq5
Biosynthesis of antibiotics	map01130	476	citrate synthase	ec:2.3.3.8	2	comp89344_c0_seq16, comp94379_c0_seq1
Biosynthesis of antibiotics	map01130	476	(Si)-synthase	ec:2.3.3.1	2	comp73146_c1_seq1, comp56324_c1_seq1
Biosynthesis of antibiotics	map01130	476	dehydrogenase (NADP+, L-lysine-forming)	ec:1.5.1.8	1	comp83623_c0_seq5
Biosynthesis of antibiotics	map01130	476	3,5-epimerase	ec:5.1.3.13	2	comp96676_c0_seq1, comp70847_c0_seq3
Biosynthesis of antibiotics	map01130	476	synthase	ec:2.3.3.10	2	comp58335_c0_seq1, comp56398_c0_seq2
Biosynthesis of antibiotics	map01130	476	formyltransferase	ec:2.1.2.3	1	comp89466_c0_seq4
Biosynthesis of antibiotics	map01130	476	formyltransferase	ec:2.1.2.2	1	comp86164_c1_seq4
Biosynthesis of antibiotics	map01130	476	hydroxymethyltransferase	ec:2.1.2.1	13	comp67573_c0_seq1, comp79922_c0_seq3, comp77262_c0_seq5, comp65827_c0_seq1, comp60675_c0_seq3, comp72266_c0_seq1, comp92315_c0_seq1, comp83205_c0_seq1, comp87356_c0_seq3, comp95386_c0_seq1, comp81268_c0_seq2, comp67573_c1_seq1, comp79982_c1_seq2
Biosynthesis of antibiotics	map01130	476	synthase (NADPH)	ec:1.14.13.39	1	comp77475_c0_seq6
Biosynthesis of antibiotics	map01130	476	aldolase	ec:4.1.2.13	6	comp86619_c1_seq2, comp92574_c0_seq1, comp73020_c0_seq1, comp65688_c0_seq2, comp93393_c0_seq1, comp90173_c0_seq55
Biosynthesis of antibiotics	map01130	476	synthase	ec:6.3.4.5	1	comp92402_c0_seq1
Biosynthesis of antibiotics	map01130	476	dehydratase	ec:4.2.1.9	1	comp72402_c2_seq1
Biosynthesis of antibiotics	map01130	476	hydratase	ec:4.2.1.3	8	comp54746_c1_seq1, comp77104_c0_seq1, comp55273_c0_seq1, comp54746_c0_seq1, comp822069_c0_seq1, comp56169_c0_seq1, comp55905_c0_seq4, comp82380_c0_seq3
Biosynthesis of antibiotics	map01130	476	hydratase	ec:4.2.1.2	2	comp83890_c0_seq2, comp83890_c2_seq2
Biosynthesis of antibiotics	map01130	476	equilase	ec:1.11.1.6	7	comp78897_c0_seq2, comp81794_c0_seq3, comp90825_c0_seq37, comp57864_c1_seq1, comp86764_c0_seq8, comp77606_c0_seq3, comp89170_c0_seq27
Biosynthesis of antibiotics	map01130	476	5-kinase	ec:2.7.2.11	1	comp83561_c0_seq6
Biosynthesis of antibiotics	map01130	476	glucokinase (phosphorylating)	ec:2.7.1.2	7	comp81931_c0_seq1, comp56194_c0_seq2, comp82809_c0_seq1, comp81931_c1_seq1, comp87292_c1_seq8, comp82809_c1_seq8, comp78145_c1_seq1
Biosynthesis of antibiotics	map01130	476	hexokinase type IV glucokinase	ec:2.7.1.1	7	comp81931_c0_seq1, comp56194_c0_seq2, comp82809_c0_seq1, comp81931_c1_seq1, comp87292_c1_seq8, comp82809_c1_seq8, comp78145_c1_seq1
Biosynthesis of antibiotics	map01130	476	decarboxylase	ec:4.1.1.1	8	comp93811_c0_seq1, comp467201_c0_seq1, comp72119_c0_seq2, comp551003_c0_seq1, comp71583_c2_seq1, comp89223_c2_seq1, comp89223_c0_seq2, comp76940_c0_seq1
Biosynthesis of antibiotics	map01130	476	1-epimerase	ec:5.1.3.3	10	comp81446_c1_seq1, comp55514_c0_seq1, comp49245_c0_seq1, comp66060_c0_seq1, comp80672_c1_seq3, comp692988_c0_seq1, comp75186_c1_seq1, comp55974_c0_seq2, comp74392_c0_seq3, comp89546_c5_seq1
Biosynthesis of antibiotics	map01130	476	3-epimerase	ec:5.1.3.1	1	comp81117_c0_seq1
Biosynthesis of antibiotics	map01130	476	phosphatase	ec:3.1.3.18	1	comp86106_c1_seq18
Biosynthesis of antibiotics	map01130	476	acetyltransferase	ec:2.3.1.12	5	comp84578_c0_seq5, comp74210_c0_seq2, comp72975_c0_seq2, comp88931_c2_seq8, comp88931_c0_seq1
Biosynthesis of antibiotics	map01130	476	hexose diphosphatase	ec:3.1.3.11	4	comp92946_c0_seq1, comp81313_c0_seq6, comp85219_c1_seq4, comp86757_c1_seq2
Biosynthesis of antibiotics	map01130	476	C-acyltransferase	ec:2.3.1.16	12	comp98090_c0_seq1, comp74229_c0_seq2, comp87727_c1_seq41, comp78364_c0_seq3, comp86655_c0_seq3, comp58335_c0_seq1, comp77993_c0_seq1, comp84203_c0_seq3, comp56398_c0_seq2, comp77408_c0_seq2, comp91215_c1_seq28, comp91073_c1_seq4
Biosynthesis of antibiotics	map01130	476	adenylyltransferase	ec:2.7.7.4	10	comp83711_c1_seq1, comp61111_c0_seq1, comp61111_c1_seq1, comp72011_c0_seq4, comp58312_c0_seq1, comp77865_c0_seq1, comp94687_c0_seq1, comp88543_c0_seq3, comp83645_c0_seq10, comp96798_c0_seq1
Biosynthesis of antibiotics	map01130	476	phosphatase	ec:3.1.3.25	4	comp77349_c0_seq1, comp78016_c0_seq1, comp74442_c0_seq2, comp56037_c0_seq1
Biosynthesis of antibiotics	map01130	476	uridylyltransferase	ec:2.7.7.9	3	comp89091_c0_seq20, comp86529_c0_seq7, comp84132_c0_seq20
Biosynthesis of antibiotics	map01130	476	oxidase	ec:1.8.3.5	1	comp86794_c0_seq4
Biosynthesis of antibiotics	map01130	476	N-acetyltransferase	ec:2.3.1.35	1	comp56058_c0_seq1
Biosynthesis of antibiotics	map01130	476	ligase	ec:6.3.4.13	1	comp65594_c0_seq2
Biosynthesis of antibiotics	map01130	476	reductoisomerase	ec:1.1.1.267	3	comp95992_c0_seq1, comp76262_c0_seq1, comp74177_c0_seq3
Biosynthesis of antibiotics	map01130	476	dehydrogenase	ec:1.1.1.282	1	comp86765_c2_seq7
Biosynthesis of antibiotics	map01130	476	epimerase	ec:5.1.1.7	1	comp77828_c0_seq1
Biosynthesis of antibiotics	map01130	476	phosphogluconolactonase	ec:3.1.1.31	4	comp68022_c1_seq2, comp88995_c0_seq10, comp79794_c0_seq2, comp84326_c0_seq1
Biosynthesis of antibiotics	map01130	476	synthase	ec:5.4.99.7	3	comp83189_c1_seq3, comp75738_c0_seq1, comp85422_c1_seq1
Biosynthesis of antibiotics	map01130	476	mutase	ec:5.4.99.5	6	comp87678_c0_seq8, comp78519_c1_seq1, comp61132_c0_seq1, comp78519_c2_seq1, comp83441_c1_seq1, comp78519_c0_seq1
Biosynthesis of antibiotics	map01130	476	O-methyltransferase	ec:2.1.1.100	1	comp60220_c0_seq2
Biosynthesis of antibiotics	map01130	476	gamma-synthase	ec:2.5.1.48	1	comp87181_c0_seq1
Biosynthesis of antibiotics	map01130	476	synthase	ec:2.5.1.47	16	comp82458_c0_seq1, comp83293_c0_seq2, comp746677_c0_seq1, comp73829_c0_seq1, comp83325_c0_seq3, comp58205_c0_seq1, comp85219_c1_seq4, comp693650_c0_seq1, comp96174_c0_seq1, comp73829_c1_seq1, comp77483_c0_seq1, comp917840_c0_seq1, comp52576_c0_seq1, comp86313_c0_seq2, comp85219_c2_seq1, comp84897_c0_seq1
Biosynthesis of antibiotics	map01130	476	hydratase	ec:4.2.1.11	3	comp92048_c0_seq42, comp92774_c0_seq1, comp56477_c0_seq1
Biosynthesis of antibiotics	map01130	476	dehydratase	ec:4.2.1.10	1	comp86765_c2_seq7
Biosynthesis of antibiotics	map01130	476	synthase	ec:2.5.1.54	1	comp55910_c0_seq2
Biosynthesis of antibiotics	map01130	476	hydratase	ec:4.2.1.17	9	comp88870_c0_seq6, comp95098_c0_seq1, comp77213_c2_seq2, comp60850_c0_seq2, comp77213_c0_seq1, comp77213_c3_seq2, comp66591_c0_seq1, comp87659_c1_seq1, comp77213_c1_seq1
Biosynthesis of antibiotics	map01130	476	farnesyltransferase	ec:2.5.1.58	1	comp88084_c0_seq7
Biosynthesis of antibiotics	map01130	476	synthase (NADH)	ec:1.4.1.14	2	comp90160_c1_seq40, comp81535_c1_seq2
Biosynthesis of antibiotics	map01130	476	oxidase	ec:1.1.3.15	4	comp91240_c4_seq33, comp93205_c0_seq1, comp87472_c0_seq26, comp89269_c0_seq4
Biosynthesis of antibiotics	map01130	476	4,6-dehydratase	ec:4.2.1.46	2	comp85533_c1_seq1, comp44841_c0_seq1
Biosynthesis of antibiotics	map01130	476	reductase	ec:1.1.1.88	3	comp78535_c1_seq1, comp81055_c0_seq1, comp90012_c0_seq3
Biosynthesis of antibiotics	map01130	476	reductoisomerase (NADP+)	ec:1.1.1.86	1	comp70911_c0_seq1
Biosynthesis of antibiotics	map01130	476	dehydrogenase	ec:1.1.1.37	3	comp81510_c1_seq1, comp56061_c0_seq1, comp81510_c0_seq2
Biosynthesis of antibiotics	map01130	476	dehydrogenase	ec:1.1.1.35	7	comp88870_c0_seq6, comp95098_c0_seq1, comp77213_c2_seq2, comp77213_c0_seq1, comp77213_c3_seq2, comp87659_c1_seq1, comp77213_c1_seq1
Biosynthesis of antibiotics	map01130	476	monooxygenase	ec:1.14.13.132	2	comp56065_c0_seq2, comp84953_c1_seq3
Biosynthesis of antibiotics	map01130	476	dehydrogenase (NADP+-dependent, decarboxylating)	ec:1.1.1.44	9	comp82971_c0_seq1, comp56318_c0_seq3, comp83048_c0_seq1, comp76667_c0_seq1, comp90317_c0_seq2, comp85133_c0_seq2, comp94591_c0_seq1, comp95091_c0_seq1, comp95710_c0_seq1
Biosynthesis of antibiotics	map01130	476	dehydrogenase (NADP+)	ec:1.1.1.42	5	comp78924_c0_seq3, comp78729_c0_seq1, comp77981_c0_seq1, comp78729_c1_seq1, comp78924_c1_seq1
Biosynthesis of antibiotics	map01130	476	dehydrogenase (NAD+)	ec:1.1.1.41	3	comp74976_c0_seq2, comp74976_c1_seq1, comp90831_c0_seq18
Biosynthesis of antibiotics	map01130	476	dehydrogenase (NADP+)	ec:1.1.1.49	8	comp88849_c0_seq8, comp89384_c0_seq1, comp83399_c1_seq1, comp83399_c3_seq1, comp83399_c0_seq1, comp83399_c4_seq2, comp81106_c1_seq2, comp83399_c2_seq3
Biosynthesis of antibiotics	map01130	476	(alpha-D-glucose-1,6-bisphosphate-dependent)	ec:5.4.2.2	4	comp87348_c0_seq2, comp55469_c0_seq3, comp87809_c0_seq11, comp85820_c0_seq3
Biosynthesis of antibiotics	map01130	476	mutase	ec:5.4.2.3	3	comp78740_c0_seq2, comp85820_c0_seq3, comp86789_c1_seq8
Biosynthesis of antibiotics	map01130	476	dehydrogenase	ec:1.1.1.25	1	comp86765_c2_seq7
Biosynthesis of antibiotics	map01130	476	phosphoribosyldiphosphate 5-amidotransferase	ec:2.4.2.14	2	comp437900_c0_seq1, comp4740_c0_seq1
Biosynthesis of antibiotics	map01130	476	dehydrogenase	ec:1.1.1.29	1	comp68080_c0_seq1
Biosynthesis of antibiotics	map01130	476	dehydrogenase (succinyl-transferring)	ec:1.2.4.2	1	comp94894_c0_seq1
Biosynthesis of antibiotics	map01130	476	dehydrogenase (acetyl-transferring)	ec:1.2.4.1	4	comp94933_c0_seq1, comp78085_c0_seq2, comp84833_c2_seq2, comp94380_c0_seq1
Biosynthesis of antibiotics	map01130	476	dehydrogenase (2-methylpropanoyl-transferring)	ec:1.2.4.4	2	comp63038_c0_seq1, comp77428_c0_seq6
Biosynthesis of antibiotics	map01130	476	cyclohydrolase	ec:3.5.4.10	1	comp89466_c0_seq4
Biosynthesis of antibiotics	map01130	476	synthase	ec:5.4.4.2	1	comp90289_c3_seq46
Phenylalanine, tyrosine and tryptophan biosynthesis	map00400	47	kinase	ec:2.7.1.71	3	comp73198_c0_seq2, comp81772_c0_seq2, comp78174_c0_seq1
Phenylalanine, tyrosine and tryptophan biosynthesis	map00400	47	oxidase	ec:1.4.3.2	1	comp90106_c0_seq7
Phenylalanine, tyrosine and tryptophan biosynthesis	map00400	47	transaminase	ec:2.6.1.57	7	comp746677_c0_seq1, comp83325_c0_seq3, comp83132_c0_seq5, comp58205_c0_seq1, comp693650_c0_seq1, comp89585_c0_seq2, comp917840_c0_seq1
Phenylalanine, tyrosine and tryptophan biosynthesis	map00400	47	transaminase	ec:2.6.1.58	1	comp83132_c0_seq5
Phenylalanine, tyrosine and tryptophan biosynthesis	map00400	47	synthase	ec:4.1.3.27	3	comp91477_c1_seq32, comp59454_c0_seq3, comp72011_c0_seq4
Phenylalanine, tyrosine and tryptophan biosynthesis	map00400	47	dehydratase	ec:4.2.1.51	4	comp71054_c0_seq1, comp89819_c0_seq13, comp84629_c1_seq1, comp88439_c0_seq1
Phenylalanine, tyrosine and tryptophan biosynthesis	map00400	47	1-carboxyvinyltransferase	ec:2.5.1.19	1	comp55326_c0_seq1
Phenylalanine, tyrosine and tryptophan biosynthesis	map00400	47	aminotransferase	ec:2.6.1.78	3	comp81310_c0_seq3, comp97250_c0_seq1, comp99559_c0_seq1
Phenylalanine, tyrosine and tryptophan biosynthesis	map00400	47	aminotransferase	ec:2.6.1.79	3	comp81310_c0_seq3, comp97250_c0_seq1, comp99559_c0_seq1
Phenylalanine, tyrosine and tryptophan biosynthesis	map00400	47	dehydratase	ec:4.2.1.91	4	comp71054_c0_seq1, comp89819_c0_seq13, comp84629_c1_seq1, comp88439_c0_seq1
Phenylalanine, tyrosine and tryptophan biosynthesis	map00400	47	transaminase	ec:2.6.1.5	3	comp83132_c0_seq5, comp89585_c0_seq2, comp84541_c0_seq1
Phenylalanine, tyrosine and tryptophan biosynthesis	map00400	47	transaminase	ec:2.6.1.9	2	comp83132_c0_seq5, comp89585_c0_seq2
Phenylalanine, tyrosine and tryptophan biosynthesis	map00400	47	transaminase	ec:2.6.1.1	10	comp81310_c0_seq3, comp746677_c0_seq1, comp97250_c0_seq1, comp83325_c0_seq3, comp99559_c0_seq1, comp83132_c0_seq5, comp58205_c0_seq1, comp693650_c0_seq1, comp89585_c0_seq2, comp917840_c0_seq1
Phenylalanine, tyrosine and tryptophan biosynthesis	map00400	47	dehydrogenase (NADP+)	ec:1.3.1.13	2	comp89748_c0_seq3, comp72908_c0_seq1
Phenylalanine, tyrosine and tryptophan biosynthesis	map00400	47	dehydrogenase	ec:1.1.1.282	1	comp86765_c2_seq7
Phenylalanine, tyrosine and tryptophan biosynthesis	map00400	47	mutase	ec:5.4.99.5	6	comp87678_c0_seq8, comp78519_c1_seq1, comp61132_c0_seq1, comp78519_c2_seq1, comp83441_c1_seq1, comp78519_c0_seq1
Phenylalanine, tyrosine and tryptophan biosynthesis	map00400	47	synthase	ec:4.2.1.20	5	comp57150_c0_seq2, comp68305_c1_seq1, comp82848_c0_seq1, comp87342_c0_seq4, comp82848_c3_seq1
Phenylalanine, tyrosine and tryptophan biosynthesis	map00400	47	dehydratase	ec:4.2.1.10	1	comp86765_c2_seq7
Phenylalanine, tyrosine and tryptophan biosynthesis	map00400	47	synthase	ec:2.5.1.54	1	comp55910_c0_seq2
Phenylalanine, tyrosine and tryptophan biosynthesis	map00400	47	dehydrogenase	ec:1.1.1.25	1	comp86765_c2_seq7
Phenylalanine, tyrosine and tryptophan biosynthesis	map00400	47	phosphoribosyltransferase	ec:2.4.2.18	9	comp82044_c1_seq1, comp83423_c0_seq1, comp86375_c0_seq1, comp57497_c0_seq1, comp510431_c0_seq1, comp84422_c1_seq1, comp87323_c0_seq12, comp78898_c0_seq1, comp86657_c1_seq28
T cell receptor signaling pathway	map04660	186	phosphatase	ec:3.1.3.16	186	comp82268_c0_seq3, comp74956_c1_seq1, comp87134_c1_seq4, comp78197_c0_seq1, comp88242_c0_seq1, comp56693_c0_seq1, comp83764_c1_seq5, comp258972_c0_seq1, comp58047_c0_seq1, comp74956_c0_seq2, comp84413_c2_seq4, comp56693_c1_seq1, comp90195_c1_seq2, comp88227_c0_seq1, comp70849_c0_seq1, comp81721_c0_seq2, comp81219_c0_seq1, comp51570_c0_seq1, comp71586_c0_seq4, comp83803_c0_seq1, comp77054_c0_seq2,…
D-Alanine metabolism	map00473	1	ligase	ec:6.3.2.4	1	comp90984_c0_seq47
D-Arginine and D-ornithine metabolism	map00472	4	racemase	ec:5.1.1.10	4	comp86075_c1_seq1, comp33083_c0_seq2, comp77828_c0_seq1, comp86075_c0_seq1
D-Glutamine and D-glutamate metabolism	map00471	10	dehydrogenase [NAD(P)+]	ec:1.4.1.3	5	comp50869_c0_seq1, comp62988_c0_seq1, comp62988_c1_seq1, comp85675_c0_seq1, comp56368_c0_seq1
D-Glutamine and D-glutamate metabolism	map00471	10	glutaminase I	ec:3.5.1.2	1	comp86628_c2_seq5
D-Glutamine and D-glutamate metabolism	map00471	10	racemase	ec:5.1.1.10	4	comp86075_c1_seq1, comp33083_c0_seq2, comp77828_c0_seq1, comp86075_c0_seq1
Peptidoglycan biosynthesis	map00550	1	ligase	ec:6.3.2.4	1	comp90984_c0_seq47
Glyoxylate and dicarboxylate metabolism	map00630	91	carboxylase	ec:4.1.1.39	2	comp650377_c0_seq1, comp86255_c3_seq1
Glyoxylate and dicarboxylate metabolism	map00630	91	ligase	ec:6.3.1.2	11	comp590045_c0_seq1, comp41840_c1_seq1, comp36144_c0_seq1, comp41840_c0_seq1, comp249513_c0_seq1, comp510670_c0_seq1, comp53342_c0_seq1, comp92362_c0_seq1, comp92289_c0_seq1, comp84762_c0_seq1, comp255175_c0_seq1
Glyoxylate and dicarboxylate metabolism	map00630	91	dehydrogenase	ec:1.1.99.14	1	comp91240_c4_seq33
Glyoxylate and dicarboxylate metabolism	map00630	91	3-kinase	ec:2.7.1.31	1	comp84732_c0_seq2
Glyoxylate and dicarboxylate metabolism	map00630	91	transaminase	ec:2.6.1.45	2	comp86277_c0_seq1, comp62353_c0_seq2
Glyoxylate and dicarboxylate metabolism	map00630	91	ligase	ec:6.2.1.8	1	comp75683_c0_seq1
Glyoxylate and dicarboxylate metabolism	map00630	91	synthase (ferredoxin)	ec:1.4.7.1	2	comp90160_c1_seq40, comp81535_c1_seq2
Glyoxylate and dicarboxylate metabolism	map00630	91	transaminase	ec:2.6.1.4	5	comp748412_c0_seq1, comp992761_c0_seq1, comp56338_c0_seq2, comp90110_c0_seq4, comp93584_c0_seq1
Glyoxylate and dicarboxylate metabolism	map00630	91	ec:3.5.1.49 formamidase	ec:3.5.1.49	1	comp90845_c0_seq3
Glyoxylate and dicarboxylate metabolism	map00630	91	deformylase	ec:3.5.1.10	3	comp88093_c1_seq9, comp85456_c0_seq7, comp86164_c1_seq4
Glyoxylate and dicarboxylate metabolism	map00630	91	C-acetyltransferase	ec:2.3.1.9	5	comp98090_c0_seq1, comp58335_c0_seq1, comp77993_c0_seq1, comp84203_c0_seq3, comp56398_c0_seq2
Glyoxylate and dicarboxylate metabolism	map00630	91	oxidase	ec:1.2.3.4	7	comp87657_c0_seq2, comp77801_c0_seq1, comp62380_c0_seq1, comp89239_c0_seq2, comp55509_c0_seq1, comp80661_c0_seq1, comp55509_c1_seq1
Glyoxylate and dicarboxylate metabolism	map00630	91	synthase	ec:2.3.3.9	3	comp77242_c2_seq1, comp77242_c1_seq1, comp77242_c0_seq2
Glyoxylate and dicarboxylate metabolism	map00630	91	(Si)-synthase	ec:2.3.3.1	2	comp73146_c1_seq1, comp56324_c1_seq1
Glyoxylate and dicarboxylate metabolism	map00630	91	hydroxymethyltransferase	ec:2.1.2.1	13	comp67573_c0_seq1, comp79922_c0_seq3, comp77262_c0_seq5, comp65827_c0_seq1, comp60675_c0_seq3, comp72266_c0_seq1, comp92315_c0_seq1, comp83205_c0_seq1, comp87356_c0_seq3, comp95386_c0_seq1, comp81268_c0_seq2, comp67573_c1_seq1, comp79982_c1_seq2
Glyoxylate and dicarboxylate metabolism	map00630	91	hydratase	ec:4.2.1.3	8	comp54746_c1_seq1, comp77104_c0_seq1, comp55273_c0_seq1, comp54746_c0_seq1, comp822069_c0_seq1, comp56169_c0_seq1, comp55905_c0_seq4, comp82380_c0_seq3
Glyoxylate and dicarboxylate metabolism	map00630	91	equilase	ec:1.11.1.6	7	comp78897_c0_seq2, comp81794_c0_seq3, comp90825_c0_seq37, comp57864_c1_seq1, comp86764_c0_seq8, comp77606_c0_seq3, comp89170_c0_seq27
Glyoxylate and dicarboxylate metabolism	map00630	91	phosphatase	ec:3.1.3.18	1	comp86106_c1_seq18
Glyoxylate and dicarboxylate metabolism	map00630	91	reductase (NADP+)	ec:1.1.1.79	8	comp81337_c0_seq1, comp56318_c0_seq3, comp58827_c0_seq1, comp76380_c0_seq1, comp99912_c0_seq1, comp95091_c0_seq1, comp43686_c0_seq1, comp83612_c0_seq1
Glyoxylate and dicarboxylate metabolism	map00630	91	oxidase	ec:1.1.3.15	4	comp91240_c4_seq33, comp93205_c0_seq1, comp87472_c0_seq26, comp89269_c0_seq4
Glyoxylate and dicarboxylate metabolism	map00630	91	reductase	ec:1.1.1.81	6	comp81337_c0_seq1, comp58827_c0_seq1, comp76380_c0_seq1, comp99912_c0_seq1, comp43686_c0_seq1, comp83612_c0_seq1
Glyoxylate and dicarboxylate metabolism	map00630	91	dehydrogenase	ec:1.1.1.37	3	comp81510_c1_seq1, comp56061_c0_seq1, comp81510_c0_seq2
Glyoxylate and dicarboxylate metabolism	map00630	91	reductase	ec:1.1.1.36	1	comp95042_c0_seq1
Glyoxylate and dicarboxylate metabolism	map00630	91	dehydrogenase	ec:1.1.1.29	1	comp68080_c0_seq1
Carbon fixation in photosynthetic organisms	map00710	66	carboxykinase (ATP)	ec:4.1.1.49	1	comp85811_c0_seq4
Carbon fixation in photosynthetic organisms	map00710	66	carboxylase	ec:4.1.1.39	2	comp650377_c0_seq1, comp86255_c3_seq1
Carbon fixation in photosynthetic organisms	map00710	66	carboxylase	ec:4.1.1.31	9	comp73205_c1_seq1, comp87281_c1_seq1, comp55590_c0_seq1, comp87281_c2_seq1, comp73205_c0_seq1, comp87281_c5_seq1, comp78545_c0_seq1, comp87281_c0_seq2, comp87281_c4_seq1
Carbon fixation in photosynthetic organisms	map00710	66	glycolaldehydetransferase	ec:2.2.1.1	4	comp72356_c2_seq1, comp72356_c1_seq1, comp94380_c0_seq1, comp72356_c0_seq1
Carbon fixation in photosynthetic organisms	map00710	66	kinase	ec:2.7.2.3	1	comp55560_c0_seq1
Carbon fixation in photosynthetic organisms	map00710	66	dehydrogenase (NAD(P)+) (phosphorylating)	ec:1.2.1.59	3	comp92457_c0_seq1, comp93933_c0_seq1, comp92320_c0_seq1
Carbon fixation in photosynthetic organisms	map00710	66	phosphopentokinase	ec:2.7.1.19	1	comp55559_c0_seq1
Carbon fixation in photosynthetic organisms	map00710	66	dehydrogenase (NADP+) (phosphorylating)	ec:1.2.1.13	1	comp92457_c0_seq1
Carbon fixation in photosynthetic organisms	map00710	66	dehydrogenase (phosphorylating)	ec:1.2.1.12	3	comp92457_c0_seq1, comp93933_c0_seq1, comp92320_c0_seq1
Carbon fixation in photosynthetic organisms	map00710	66	isomerase	ec:5.3.1.1	2	comp93481_c0_seq1, comp93583_c0_seq1
Carbon fixation in photosynthetic organisms	map00710	66	isomerase	ec:5.3.1.6	1	comp82620_c0_seq5
Carbon fixation in photosynthetic organisms	map00710	66	transaminase	ec:2.6.1.2	6	comp748412_c0_seq1, comp992761_c0_seq1, comp56338_c0_seq2, comp83132_c0_seq5, comp90110_c0_seq4, comp93584_c0_seq1
Carbon fixation in photosynthetic organisms	map00710	66	transaminase	ec:2.6.1.1	10	comp81310_c0_seq3, comp746677_c0_seq1, comp97250_c0_seq1, comp83325_c0_seq3, comp99559_c0_seq1, comp83132_c0_seq5, comp58205_c0_seq1, comp693650_c0_seq1, comp89585_c0_seq2, comp917840_c0_seq1
Carbon fixation in photosynthetic organisms	map00710	66	aldolase	ec:4.1.2.13	6	comp86619_c1_seq2, comp92574_c0_seq1, comp73020_c0_seq1, comp65688_c0_seq2, comp93393_c0_seq1, comp90173_c0_seq55
Carbon fixation in photosynthetic organisms	map00710	66	SBPase	ec:3.1.3.37	1	comp93127_c0_seq1
Carbon fixation in photosynthetic organisms	map00710	66	3-epimerase	ec:5.1.3.1	1	comp81117_c0_seq1
Carbon fixation in photosynthetic organisms	map00710	66	hexose diphosphatase	ec:3.1.3.11	4	comp92946_c0_seq1, comp81313_c0_seq6, comp85219_c1_seq4, comp86757_c1_seq2
Carbon fixation in photosynthetic organisms	map00710	66	phosphate dikinase	ec:2.7.9.1	1	comp90328_c0_seq23
Carbon fixation in photosynthetic organisms	map00710	66	dehydrogenase	ec:1.1.1.37	3	comp81510_c1_seq1, comp56061_c0_seq1, comp81510_c0_seq2
Carbon fixation in photosynthetic organisms	map00710	66	dehydrogenase (decarboxylating)	ec:1.1.1.39	8	comp62290_c0_seq2, comp78776_c2_seq1, comp58052_c0_seq2, comp46433_c0_seq1, comp71539_c0_seq3, comp71539_c1_seq1, comp81451_c0_seq1, comp86410_c0_seq5
Carbon fixation in photosynthetic organisms	map00710	66	dehydrogenase (oxaloacetate-decarboxylating) (NADP+)	ec:1.1.1.40	11	comp62290_c0_seq2, comp78776_c2_seq1, comp78104_c0_seq6, comp86438_c0_seq3, comp707332_c0_seq1, comp58052_c0_seq2, comp46433_c0_seq1, comp71539_c0_seq3, comp71539_c1_seq1, comp81451_c0_seq1, comp86410_c0_seq5
Lipoic acid metabolism	map00785	6	synthase	ec:2.8.1.8	6	comp762071_c0_seq1, comp78539_c1_seq4, comp86754_c1_seq1, comp86662_c0_seq1, comp88182_c3_seq3, comp86662_c1_seq1
Stilbenoid, diarylheptanoid and gingerol biosynthesis	map00945	11	O-hydroxycinnamoyltransferase	ec:2.3.1.133	8	comp1038557_c0_seq1, comp48890_c0_seq1, comp82747_c0_seq1, comp2398_c0_seq1, comp4785_c0_seq1, comp699045_c0_seq1, comp48890_c1_seq1, comp84279_c0_seq1
Stilbenoid, diarylheptanoid and gingerol biosynthesis	map00945	11	O-hydroxycinnamoyltransferase	ec:2.3.1.99	8	comp1038557_c0_seq1, comp48890_c0_seq1, comp82747_c0_seq1, comp2398_c0_seq1, comp4785_c0_seq1, comp699045_c0_seq1, comp48890_c1_seq1, comp84279_c0_seq1
Stilbenoid, diarylheptanoid and gingerol biosynthesis	map00945	11	O-methyltransferase	ec:2.1.1.104	3	comp84982_c1_seq9, comp78084_c0_seq3, comp61754_c0_seq1
Flavone and flavonol biosynthesis	map00944	46	3'-O-methyltransferase	ec:2.1.1.42	6	comp81866_c0_seq1, comp82969_c0_seq2, comp69401_c0_seq1, comp97001_c0_seq1, comp56675_c0_seq1, comp956112_c0_seq1
Flavone and flavonol biosynthesis	map00944	46	3-O-methyltransferase	ec:2.1.1.76	6	comp81866_c0_seq1, comp82969_c0_seq2, comp69401_c0_seq1, comp97001_c0_seq1, comp56675_c0_seq1, comp956112_c0_seq1
Flavone and flavonol biosynthesis	map00944	46	beta-glucuronide glucuronohydrolase glucuronidase	ec:3.2.1.31	6	comp73210_c0_seq2, comp84650_c0_seq5, comp53842_c0_seq1, comp73210_c1_seq1, comp76018_c2_seq1, comp76018_c1_seq1
Flavone and flavonol biosynthesis	map00944	46	3'-monooxygenase	ec:1.14.13.21	22	comp83110_c0_seq2, comp44634_c0_seq1, comp595914_c0_seq1, comp57108_c0_seq1, comp71871_c0_seq1, comp68746_c1_seq1, comp70480_c0_seq1, comp58636_c0_seq1, comp82160_c0_seq1, comp99551_c0_seq1, comp62432_c0_seq1, comp87219_c0_seq2, comp95005_c0_seq1, comp57108_c1_seq1, comp74707_c0_seq2, comp68746_c2_seq1, comp76158_c1_seq1, comp56616_c0_seq2, comp88910_c0_seq3, comp85221_c1_seq2, comp949977_c0_seq1…
Flavone and flavonol biosynthesis	map00944	46	3-O-glucosyltransferase	ec:2.4.1.91	12	comp65723_c0_seq1, comp683749_c0_seq1, comp849759_c0_seq1, comp83100_c1_seq2, comp91749_c0_seq1, comp90285_c0_seq3, comp65723_c2_seq1, comp65723_c1_seq1, comp89094_c0_seq4, comp82010_c0_seq1, comp833189_c0_seq1, comp83100_c0_seq1
Biotin metabolism	map00780	9	synthase	ec:6.3.3.3	1	comp56133_c0_seq1
Biotin metabolism	map00780	9	transaminase	ec:2.6.1.62	1	comp56133_c0_seq1
Biotin metabolism	map00780	9	reductase	ec:1.1.1.100	1	comp98279_c0_seq1
Biotin metabolism	map00780	9	dehydratase	ec:4.2.1.59	1	comp93332_c0_seq1
Biotin metabolism	map00780	9	synthase	ec:2.8.1.6	1	comp94378_c0_seq1
Biotin metabolism	map00780	9	ligase	ec:6.3.4.11	1	comp86948_c1_seq5
Biotin metabolism	map00780	9	ligase	ec:6.3.4.15	1	comp86948_c1_seq5
Biotin metabolism	map00780	9	synthase I	ec:2.3.1.41	4	comp81195_c0_seq2, comp78115_c0_seq1, comp88089_c10_seq23, comp78573_c1_seq4
Anthocyanin biosynthesis	map00942	1	3-O-glucosyltransferase	ec:2.4.1.115	1	comp84892_c0_seq1
Porphyrin and chlorophyll metabolism	map00860	70	oxygenase (biliverdin-producing)	ec:1.14.99.3	3	comp90420_c0_seq3, comp87896_c0_seq11, comp92202_c1_seq1
Porphyrin and chlorophyll metabolism	map00860	70	reductase	ec:1.2.1.70	2	comp77037_c0_seq4, comp71135_c0_seq1
Porphyrin and chlorophyll metabolism	map00860	70	decarboxylase	ec:4.1.1.37	2	comp56705_c0_seq1, comp92812_c0_seq1
Porphyrin and chlorophyll metabolism	map00860	70	oxidoreductase	ec:1.3.7.4	1	comp85389_c1_seq4
Porphyrin and chlorophyll metabolism	map00860	70	synthase	ec:4.2.1.75	1	comp88702_c1_seq8
Porphyrin and chlorophyll metabolism	map00860	70	ferrochelatase	ec:4.99.1.4	1	comp72618_c0_seq2
Porphyrin and chlorophyll metabolism	map00860	70	ferro-protoporphyrin chelatase	ec:4.99.1.1	10	comp90610_c8_seq2, comp71801_c0_seq3, comp87312_c0_seq6, comp72618_c0_seq2, comp90610_c5_seq2, comp89099_c6_seq1, comp89918_c0_seq40, comp90610_c2_seq1, comp86577_c0_seq13, comp88221_c0_seq1
Porphyrin and chlorophyll metabolism	map00860	70	protoporphyrin IX methyltransferase	ec:2.1.1.11	1	comp92746_c0_seq1
Porphyrin and chlorophyll metabolism	map00860	70	reductase	ec:1.3.1.33	1	comp55715_c0_seq1
Porphyrin and chlorophyll metabolism	map00860	70	2,1-aminomutase	ec:5.4.3.8	1	comp92928_c0_seq1
Porphyrin and chlorophyll metabolism	map00860	70	IX monomethyl ester (oxidative) cyclase	ec:1.14.13.81	1	comp92466_c0_seq1
Porphyrin and chlorophyll metabolism	map00860	70	beta-glucuronide glucuronohydrolase glucuronidase	ec:3.2.1.31	6	comp73210_c0_seq2, comp84650_c0_seq5, comp53842_c0_seq1, comp73210_c1_seq1, comp76018_c2_seq1, comp76018_c1_seq1
Porphyrin and chlorophyll metabolism	map00860	70	1-naphthol glucuronyltransferase	ec:2.4.1.17	19	comp50316_c0_seq1, comp9381_c0_seq1, comp89390_c0_seq13, comp90191_c0_seq8, comp90916_c0_seq2, comp89794_c1_seq14, comp87646_c1_seq3, comp89666_c0_seq7, comp87507_c0_seq4, comp48249_c0_seq1, comp73452_c0_seq1, comp785467_c0_seq1, comp83275_c0_seq6, comp73060_c0_seq2, comp91703_c0_seq7, comp87525_c1_seq1, comp73122_c0_seq1, comp73122_c1_seq1, comp692330_c0_seq1
Porphyrin and chlorophyll metabolism	map00860	70	oxidase	ec:1.3.3.4	2	comp81919_c0_seq2, comp62393_c1_seq2
Porphyrin and chlorophyll metabolism	map00860	70	chelatase	ec:6.6.1.1	7	comp79904_c0_seq1, comp92582_c0_seq1, comp79737_c0_seq2, comp79904_c1_seq1, comp55234_c0_seq1, comp92798_c0_seq1, comp80535_c2_seq1
Porphyrin and chlorophyll metabolism	map00860	70	CLH	ec:3.1.1.14	2	comp76960_c1_seq2, comp98122_c0_seq1
Porphyrin and chlorophyll metabolism	map00860	70	b reductase	ec:1.1.1.294	2	comp82021_c0_seq6, comp91190_c0_seq49
Porphyrin and chlorophyll metabolism	map00860	70	C-methyltransferase	ec:2.1.1.107	2	comp79508_c0_seq2, comp79508_c1_seq1
Porphyrin and chlorophyll metabolism	map00860	70	synthase	ec:4.2.1.24	1	comp92930_c0_seq1
Porphyrin and chlorophyll metabolism	map00860	70	synthase	ec:2.5.1.62	1	comp94625_c0_seq1
Porphyrin and chlorophyll metabolism	map00860	70	synthase	ec:2.5.1.61	1	comp93021_c0_seq1
Porphyrin and chlorophyll metabolism	map00860	70	oxygenase	ec:1.14.13.122	2	comp92834_c0_seq1, comp82132_c0_seq8
Porphyrin and chlorophyll metabolism	map00860	70	ligase	ec:6.1.1.17	2	comp86635_c0_seq3, comp95012_c0_seq1
Flavonoid biosynthesis	map00941	56	reductase	ec:1.3.1.77	2	comp83866_c0_seq2, comp95869_c0_seq1
Flavonoid biosynthesis	map00941	56	3-dioxygenase	ec:1.14.11.9	2	comp83668_c0_seq1, comp66384_c0_seq1
Flavonoid biosynthesis	map00941	56	O-hydroxycinnamoyltransferase	ec:2.3.1.133	8	comp1038557_c0_seq1, comp48890_c0_seq1, comp82747_c0_seq1, comp2398_c0_seq1, comp4785_c0_seq1, comp699045_c0_seq1, comp48890_c1_seq1, comp84279_c0_seq1
Flavonoid biosynthesis	map00941	56	isomerase	ec:5.5.1.6	3	comp61233_c0_seq1, comp99108_c0_seq1, comp56212_c0_seq1
Flavonoid biosynthesis	map00941	56	synthase	ec:2.3.1.74	9	comp83460_c0_seq2, comp49315_c0_seq1, comp77212_c0_seq1, comp49315_c1_seq1, comp72894_c0_seq1, comp459275_c0_seq1, comp77212_c1_seq1, comp88507_c0_seq2, comp77686_c0_seq1
Flavonoid biosynthesis	map00941	56	3'-monooxygenase	ec:1.14.13.21	22	comp83110_c0_seq2, comp44634_c0_seq1, comp595914_c0_seq1, comp57108_c0_seq1, comp71871_c0_seq1, comp68746_c1_seq1, comp70480_c0_seq1, comp58636_c0_seq1, comp82160_c0_seq1, comp99551_c0_seq1, comp62432_c0_seq1, comp87219_c0_seq2, comp95005_c0_seq1, comp57108_c1_seq1, comp74707_c0_seq2, comp68746_c2_seq1, comp76158_c1_seq1, comp56616_c0_seq2, comp88910_c0_seq3, comp85221_c1_seq2, comp949977_c0_seq1…
Flavonoid biosynthesis	map00941	56	synthase	ec:1.14.11.23	6	comp686968_c0_seq1, comp45999_c0_seq1, comp87040_c0_seq1, comp93645_c0_seq1, comp80512_c1_seq1, comp70375_c1_seq1
Flavonoid biosynthesis	map00941	56	4-reductase	ec:1.1.1.219	3	comp77626_c1_seq4, comp83866_c0_seq2, comp95869_c0_seq1
Flavonoid biosynthesis	map00941	56	O-methyltransferase	ec:2.1.1.104	3	comp84982_c1_seq9, comp78084_c0_seq3, comp61754_c0_seq1
Phenylpropanoid biosynthesis	map00940	179	dehydrogenase	ec:1.2.1.68	10	comp81749_c0_seq3, comp63421_c1_seq1, comp87820_c0_seq1, comp77894_c0_seq2, comp92811_c0_seq1, comp509274_c0_seq1, comp82753_c0_seq1, comp937123_c0_seq1, comp63421_c0_seq1, comp82753_c1_seq1
Phenylpropanoid biosynthesis	map00940	179	dehydrogenase	ec:1.1.1.195	12	comp64872_c0_seq1, comp83515_c0_seq1, comp95479_c0_seq1, comp77626_c1_seq4, comp56332_c1_seq2, comp90257_c0_seq15, comp55412_c0_seq1, comp77983_c2_seq3, comp56332_c0_seq2, comp64872_c1_seq1, comp63169_c1_seq2, comp88054_c0_seq2
Phenylpropanoid biosynthesis	map00940	179	reductase	ec:1.2.1.44	24	comp78517_c0_seq5, comp87013_c2_seq1, comp83911_c0_seq2, comp68371_c0_seq1, comp73538_c0_seq2, comp83935_c1_seq2, comp77588_c0_seq4, comp99473_c0_seq1, comp78948_c1_seq1, comp72576_c0_seq2, comp74112_c0_seq1, comp592420_c0_seq1, comp72165_c0_seq3, comp86034_c4_seq1, comp95479_c0_seq1, comp77626_c1_seq4, comp98951_c0_seq1, comp71795_c0_seq3, comp80829_c0_seq3, comp61482_c0_seq2, comp71795_c1_seq1,…
Phenylpropanoid biosynthesis	map00940	179	O-hydroxycinnamoyltransferase	ec:2.3.1.133	8	comp1038557_c0_seq1, comp48890_c0_seq1, comp82747_c0_seq1, comp2398_c0_seq1, comp4785_c0_seq1, comp699045_c0_seq1, comp48890_c1_seq1, comp84279_c0_seq1
Phenylpropanoid biosynthesis	map00940	179	ligase	ec:6.2.1.12	15	comp54900_c0_seq1, comp77627_c0_seq1, comp87559_c0_seq2, comp64732_c1_seq1, comp54900_c1_seq1, comp84492_c0_seq4, comp58059_c0_seq2, comp90140_c2_seq11, comp92089_c0_seq6, comp64066_c0_seq2, comp77627_c1_seq1, comp64732_c2_seq1, comp79463_c0_seq3, comp62534_c0_seq1, comp81166_c0_seq1
Phenylpropanoid biosynthesis	map00940	179	O-methyltransferase	ec:2.1.1.68	6	comp81866_c0_seq1, comp82969_c0_seq2, comp69401_c0_seq1, comp97001_c0_seq1, comp56675_c0_seq1, comp956112_c0_seq1
Phenylpropanoid biosynthesis	map00940	179	ammonia-lyase	ec:4.3.1.24	3	comp72461_c0_seq1, comp77070_c0_seq1, comp91692_c0_seq9
Phenylpropanoid biosynthesis	map00940	179	ammonia-lyase	ec:4.3.1.25	3	comp72461_c0_seq1, comp77070_c0_seq1, comp91692_c0_seq9
Phenylpropanoid biosynthesis	map00940	179	beta-glucosidase	ec:3.2.1.126	5	comp87018_c0_seq4, comp77523_c0_seq1, comp87018_c1_seq3, comp87912_c0_seq10, comp93199_c0_seq1
Phenylpropanoid biosynthesis	map00940	179	gentiobiase	ec:3.2.1.21	21	comp79216_c1_seq2, comp87018_c0_seq4, comp62870_c0_seq1, comp73422_c0_seq2, comp95960_c0_seq1, comp77673_c0_seq2, comp87018_c1_seq3, comp91134_c1_seq11, comp65098_c1_seq1, comp93199_c0_seq1, comp59798_c0_seq1, comp86216_c0_seq2, comp65098_c0_seq1, comp78857_c1_seq2, comp77523_c0_seq1, comp45025_c0_seq1, comp46980_c0_seq1, comp87912_c0_seq10, comp83553_c0_seq1, comp83428_c0_seq3, comp85447_c1_seq3
Phenylpropanoid biosynthesis	map00940	179	O-sinapoyltransferase	ec:2.3.1.92	2	comp83000_c0_seq2, comp86195_c0_seq5
Phenylpropanoid biosynthesis	map00940	179	O-hydroxycinnamoyltransferase	ec:2.3.1.99	8	comp1038557_c0_seq1, comp48890_c0_seq1, comp82747_c0_seq1, comp2398_c0_seq1, comp4785_c0_seq1, comp699045_c0_seq1, comp48890_c1_seq1, comp84279_c0_seq1
Phenylpropanoid biosynthesis	map00940	179	lactoperoxidase	ec:1.11.1.7	69	comp70124_c0_seq1, comp81734_c2_seq2, comp78897_c0_seq2, comp81896_c0_seq4, comp90825_c0_seq37, comp91837_c3_seq2, comp57864_c1_seq1, comp83697_c4_seq2, comp78519_c2_seq1, comp80206_c1_seq1, comp457879_c0_seq1, comp83441_c1_seq1, comp819907_c0_seq1, comp70989_c0_seq4, comp76657_c1_seq1, comp92934_c0_seq1, comp93190_c0_seq1, comp82428_c0_seq2, comp88509_c0_seq4, comp93879_c0_seq1, comp56429_c0_seq…
Phenylpropanoid biosynthesis	map00940	179	glucosyltransferase	ec:2.4.1.111	6	comp79259_c1_seq1, comp89092_c1_seq1, comp58937_c1_seq1, comp89025_c0_seq1, comp79259_c0_seq1, comp95376_c0_seq1
Phenylpropanoid biosynthesis	map00940	179	1-glucosyltransferase	ec:2.4.1.120	2	comp835897_c0_seq1, comp89599_c1_seq1
Phenylpropanoid biosynthesis	map00940	179	O-methyltransferase	ec:2.1.1.104	3	comp84982_c1_seq9, comp78084_c0_seq3, comp61754_c0_seq1
Cutin, suberine and wax biosynthesis	map00073	26	seed peroxygenase	ec:1.11.2.3	1	comp90420_c0_seq3
Cutin, suberine and wax biosynthesis	map00073	26	reductase	ec:1.2.1.50	13	comp85523_c1_seq1, comp86492_c0_seq1, comp86682_c2_seq5, comp85867_c1_seq1, comp85867_c0_seq2, comp56367_c1_seq1, comp85523_c2_seq2, comp71361_c0_seq3, comp82942_c0_seq1, comp85523_c0_seq1, comp82105_c0_seq2, comp68359_c0_seq1, comp84820_c0_seq10
Cutin, suberine and wax biosynthesis	map00073	26	O-fatty-acyltransferase	ec:2.3.1.75	2	comp748358_c0_seq1, comp69539_c0_seq4
Cutin, suberine and wax biosynthesis	map00073	26	O-acyltransferase	ec:2.3.1.20	12	comp85181_c0_seq5, comp72844_c0_seq2, comp848748_c0_seq1, comp57363_c0_seq1, comp748358_c0_seq1, comp87248_c0_seq2, comp90286_c6_seq9, comp85181_c1_seq1, comp50402_c0_seq1, comp85199_c0_seq4, comp69539_c0_seq4, comp72844_c1_seq2
Synthesis and degradation of ketone bodies	map00072	14	C-acetyltransferase	ec:2.3.1.9	5	comp98090_c0_seq1, comp58335_c0_seq1, comp77993_c0_seq1, comp84203_c0_seq3, comp56398_c0_seq2
Synthesis and degradation of ketone bodies	map00072	14	synthase	ec:2.3.3.10	2	comp58335_c0_seq1, comp56398_c0_seq2
Synthesis and degradation of ketone bodies	map00072	14	lyase	ec:4.1.3.4	4	comp87949_c0_seq4, comp70923_c0_seq1, comp87949_c1_seq1, comp87938_c0_seq3
Synthesis and degradation of ketone bodies	map00072	14	dehydrogenase	ec:1.1.1.30	5	comp56318_c0_seq3, comp76667_c0_seq1, comp85133_c0_seq2, comp94591_c0_seq1, comp95091_c0_seq1
Fatty acid degradation	map00071	104	ligase	ec:6.2.1.3	16	comp70539_c1_seq1, comp70399_c0_seq2, comp46899_c0_seq1, comp72907_c0_seq1, comp76453_c0_seq1, comp87716_c1_seq3, comp83063_c0_seq1, comp74934_c0_seq1, comp84355_c1_seq1, comp89689_c0_seq2, comp4875_c0_seq1, comp56886_c0_seq2, comp70539_c0_seq1, comp48851_c1_seq1, comp61093_c0_seq1, comp76453_c1_seq1
Fatty acid degradation	map00071	104	hydratase	ec:4.2.1.74	7	comp88870_c0_seq6, comp95098_c0_seq1, comp77213_c2_seq2, comp77213_c0_seq1, comp77213_c3_seq2, comp87659_c1_seq1, comp77213_c1_seq1
Fatty acid degradation	map00071	104	ligase	ec:6.2.1.20	1	comp90140_c2_seq11
Fatty acid degradation	map00071	104	dehydrogenase	ec:1.1.1.1	19	comp71851_c0_seq1, comp83224_c0_seq1, comp84234_c6_seq1, comp59091_c0_seq1, comp71872_c0_seq1, comp92528_c0_seq1, comp78302_c0_seq3, comp59259_c0_seq1, comp83385_c1_seq1, comp90839_c0_seq1, comp87565_c1_seq2, comp91015_c0_seq1, comp91029_c0_seq1, comp64872_c0_seq1, comp71872_c1_seq1, comp95479_c0_seq1, comp77626_c1_seq4, comp90257_c0_seq15, comp57539_c0_seq1
Fatty acid degradation	map00071	104	isomerase	ec:5.3.3.8	3	comp832997_c0_seq1, comp71015_c0_seq1, comp83558_c0_seq1
Fatty acid degradation	map00071	104	dehydrogenase (NAD+)	ec:1.2.1.3	22	comp74389_c0_seq3, comp77894_c0_seq2, comp54375_c1_seq1, comp54375_c0_seq1, comp76381_c0_seq5, comp88200_c0_seq3, comp68659_c0_seq2, comp937123_c0_seq1, comp63421_c0_seq1, comp80343_c1_seq1, comp82753_c1_seq1, comp81749_c0_seq3, comp63421_c1_seq1, comp87820_c0_seq1, comp92811_c0_seq1, comp73014_c0_seq2, comp83747_c0_seq9, comp509274_c0_seq1, comp80343_c0_seq1, comp80343_c2_seq1, comp82753_c0_seq1…
Fatty acid degradation	map00071	104	C-acetyltransferase	ec:2.3.1.9	5	comp98090_c0_seq1, comp58335_c0_seq1, comp77993_c0_seq1, comp84203_c0_seq3, comp56398_c0_seq2
Fatty acid degradation	map00071	104	oxidase	ec:1.3.3.6	7	comp85100_c1_seq3, comp89523_c0_seq11, comp72145_c0_seq1, comp80559_c0_seq9, comp99072_c0_seq1, comp88607_c1_seq11, comp76969_c0_seq2
Fatty acid degradation	map00071	104	C-acyltransferase	ec:2.3.1.16	12	comp98090_c0_seq1, comp74229_c0_seq2, comp87727_c1_seq41, comp78364_c0_seq3, comp86655_c0_seq3, comp58335_c0_seq1, comp77993_c0_seq1, comp84203_c0_seq3, comp56398_c0_seq2, comp77408_c0_seq2, comp91215_c1_seq28, comp91073_c1_seq4
Fatty acid degradation	map00071	104	1-monooxygenase	ec:1.14.15.3	15	comp61265_c0_seq1, comp92434_c0_seq1, comp86028_c0_seq1, comp57245_c0_seq1, comp54979_c0_seq1, comp61265_c1_seq1, comp90583_c0_seq2, comp73711_c1_seq1, comp57245_c1_seq1, comp86028_c1_seq1, comp512798_c0_seq1, comp80707_c0_seq2, comp86028_c2_seq3, comp73711_c0_seq1, comp61265_c2_seq1
Fatty acid degradation	map00071	104	hydratase	ec:4.2.1.17	9	comp88870_c0_seq6, comp95098_c0_seq1, comp77213_c2_seq2, comp60850_c0_seq2, comp77213_c0_seq1, comp77213_c3_seq2, comp66591_c0_seq1, comp87659_c1_seq1, comp77213_c1_seq1
Fatty acid degradation	map00071	104	dehydrogenase	ec:1.1.1.35	7	comp88870_c0_seq6, comp95098_c0_seq1, comp77213_c2_seq2, comp77213_c0_seq1, comp77213_c3_seq2, comp87659_c1_seq1, comp77213_c1_seq1
Caffeine metabolism	map00232	2	urate hydroxylase	ec:1.7.3.3	2	comp93681_c0_seq1, comp81026_c0_seq2
Purine metabolism	map00230	1038	kinase	ec:2.7.4.8	4	comp88248_c0_seq34, comp89220_c0_seq2, comp65436_c1_seq1, comp89220_c1_seq4
Purine metabolism	map00230	1038	kinase	ec:2.7.4.6	4	comp94543_c0_seq1, comp85672_c0_seq3, comp93850_c0_seq1, comp84888_c1_seq1
Purine metabolism	map00230	1038	kinase	ec:2.7.4.3	13	comp88660_c3_seq8, comp86001_c1_seq1, comp83844_c0_seq3, comp73647_c0_seq1, comp82526_c1_seq2, comp79448_c0_seq6, comp58847_c0_seq1, comp88405_c1_seq18, comp73062_c0_seq1, comp83269_c0_seq12, comp87535_c12_seq11, comp94472_c0_seq1, comp79448_c1_seq1
Purine metabolism	map00230	1038	ec:3.5.2.5 allantoinase	ec:3.5.2.5	1	comp81695_c1_seq2
Purine metabolism	map00230	1038	carboxylase	ec:4.1.1.21	1	comp90814_c0_seq7
Purine metabolism	map00230	1038	deaminase	ec:3.5.4.4	2	comp84083_c0_seq4, comp103468_c0_seq1
Purine metabolism	map00230	1038	lyase	ec:4.3.2.2	1	comp84701_c0_seq3
Purine metabolism	map00230	1038	kinase	ec:2.7.1.40	11	comp88237_c1_seq6, comp60665_c1_seq1, comp88762_c10_seq2, comp72275_c0_seq1, comp94805_c0_seq1, comp60665_c0_seq1, comp87371_c0_seq1, comp90295_c0_seq3, comp78106_c0_seq1, comp84439_c0_seq5, comp84439_c1_seq1
Purine metabolism	map00230	1038	deaminase	ec:3.5.4.6	5	comp86717_c0_seq28, comp88072_c0_seq6, comp77667_c1_seq3, comp77667_c0_seq2, comp84874_c0_seq2
Purine metabolism	map00230	1038	kinase	ec:2.7.1.25	2	comp87901_c2_seq7, comp91570_c1_seq6
Purine metabolism	map00230	1038	kinase	ec:2.7.1.20	11	comp88660_c3_seq8, comp86001_c1_seq1, comp58847_c0_seq1, comp88694_c2_seq23, comp83844_c0_seq3, comp88405_c1_seq18, comp83269_c0_seq12, comp87535_c12_seq11, comp94472_c0_seq1, comp88694_c3_seq1, comp73647_c0_seq1
Purine metabolism	map00230	1038	diphosphokinase	ec:2.7.6.5	14	comp82080_c2_seq1, comp86904_c2_seq7, comp78682_c0_seq3, comp56044_c0_seq2, comp88578_c0_seq5, comp84585_c0_seq1, comp934558_c0_seq1, comp79935_c0_seq1, comp92074_c0_seq1, comp90131_c1_seq13, comp78161_c0_seq6, comp90902_c2_seq3, comp82449_c0_seq1, comp755110_c0_seq1
Purine metabolism	map00230	1038	diphosphokinase	ec:2.7.6.1	1	comp83103_c0_seq4
Purine metabolism	map00230	1038	dehydrogenase	ec:1.17.1.4	2	comp91732_c1_seq6, comp80343_c2_seq1
Purine metabolism	map00230	1038	urate hydroxylase	ec:1.7.3.3	2	comp93681_c0_seq1, comp81026_c0_seq2
Purine metabolism	map00230	1038	cyclase	ec:4.6.1.1	11	comp84121_c0_seq1, comp89107_c0_seq9, comp92090_c1_seq1, comp60138_c0_seq1, comp60138_c1_seq1, comp74861_c0_seq1, comp91363_c0_seq1, comp91963_c2_seq4, comp59053_c1_seq1, comp81891_c1_seq5, comp90532_c0_seq54
Purine metabolism	map00230	1038	cyclase	ec:4.6.1.2	25	comp87960_c0_seq1, comp91305_c8_seq1, comp80350_c0_seq1, comp73505_c1_seq1, comp87591_c1_seq4, comp83997_c0_seq2, comp80197_c0_seq1, comp83453_c1_seq1, comp58671_c0_seq1, comp78209_c0_seq1, comp78209_c1_seq1, comp86642_c1_seq1, comp80197_c1_seq1, comp73505_c0_seq1, comp83665_c2_seq1, comp632507_c0_seq1, comp83997_c1_seq2, comp73505_c2_seq1, comp1449293_c0_seq1, comp87479_c0_seq1, comp87104_c0_seq…
Purine metabolism	map00230	1038	uridine 5'-nucleotidase	ec:3.1.3.5	3	comp86421_c0_seq5, comp90352_c1_seq29, comp84186_c1_seq5
Purine metabolism	map00230	1038	3'-diphosphatase	ec:3.1.7.2	3	comp78563_c0_seq1, comp58168_c0_seq2, comp85024_c0_seq1
Purine metabolism	map00230	1038	synthase (glutamine-hydrolysing)	ec:6.3.5.2	1	comp81907_c0_seq12
Purine metabolism	map00230	1038	synthase	ec:6.3.5.3	1	comp50458_c0_seq1
Purine metabolism	map00230	1038	ec:3.5.1.5 urease	ec:3.5.1.5	1	comp88121_c0_seq11
Purine metabolism	map00230	1038	formyltransferase	ec:2.1.2.3	1	comp89466_c0_seq4
Purine metabolism	map00230	1038	formyltransferase	ec:2.1.2.2	1	comp86164_c1_seq4
Purine metabolism	map00230	1038	synthase	ec:6.3.4.4	1	comp95391_c0_seq1
Purine metabolism	map00230	1038	adenylpyrophosphatase	ec:3.6.1.3	581	comp90957_c1_seq2, comp86935_c0_seq1, comp83995_c0_seq1, comp90842_c8_seq1, comp91172_c0_seq31, comp87162_c1_seq8, comp79299_c0_seq2, comp87243_c0_seq2, comp80880_c0_seq11, comp89295_c1_seq2, comp87284_c2_seq2, comp51641_c0_seq1, comp80253_c1_seq4, comp89304_c0_seq10, comp80991_c0_seq7, comp85923_c0_seq5, comp73411_c1_seq1, comp72904_c0_seq2, comp81829_c0_seq8, comp830319_c0_seq1, comp85422_c0_se…
Purine metabolism	map00230	1038	diphosphate phosphatase	ec:3.6.1.6	8	comp88349_c0_seq43, comp82240_c0_seq2, comp87243_c0_seq2, comp83058_c0_seq2, comp44383_c0_seq1, comp47295_c0_seq1, comp56665_c0_seq1, comp79038_c0_seq2
Purine metabolism	map00230	1038	diphosphatase	ec:3.6.1.9	10	comp90325_c1_seq6, comp88349_c0_seq43, comp58168_c0_seq2, comp78394_c0_seq1, comp85024_c0_seq1, comp88407_c0_seq4, comp95399_c0_seq1, comp83058_c0_seq2, comp44383_c0_seq1, comp47295_c0_seq1
Purine metabolism	map00230	1038	deiminase	ec:3.5.3.9	1	comp85890_c0_seq14
Purine metabolism	map00230	1038	reductase	ec:1.17.4.1	2	comp70903_c0_seq1, comp66231_c0_seq1
Purine metabolism	map00230	1038	diphosphatase	ec:3.6.1.13	5	comp644040_c0_seq1, comp88349_c0_seq43, comp83058_c0_seq2, comp44383_c0_seq1, comp47295_c0_seq1
Purine metabolism	map00230	1038	phosphatase	ec:3.6.1.15	824	comp90957_c1_seq2, comp73385_c0_seq1, comp83995_c0_seq1, comp90842_c8_seq1, comp91172_c0_seq31, comp87162_c1_seq8, comp87243_c0_seq2, comp62326_c0_seq3, comp90622_c3_seq2, comp89295_c1_seq2, comp56858_c0_seq1, comp93229_c0_seq1, comp51641_c0_seq1, comp73411_c1_seq1, comp86931_c1_seq1, comp77915_c0_seq1, comp81829_c0_seq8, comp78582_c0_seq1, comp91729_c2_seq8, comp71812_c0_seq2, comp91036_c12_seq2…
Purine metabolism	map00230	1038	(asymmetrical)	ec:3.6.1.17	1	comp85024_c0_seq1
Purine metabolism	map00230	1038	diphosphatase	ec:3.6.1.19	2	comp95892_c0_seq1, comp59353_c0_seq2
Purine metabolism	map00230	1038	adenylyltransferase	ec:2.7.7.4	10	comp83711_c1_seq1, comp61111_c0_seq1, comp61111_c1_seq1, comp72011_c0_seq4, comp58312_c0_seq1, comp77865_c0_seq1, comp94687_c0_seq1, comp88543_c0_seq3, comp83645_c0_seq10, comp96798_c0_seq1
Purine metabolism	map00230	1038	diphosphatase	ec:3.6.1.21	5	comp88349_c0_seq43, comp87639_c0_seq8, comp83058_c0_seq2, comp47295_c0_seq1, comp90240_c5_seq4
Purine metabolism	map00230	1038	dinucleosidetriphosphatase	ec:3.6.1.29	1	comp95399_c0_seq1
Purine metabolism	map00230	1038	RNA polymerase	ec:2.7.7.6	45	comp78454_c0_seq1, comp55179_c0_seq1, comp77413_c0_seq3, comp73141_c0_seq1, comp88883_c0_seq25, comp70538_c0_seq1, comp83550_c0_seq2, comp89193_c0_seq7, comp56448_c0_seq1, comp77579_c0_seq3, comp71763_c0_seq4, comp84753_c1_seq2, comp68242_c0_seq1, comp89833_c2_seq7, comp94062_c0_seq1, comp625882_c0_seq1, comp93534_c0_seq1, comp84353_c0_seq3, comp77459_c0_seq8, comp90561_c4_seq17, comp93110_c0_seq…
Purine metabolism	map00230	1038	DNA polymerase	ec:2.7.7.7	16	comp83180_c4_seq3, comp71739_c0_seq1, comp91354_c0_seq18, comp90669_c0_seq16, comp91870_c0_seq20, comp83257_c2_seq1, comp83697_c4_seq2, comp89393_c2_seq10, comp89939_c3_seq9, comp72836_c0_seq1, comp91057_c0_seq16, comp88830_c0_seq3, comp72903_c0_seq1, comp84339_c0_seq2, comp86637_c0_seq1, comp83180_c2_seq6
Purine metabolism	map00230	1038	nucleotidyltransferase	ec:2.7.7.8	2	comp82324_c1_seq1, comp91972_c1_seq11
Purine metabolism	map00230	1038	ligase	ec:6.3.4.13	1	comp65594_c0_seq2
Purine metabolism	map00230	1038	hydrolase	ec:3.5.2.17	1	comp71549_c0_seq1
Purine metabolism	map00230	1038	nucleosidase	ec:3.2.2.2	3	comp70728_c0_seq1, comp84850_c1_seq5, comp82503_c0_seq6
Purine metabolism	map00230	1038	nucleosidase	ec:3.2.2.1	4	comp56347_c0_seq2, comp70728_c0_seq1, comp84850_c1_seq5, comp82503_c0_seq6
Purine metabolism	map00230	1038	nucleosidase	ec:3.2.2.8	2	comp70728_c0_seq1, comp82503_c0_seq6
Purine metabolism	map00230	1038	nucleosidase	ec:3.2.2.7	3	comp70728_c0_seq1, comp84850_c1_seq5, comp82503_c0_seq6
Purine metabolism	map00230	1038	dehydrogenase	ec:1.1.1.205	1	comp88013_c0_seq1
Purine metabolism	map00230	1038	(alpha-D-glucose-1,6-bisphosphate-dependent)	ec:5.4.2.2	4	comp87348_c0_seq2, comp55469_c0_seq3, comp87809_c0_seq11, comp85820_c0_seq3
Purine metabolism	map00230	1038	phosphoribosyldiphosphate 5-amidotransferase	ec:2.4.2.14	2	comp437900_c0_seq1, comp4740_c0_seq1
Purine metabolism	map00230	1038	cyclohydrolase	ec:3.5.4.10	1	comp89466_c0_seq4
Purine metabolism	map00230	1038	phosphoribosyltransferase	ec:2.4.2.7	3	comp54750_c1_seq1, comp85616_c0_seq8, comp55580_c0_seq1
Purine metabolism	map00230	1038	phosphoribosyltransferase	ec:2.4.2.8	1	comp84647_c0_seq3
Penicillin and cephalosporin biosynthesis	map00311	2	penicillinase	ec:3.5.2.6	2	comp90119_c0_seq2, comp56679_c0_seq1
Biosynthesis of unsaturated fatty acids	map01040	34	reductase	ec:1.1.1.100	1	comp98279_c0_seq1
Biosynthesis of unsaturated fatty acids	map01040	34	reductase (NADPH)	ec:1.3.1.38	1	comp49193_c1_seq1
Biosynthesis of unsaturated fatty acids	map01040	34	oxidase	ec:1.3.3.6	7	comp85100_c1_seq3, comp89523_c0_seq11, comp72145_c0_seq1, comp80559_c0_seq9, comp99072_c0_seq1, comp88607_c1_seq11, comp76969_c0_seq2
Biosynthesis of unsaturated fatty acids	map01040	34	C-acyltransferase	ec:2.3.1.16	12	comp98090_c0_seq1, comp74229_c0_seq2, comp87727_c1_seq41, comp78364_c0_seq3, comp86655_c0_seq3, comp58335_c0_seq1, comp77993_c0_seq1, comp84203_c0_seq3, comp56398_c0_seq2, comp77408_c0_seq2, comp91215_c1_seq28, comp91073_c1_seq4
Biosynthesis of unsaturated fatty acids	map01040	34	hydratase	ec:4.2.1.17	9	comp88870_c0_seq6, comp95098_c0_seq1, comp77213_c2_seq2, comp60850_c0_seq2, comp77213_c0_seq1, comp77213_c3_seq2, comp66591_c0_seq1, comp87659_c1_seq1, comp77213_c1_seq1
Biosynthesis of unsaturated fatty acids	map01040	34	9-desaturase	ec:1.14.19.2	4	comp52639_c0_seq1, comp80111_c0_seq1, comp93562_c0_seq1, comp55481_c0_seq1
Biosynthesis of unsaturated fatty acids	map01040	34	9-desaturase	ec:1.14.19.1	4	comp52639_c0_seq1, comp80111_c0_seq1, comp93562_c0_seq1, comp55481_c0_seq1
Lysine degradation	map00310	82	N-methyltransferase	ec:2.1.1.43	44	comp78517_c0_seq5, comp77002_c0_seq1, comp60352_c0_seq1, comp73538_c0_seq2, comp89664_c3_seq4, comp91420_c1_seq4, comp87960_c1_seq9, comp87275_c0_seq4, comp89781_c0_seq13, comp72165_c0_seq3, comp86034_c4_seq1, comp79737_c0_seq2, comp95479_c0_seq1, comp88979_c1_seq4, comp55276_c0_seq2, comp86553_c1_seq2, comp99238_c0_seq1, comp82024_c0_seq1, comp68262_c0_seq1, comp87013_c2_seq1, comp83911_c0_seq2,…
Lysine degradation	map00310	82	dehydrogenase (NAD+)	ec:1.2.1.3	22	comp74389_c0_seq3, comp77894_c0_seq2, comp54375_c1_seq1, comp54375_c0_seq1, comp76381_c0_seq5, comp88200_c0_seq3, comp68659_c0_seq2, comp937123_c0_seq1, comp63421_c0_seq1, comp80343_c1_seq1, comp82753_c1_seq1, comp81749_c0_seq3, comp63421_c1_seq1, comp87820_c0_seq1, comp92811_c0_seq1, comp73014_c0_seq2, comp83747_c0_seq9, comp509274_c0_seq1, comp80343_c0_seq1, comp80343_c2_seq1, comp82753_c0_seq1…
Lysine degradation	map00310	82	C-acetyltransferase	ec:2.3.1.9	5	comp98090_c0_seq1, comp58335_c0_seq1, comp77993_c0_seq1, comp84203_c0_seq3, comp56398_c0_seq2
Lysine degradation	map00310	82	dehydrogenase (NADP+, L-lysine-forming)	ec:1.5.1.8	1	comp83623_c0_seq5
Lysine degradation	map00310	82	hydratase	ec:4.2.1.17	9	comp88870_c0_seq6, comp95098_c0_seq1, comp77213_c2_seq2, comp60850_c0_seq2, comp77213_c0_seq1, comp77213_c3_seq2, comp66591_c0_seq1, comp87659_c1_seq1, comp77213_c1_seq1
Lysine degradation	map00310	82	dehydrogenase	ec:1.1.1.35	7	comp88870_c0_seq6, comp95098_c0_seq1, comp77213_c2_seq2, comp77213_c0_seq1, comp77213_c3_seq2, comp87659_c1_seq1, comp77213_c1_seq1
Lysine degradation	map00310	82	dehydrogenase (succinyl-transferring)	ec:1.2.4.2	1	comp94894_c0_seq1
Aminobenzoate degradation	map00627	319	dehydrogenase (NAD+)	ec:1.2.1.28	4	comp68659_c0_seq2, comp80343_c0_seq1, comp80343_c2_seq1, comp80343_c1_seq1
Aminobenzoate degradation	map00627	319	ligase	ec:6.2.1.25	5	comp78812_c0_seq1, comp84718_c0_seq1, comp78812_c2_seq1, comp81383_c0_seq1, comp95976_c0_seq1
Aminobenzoate degradation	map00627	319	phosphatase	ec:3.1.3.2	42	comp90122_c0_seq17, comp89183_c1_seq13, comp59833_c0_seq2, comp87134_c1_seq4, comp50767_c0_seq1, comp75776_c2_seq1, comp79573_c0_seq2, comp515958_c0_seq1, comp84424_c1_seq3, comp76437_c0_seq3, comp258972_c0_seq1, comp75776_c0_seq1, comp58931_c0_seq1, comp59592_c0_seq1, comp84424_c0_seq1, comp75716_c2_seq1, comp82167_c2_seq1, comp88265_c3_seq9, comp65866_c1_seq1, comp77054_c0_seq2, comp79848_c1_se…
Aminobenzoate degradation	map00627	319	acylamidase	ec:3.5.1.4	10	comp78647_c2_seq3, comp832763_c0_seq1, comp63501_c1_seq2, comp89366_c1_seq3, comp868340_c0_seq1, comp63501_c0_seq1, comp87489_c0_seq6, comp89508_c0_seq7, comp90264_c3_seq9, comp85962_c0_seq6
Aminobenzoate degradation	map00627	319	nitrophenyl phosphatase	ec:3.1.3.41	292	comp74442_c0_seq2, comp74956_c1_seq1, comp56693_c0_seq1, comp83764_c1_seq5, comp258972_c0_seq1, comp86543_c0_seq1, comp65009_c0_seq1, comp84413_c2_seq4, comp90352_c1_seq29, comp86160_c0_seq6, comp70849_c0_seq1, comp81721_c0_seq2, comp53836_c0_seq1, comp81219_c0_seq1, comp51570_c0_seq1, comp77054_c0_seq2, comp81763_c1_seq3, comp79501_c0_seq2, comp81876_c0_seq2, comp91292_c3_seq5, comp56501_c1_seq2…
Aminobenzoate degradation	map00627	319	acetonitrilase	ec:3.5.5.1	1	comp89273_c3_seq26
Aminobenzoate degradation	map00627	319	hydratase	ec:4.2.1.17	9	comp88870_c0_seq6, comp95098_c0_seq1, comp77213_c2_seq2, comp60850_c0_seq2, comp77213_c0_seq1, comp77213_c3_seq2, comp66591_c0_seq1, comp87659_c1_seq1, comp77213_c1_seq1
Naphthalene degradation	map00626	19	dehydrogenase	ec:1.1.1.1	19	comp71851_c0_seq1, comp83224_c0_seq1, comp84234_c6_seq1, comp59091_c0_seq1, comp71872_c0_seq1, comp92528_c0_seq1, comp78302_c0_seq3, comp59259_c0_seq1, comp83385_c1_seq1, comp90839_c0_seq1, comp87565_c1_seq2, comp91015_c0_seq1, comp91029_c0_seq1, comp64872_c0_seq1, comp71872_c1_seq1, comp95479_c0_seq1, comp77626_c1_seq4, comp90257_c0_seq15, comp57539_c0_seq1
Chloroalkane and chloroalkene degradation	map00625	45	dehydrogenase	ec:1.1.1.1	19	comp71851_c0_seq1, comp83224_c0_seq1, comp84234_c6_seq1, comp59091_c0_seq1, comp71872_c0_seq1, comp92528_c0_seq1, comp78302_c0_seq3, comp59259_c0_seq1, comp83385_c1_seq1, comp90839_c0_seq1, comp87565_c1_seq2, comp91015_c0_seq1, comp91029_c0_seq1, comp64872_c0_seq1, comp71872_c1_seq1, comp95479_c0_seq1, comp77626_c1_seq4, comp90257_c0_seq15, comp57539_c0_seq1
Chloroalkane and chloroalkene degradation	map00625	45	dehydrogenase (NAD+)	ec:1.2.1.3	22	comp74389_c0_seq3, comp77894_c0_seq2, comp54375_c1_seq1, comp54375_c0_seq1, comp76381_c0_seq5, comp88200_c0_seq3, comp68659_c0_seq2, comp937123_c0_seq1, comp63421_c0_seq1, comp80343_c1_seq1, comp82753_c1_seq1, comp81749_c0_seq3, comp63421_c1_seq1, comp87820_c0_seq1, comp92811_c0_seq1, comp73014_c0_seq2, comp83747_c0_seq9, comp509274_c0_seq1, comp80343_c0_seq1, comp80343_c2_seq1, comp82753_c0_seq1…
Chloroalkane and chloroalkene degradation	map00625	45	epoxide hydrolase	ec:3.3.2.10	4	comp59609_c0_seq1, comp66281_c0_seq1, comp87053_c0_seq4, comp88758_c0_seq7
Tryptophan metabolism	map00380	89	transaminase	ec:2.6.1.27	1	comp83132_c0_seq5
Tryptophan metabolism	map00380	89	oxidase	ec:1.4.3.2	1	comp90106_c0_seq7
Tryptophan metabolism	map00380	89	decarboxylase	ec:4.1.1.28	2	comp88862_c0_seq1, comp84749_c0_seq1
Tryptophan metabolism	map00380	89	decarboxylase	ec:4.1.1.74	6	comp70608_c1_seq1, comp85022_c0_seq3, comp63228_c0_seq1, comp70339_c0_seq1, comp82332_c0_seq2, comp916651_c0_seq1
Tryptophan metabolism	map00380	89	dehydratase	ec:4.99.1.6	6	comp839801_c0_seq1, comp54755_c0_seq2, comp62675_c0_seq1, comp74707_c0_seq2, comp90132_c1_seq5, comp88910_c0_seq3
Tryptophan metabolism	map00380	89	dehydrogenase (NAD+)	ec:1.2.1.3	22	comp74389_c0_seq3, comp77894_c0_seq2, comp54375_c1_seq1, comp54375_c0_seq1, comp76381_c0_seq5, comp88200_c0_seq3, comp68659_c0_seq2, comp937123_c0_seq1, comp63421_c0_seq1, comp80343_c1_seq1, comp82753_c1_seq1, comp81749_c0_seq3, comp63421_c1_seq1, comp87820_c0_seq1, comp92811_c0_seq1, comp73014_c0_seq2, comp83747_c0_seq9, comp509274_c0_seq1, comp80343_c0_seq1, comp80343_c2_seq1, comp82753_c0_seq1…
Tryptophan metabolism	map00380	89	C-acetyltransferase	ec:2.3.1.9	5	comp98090_c0_seq1, comp58335_c0_seq1, comp77993_c0_seq1, comp84203_c0_seq3, comp56398_c0_seq2
Tryptophan metabolism	map00380	89	myrosinase	ec:3.2.1.147	9	comp86216_c0_seq2, comp79216_c1_seq2, comp62870_c0_seq1, comp736703_c0_seq1, comp87633_c0_seq6, comp91134_c1_seq11, comp87633_c1_seq3, comp91496_c6_seq8, comp83428_c0_seq3
Tryptophan metabolism	map00380	89	oxidase	ec:1.2.3.1	11	comp91732_c1_seq6, comp5422_c0_seq1, comp468595_c0_seq1, comp58706_c0_seq1, comp44860_c0_seq1, comp92478_c0_seq1, comp68659_c0_seq2, comp80343_c0_seq1, comp80343_c2_seq1, comp90733_c0_seq6, comp80343_c1_seq1
Tryptophan metabolism	map00380	89	oxidase	ec:1.2.3.7	10	comp5422_c0_seq1, comp468595_c0_seq1, comp58706_c0_seq1, comp44860_c0_seq1, comp92478_c0_seq1, comp68659_c0_seq2, comp80343_c0_seq1, comp80343_c2_seq1, comp90733_c0_seq6, comp80343_c1_seq1
Tryptophan metabolism	map00380	89	acylamidase	ec:3.5.1.4	10	comp78647_c2_seq3, comp832763_c0_seq1, comp63501_c1_seq2, comp89366_c1_seq3, comp868340_c0_seq1, comp63501_c0_seq1, comp87489_c0_seq6, comp89508_c0_seq7, comp90264_c3_seq9, comp85962_c0_seq6
Tryptophan metabolism	map00380	89	equilase	ec:1.11.1.6	7	comp78897_c0_seq2, comp81794_c0_seq3, comp90825_c0_seq37, comp57864_c1_seq1, comp86764_c0_seq8, comp77606_c0_seq3, comp89170_c0_seq27
Tryptophan metabolism	map00380	89	acetonitrilase	ec:3.5.5.1	1	comp89273_c3_seq26
Tryptophan metabolism	map00380	89	S-beta-glucosyltransferase	ec:2.4.1.195	2	comp89599_c0_seq2, comp835885_c0_seq1
Tryptophan metabolism	map00380	89	hydratase	ec:4.2.1.17	9	comp88870_c0_seq6, comp95098_c0_seq1, comp77213_c2_seq2, comp60850_c0_seq2, comp77213_c0_seq1, comp77213_c3_seq2, comp66591_c0_seq1, comp87659_c1_seq1, comp77213_c1_seq1
Tryptophan metabolism	map00380	89	dehydrogenase	ec:1.1.1.35	7	comp88870_c0_seq6, comp95098_c0_seq1, comp77213_c2_seq2, comp77213_c0_seq1, comp77213_c3_seq2, comp87659_c1_seq1, comp77213_c1_seq1
Tryptophan metabolism	map00380	89	dehydrogenase (succinyl-transferring)	ec:1.2.4.2	1	comp94894_c0_seq1
Toluene degradation	map00623	11	dehydrogenase (NAD+)	ec:1.2.1.28	4	comp68659_c0_seq2, comp80343_c0_seq1, comp80343_c2_seq1, comp80343_c1_seq1
Toluene degradation	map00623	11	dehydrogenase	ec:1.1.1.35	7	comp88870_c0_seq6, comp95098_c0_seq1, comp77213_c2_seq2, comp77213_c0_seq1, comp77213_c3_seq2, comp87659_c1_seq1, comp77213_c1_seq1
Cyanoamino acid metabolism	map00460	53	ligase	ec:6.3.1.1	3	comp70965_c0_seq5, comp82585_c0_seq2, comp72724_c0_seq2
Cyanoamino acid metabolism	map00460	53	ec:3.5.1.49 formamidase	ec:3.5.1.49	1	comp90845_c0_seq3
Cyanoamino acid metabolism	map00460	53	beta-glucosidase	ec:3.2.1.117	8	comp59798_c0_seq1, comp87018_c0_seq4, comp62870_c0_seq1, comp77523_c0_seq1, comp46980_c0_seq1, comp87912_c0_seq10, comp93199_c0_seq1, comp83428_c0_seq3
Cyanoamino acid metabolism	map00460	53	synthase	ec:4.4.1.9	2	comp73829_c0_seq1, comp77483_c0_seq1
Cyanoamino acid metabolism	map00460	53	gentiobiase	ec:3.2.1.21	21	comp79216_c1_seq2, comp87018_c0_seq4, comp62870_c0_seq1, comp73422_c0_seq2, comp95960_c0_seq1, comp77673_c0_seq2, comp87018_c1_seq3, comp91134_c1_seq11, comp65098_c1_seq1, comp93199_c0_seq1, comp59798_c0_seq1, comp86216_c0_seq2, comp65098_c0_seq1, comp78857_c1_seq2, comp77523_c0_seq1, comp45025_c0_seq1, comp46980_c0_seq1, comp87912_c0_seq10, comp83553_c0_seq1, comp83428_c0_seq3, comp85447_c1_seq3
Cyanoamino acid metabolism	map00460	53	asparaginase II	ec:3.5.1.1	3	comp72289_c0_seq4, comp85560_c0_seq1, comp84819_c0_seq1
Cyanoamino acid metabolism	map00460	53	hydroxymethyltransferase	ec:2.1.2.1	13	comp67573_c0_seq1, comp79922_c0_seq3, comp77262_c0_seq5, comp65827_c0_seq1, comp60675_c0_seq3, comp72266_c0_seq1, comp92315_c0_seq1, comp83205_c0_seq1, comp87356_c0_seq3, comp95386_c0_seq1, comp81268_c0_seq2, comp67573_c1_seq1, comp79982_c1_seq2
Cyanoamino acid metabolism	map00460	53	lyase	ec:4.1.2.10	5	comp79179_c0_seq1, comp78639_c0_seq2, comp83028_c0_seq3, comp81449_c0_seq1, comp87133_c0_seq1
Cyanoamino acid metabolism	map00460	53	acetonitrilase	ec:3.5.5.1	1	comp89273_c3_seq26
Cyanoamino acid metabolism	map00460	53	glutamyl transpeptidase	ec:2.3.2.2	4	comp748412_c0_seq1, comp992761_c0_seq1, comp90110_c0_seq4, comp93584_c0_seq1
Xylene degradation	map00622	4	dehydrogenase (NAD+)	ec:1.2.1.28	4	comp68659_c0_seq2, comp80343_c0_seq1, comp80343_c2_seq1, comp80343_c1_seq1
Lipopolysaccharide biosynthesis	map00540	5	4'-kinase	ec:2.7.1.130	2	comp59341_c0_seq1, comp86000_c0_seq3
Lipopolysaccharide biosynthesis	map00540	5	cytidylyltransferase	ec:2.7.7.38	1	comp88002_c2_seq2
Lipopolysaccharide biosynthesis	map00540	5	synthase	ec:2.5.1.55	1	comp78747_c0_seq5
Lipopolysaccharide biosynthesis	map00540	5	O-acyltransferase	ec:2.3.1.129	1	comp88674_c0_seq2
Pyruvate metabolism	map00620	123	carboxylase	ec:6.4.1.2	8	comp94613_c0_seq2, comp71263_c0_seq1, comp81913_c0_seq1, comp84854_c0_seq1, comp88992_c1_seq6, comp90592_c1_seq3, comp97919_c0_seq1, comp66432_c0_seq1
Pyruvate metabolism	map00620	123	carboxykinase (ATP)	ec:4.1.1.49	1	comp85811_c0_seq4
Pyruvate metabolism	map00620	123	carboxylase	ec:4.1.1.31	9	comp73205_c1_seq1, comp87281_c1_seq1, comp55590_c0_seq1, comp87281_c2_seq1, comp73205_c0_seq1, comp87281_c5_seq1, comp78545_c0_seq1, comp87281_c0_seq2, comp87281_c4_seq1
Pyruvate metabolism	map00620	123	kinase	ec:2.7.1.40	11	comp88237_c1_seq6, comp60665_c1_seq1, comp88762_c10_seq2, comp72275_c0_seq1, comp94805_c0_seq1, comp60665_c0_seq1, comp87371_c0_seq1, comp90295_c0_seq3, comp78106_c0_seq1, comp84439_c0_seq5, comp84439_c1_seq1
Pyruvate metabolism	map00620	123	ligase	ec:6.2.1.1	10	comp92460_c0_seq1, comp78812_c0_seq1, comp84718_c1_seq1, comp631424_c0_seq1, comp60590_c0_seq1, comp78812_c2_seq1, comp81383_c0_seq1, comp78812_c1_seq1, comp95976_c0_seq1, comp86541_c0_seq1
Pyruvate metabolism	map00620	123	dehydrogenase	ec:1.8.1.4	4	comp81943_c3_seq1, comp93780_c0_seq1, comp76697_c0_seq1, comp81943_c0_seq1
Pyruvate metabolism	map00620	123	dehydrogenase (NAD+)	ec:1.2.1.3	22	comp74389_c0_seq3, comp77894_c0_seq2, comp54375_c1_seq1, comp54375_c0_seq1, comp76381_c0_seq5, comp88200_c0_seq3, comp68659_c0_seq2, comp937123_c0_seq1, comp63421_c0_seq1, comp80343_c1_seq1, comp82753_c1_seq1, comp81749_c0_seq3, comp63421_c1_seq1, comp87820_c0_seq1, comp92811_c0_seq1, comp73014_c0_seq2, comp83747_c0_seq9, comp509274_c0_seq1, comp80343_c0_seq1, comp80343_c2_seq1, comp82753_c0_seq1…
Pyruvate metabolism	map00620	123	C-acetyltransferase	ec:2.3.1.9	5	comp98090_c0_seq1, comp58335_c0_seq1, comp77993_c0_seq1, comp84203_c0_seq3, comp56398_c0_seq2
Pyruvate metabolism	map00620	123	lyase	ec:4.4.1.5	11	comp55110_c0_seq1, comp56144_c0_seq1, comp6341_c0_seq1, comp77132_c0_seq4, comp95058_c0_seq1, comp587535_c0_seq1, comp92413_c0_seq1, comp77775_c1_seq1, comp93837_c0_seq1, comp86936_c2_seq2, comp59370_c0_seq1
Pyruvate metabolism	map00620	123	synthase	ec:2.3.3.9	3	comp77242_c2_seq1, comp77242_c1_seq1, comp77242_c0_seq2
Pyruvate metabolism	map00620	123	hydratase	ec:4.2.1.2	2	comp83890_c0_seq2, comp83890_c2_seq2
Pyruvate metabolism	map00620	123	decarboxylase	ec:4.1.1.3	8	comp62290_c0_seq2, comp78776_c2_seq1, comp58052_c0_seq2, comp46433_c0_seq1, comp71539_c0_seq3, comp71539_c1_seq1, comp81451_c0_seq1, comp86410_c0_seq5
Pyruvate metabolism	map00620	123	acetyltransferase	ec:2.3.1.12	5	comp84578_c0_seq5, comp74210_c0_seq2, comp72975_c0_seq2, comp88931_c2_seq8, comp88931_c0_seq1
Pyruvate metabolism	map00620	123	hydrolase	ec:3.1.2.6	4	comp84189_c0_seq5, comp90119_c0_seq2, comp56679_c0_seq1, comp87951_c0_seq2
Pyruvate metabolism	map00620	123	dehydrogenase (cytochrome)	ec:1.1.2.4	1	comp91240_c4_seq33
Pyruvate metabolism	map00620	123	reductase (NADP+)	ec:1.1.1.79	8	comp81337_c0_seq1, comp56318_c0_seq3, comp58827_c0_seq1, comp76380_c0_seq1, comp99912_c0_seq1, comp95091_c0_seq1, comp43686_c0_seq1, comp83612_c0_seq1
Pyruvate metabolism	map00620	123	phosphate dikinase	ec:2.7.9.1	1	comp90328_c0_seq23
Pyruvate metabolism	map00620	123	dehydrogenase	ec:1.1.1.37	3	comp81510_c1_seq1, comp56061_c0_seq1, comp81510_c0_seq2
Pyruvate metabolism	map00620	123	dehydrogenase (decarboxylating)	ec:1.1.1.39	8	comp62290_c0_seq2, comp78776_c2_seq1, comp58052_c0_seq2, comp46433_c0_seq1, comp71539_c0_seq3, comp71539_c1_seq1, comp81451_c0_seq1, comp86410_c0_seq5
Pyruvate metabolism	map00620	123	dehydrogenase (oxaloacetate-decarboxylating)	ec:1.1.1.38	8	comp62290_c0_seq2, comp78776_c2_seq1, comp58052_c0_seq2, comp46433_c0_seq1, comp71539_c0_seq3, comp71539_c1_seq1, comp81451_c0_seq1, comp86410_c0_seq5
Pyruvate metabolism	map00620	123	dehydrogenase (oxaloacetate-decarboxylating) (NADP+)	ec:1.1.1.40	11	comp62290_c0_seq2, comp78776_c2_seq1, comp78104_c0_seq6, comp86438_c0_seq3, comp707332_c0_seq1, comp58052_c0_seq2, comp46433_c0_seq1, comp71539_c0_seq3, comp71539_c1_seq1, comp81451_c0_seq1, comp86410_c0_seq5
Pyruvate metabolism	map00620	123	dehydrogenase (acetyl-transferring)	ec:1.2.4.1	4	comp94933_c0_seq1, comp78085_c0_seq2, comp84833_c2_seq2, comp94380_c0_seq1
Pantothenate and CoA biosynthesis	map00770	38	hydantoinase	ec:3.5.2.2	5	comp58381_c0_seq1, comp81260_c0_seq2, comp81260_c3_seq1, comp89323_c0_seq49, comp81260_c2_seq2
Pantothenate and CoA biosynthesis	map00770	38	decarboxylase	ec:4.1.1.36	2	comp80533_c1_seq2, comp86629_c0_seq1
Pantothenate and CoA biosynthesis	map00770	38	synthase	ec:2.2.1.6	1	comp93811_c0_seq1
Pantothenate and CoA biosynthesis	map00770	38	kinase	ec:2.7.1.33	4	comp79933_c2_seq7, comp83897_c1_seq6, comp71044_c0_seq2, comp83778_c0_seq15
Pantothenate and CoA biosynthesis	map00770	38	transaminase	ec:2.6.1.42	4	comp86571_c2_seq12, comp80630_c0_seq4, comp66417_c0_seq2, comp72871_c0_seq3
Pantothenate and CoA biosynthesis	map00770	38	kinase	ec:2.7.1.24	1	comp83759_c0_seq1
Pantothenate and CoA biosynthesis	map00770	38	2-reductase	ec:1.1.1.169	2	comp63038_c0_seq1, comp77428_c0_seq6
Pantothenate and CoA biosynthesis	map00770	38	transaminase	ec:2.6.1.6	1	comp83132_c0_seq5
Pantothenate and CoA biosynthesis	map00770	38	dehydrogenase (NADP+)	ec:1.3.1.2	1	comp56411_c1_seq2
Pantothenate and CoA biosynthesis	map00770	38	N-carbamoyl-beta-alanine amidohydrolase	ec:3.5.1.6	1	comp87330_c0_seq3
Pantothenate and CoA biosynthesis	map00770	38	diphosphatase	ec:3.6.1.9	10	comp90325_c1_seq6, comp88349_c0_seq43, comp58168_c0_seq2, comp78394_c0_seq1, comp85024_c0_seq1, comp88407_c0_seq4, comp95399_c0_seq1, comp83058_c0_seq2, comp44383_c0_seq1, comp47295_c0_seq1
Pantothenate and CoA biosynthesis	map00770	38	dehydratase	ec:4.2.1.9	1	comp72402_c2_seq1
Pantothenate and CoA biosynthesis	map00770	38	ligase (AMP-forming)	ec:6.3.2.1	2	comp57327_c0_seq1, comp85306_c1_seq1
Pantothenate and CoA biosynthesis	map00770	38	adenylyltransferase	ec:2.7.7.3	1	comp80899_c0_seq1
Pantothenate and CoA biosynthesis	map00770	38	hydroxymethyltransferase	ec:2.1.2.11	1	comp80530_c0_seq1
Pantothenate and CoA biosynthesis	map00770	38	reductoisomerase (NADP+)	ec:1.1.1.86	1	comp70911_c0_seq1
Caprolactam degradation	map00930	26	dehydrogenase (NADP+)	ec:1.1.1.2	13	comp81349_c0_seq3, comp87283_c0_seq3, comp95033_c0_seq1, comp59445_c0_seq1, comp81406_c1_seq2, comp82280_c0_seq3, comp59016_c0_seq2, comp90021_c0_seq2, comp99260_c0_seq1, comp60876_c0_seq2, comp67611_c1_seq1, comp88601_c0_seq3, comp81406_c0_seq1
Caprolactam degradation	map00930	26	dehydrogenase (NADP+)	ec:1.2.1.4	4	comp54375_c0_seq1, comp73014_c0_seq2, comp83747_c0_seq9, comp88200_c0_seq3
Caprolactam degradation	map00930	26	hydratase	ec:4.2.1.17	9	comp88870_c0_seq6, comp95098_c0_seq1, comp77213_c2_seq2, comp60850_c0_seq2, comp77213_c0_seq1, comp77213_c3_seq2, comp66591_c0_seq1, comp87659_c1_seq1, comp77213_c1_seq1
Caprolactam degradation	map00930	26	dehydrogenase	ec:1.1.1.35	7	comp88870_c0_seq6, comp95098_c0_seq1, comp77213_c2_seq2, comp77213_c0_seq1, comp77213_c3_seq2, comp87659_c1_seq1, comp77213_c1_seq1
Fatty acid elongation	map00062	24	hydrolase	ec:3.1.2.22	2	comp88897_c0_seq11, comp91072_c0_seq23
Fatty acid elongation	map00062	24	hydratase	ec:4.2.1.74	7	comp88870_c0_seq6, comp95098_c0_seq1, comp77213_c2_seq2, comp77213_c0_seq1, comp77213_c3_seq2, comp87659_c1_seq1, comp77213_c1_seq1
Fatty acid elongation	map00062	24	reductase (NADPH)	ec:1.3.1.38	1	comp49193_c1_seq1
Fatty acid elongation	map00062	24	C-acyltransferase	ec:2.3.1.16	12	comp98090_c0_seq1, comp74229_c0_seq2, comp87727_c1_seq41, comp78364_c0_seq3, comp86655_c0_seq3, comp58335_c0_seq1, comp77993_c0_seq1, comp84203_c0_seq3, comp56398_c0_seq2, comp77408_c0_seq2, comp91215_c1_seq28, comp91073_c1_seq4
Fatty acid elongation	map00062	24	hydratase	ec:4.2.1.17	9	comp88870_c0_seq6, comp95098_c0_seq1, comp77213_c2_seq2, comp60850_c0_seq2, comp77213_c0_seq1, comp77213_c3_seq2, comp66591_c0_seq1, comp87659_c1_seq1, comp77213_c1_seq1
Fatty acid elongation	map00062	24	dehydrogenase	ec:1.1.1.35	7	comp88870_c0_seq6, comp95098_c0_seq1, comp77213_c2_seq2, comp77213_c0_seq1, comp77213_c3_seq2, comp87659_c1_seq1, comp77213_c1_seq1
Fatty acid biosynthesis	map00061	68	carboxylase	ec:6.4.1.2	8	comp94613_c0_seq2, comp71263_c0_seq1, comp81913_c0_seq1, comp84854_c0_seq1, comp88992_c1_seq6, comp90592_c1_seq3, comp97919_c0_seq1, comp66432_c0_seq1
Fatty acid biosynthesis	map00061	68	reductase	ec:1.1.1.100	1	comp98279_c0_seq1
Fatty acid biosynthesis	map00061	68	ligase	ec:6.2.1.3	16	comp70539_c1_seq1, comp70399_c0_seq2, comp46899_c0_seq1, comp72907_c0_seq1, comp76453_c0_seq1, comp87716_c1_seq3, comp83063_c0_seq1, comp74934_c0_seq1, comp84355_c1_seq1, comp89689_c0_seq2, comp4875_c0_seq1, comp56886_c0_seq2, comp70539_c0_seq1, comp48851_c1_seq1, comp61093_c0_seq1, comp76453_c1_seq1
Fatty acid biosynthesis	map00061	68	dehydratase	ec:4.2.1.59	1	comp93332_c0_seq1
Fatty acid biosynthesis	map00061	68	hydrolase	ec:3.1.2.14	4	comp4859_c0_seq1, comp87144_c0_seq1, comp84710_c0_seq8, comp65056_c0_seq2
Fatty acid biosynthesis	map00061	68	reductase (NADH)	ec:1.3.1.9	1	comp99886_c0_seq1
Fatty acid biosynthesis	map00061	68	synthase	ec:2.3.1.86	9	comp54900_c0_seq1, comp64066_c0_seq2, comp87559_c0_seq2, comp64732_c2_seq1, comp54900_c1_seq1, comp79463_c0_seq3, comp84492_c0_seq4, comp58059_c0_seq2, comp90140_c2_seq11
Fatty acid biosynthesis	map00061	68	synthase	ec:2.3.1.85	30	comp81195_c0_seq2, comp55028_c0_seq1, comp79900_c1_seq1, comp82938_c0_seq4, comp75994_c1_seq1, comp65056_c0_seq2, comp79900_c2_seq1, comp627296_c0_seq1, comp78573_c1_seq4, comp70641_c0_seq1, comp65903_c0_seq1, comp749366_c0_seq1, comp49193_c1_seq1, comp93451_c0_seq1, comp88089_c10_seq23, comp98279_c0_seq1, comp87144_c0_seq1, comp55707_c0_seq2, comp84710_c0_seq8, comp55028_c1_seq1, comp4859_c0_seq…
Fatty acid biosynthesis	map00061	68	synthase I	ec:2.3.1.41	4	comp81195_c0_seq2, comp78115_c0_seq1, comp88089_c10_seq23, comp78573_c1_seq4
Fatty acid biosynthesis	map00061	68	9-desaturase	ec:1.14.19.2	4	comp52639_c0_seq1, comp80111_c0_seq1, comp93562_c0_seq1, comp55481_c0_seq1
Steroid hormone biosynthesis	map00140	24	dehydrogenase	ec:1.1.1.145	3	comp86475_c0_seq1, comp46235_c0_seq1, comp86496_c0_seq1
Steroid hormone biosynthesis	map00140	24	dehydrogenase	ec:1.1.1.146	2	comp81634_c0_seq3, comp81406_c0_seq1
Steroid hormone biosynthesis	map00140	24	1-naphthol glucuronyltransferase	ec:2.4.1.17	19	comp50316_c0_seq1, comp9381_c0_seq1, comp89390_c0_seq13, comp90191_c0_seq8, comp90916_c0_seq2, comp89794_c1_seq14, comp87646_c1_seq3, comp89666_c0_seq7, comp87507_c0_seq4, comp48249_c0_seq1, comp73452_c0_seq1, comp785467_c0_seq1, comp83275_c0_seq6, comp73060_c0_seq2, comp91703_c0_seq7, comp87525_c1_seq1, comp73122_c0_seq1, comp73122_c1_seq1, comp692330_c0_seq1
Arginine biosynthesis	map00220	42	transaminase	ec:2.6.1.11	1	comp94032_c0_seq1
Arginine biosynthesis	map00220	42	ligase	ec:6.3.1.2	11	comp590045_c0_seq1, comp41840_c1_seq1, comp36144_c0_seq1, comp41840_c0_seq1, comp249513_c0_seq1, comp510670_c0_seq1, comp53342_c0_seq1, comp92362_c0_seq1, comp92289_c0_seq1, comp84762_c0_seq1, comp255175_c0_seq1
Arginine biosynthesis	map00220	42	kinase	ec:2.7.2.8	1	comp96329_c0_seq1
Arginine biosynthesis	map00220	42	lyase	ec:4.3.2.1	1	comp92744_c0_seq1
Arginine biosynthesis	map00220	42	transaminase	ec:2.6.1.2	6	comp748412_c0_seq1, comp992761_c0_seq1, comp56338_c0_seq2, comp83132_c0_seq5, comp90110_c0_seq4, comp93584_c0_seq1
Arginine biosynthesis	map00220	42	transaminase	ec:2.6.1.1	10	comp81310_c0_seq3, comp746677_c0_seq1, comp97250_c0_seq1, comp83325_c0_seq3, comp99559_c0_seq1, comp83132_c0_seq5, comp58205_c0_seq1, comp693650_c0_seq1, comp89585_c0_seq2, comp917840_c0_seq1
Arginine biosynthesis	map00220	42	acid amidohydrolase	ec:3.5.1.14	2	comp73219_c0_seq1, comp88299_c0_seq2
Arginine biosynthesis	map00220	42	N-acetyltransferase	ec:2.3.1.1	1	comp81938_c0_seq5
Arginine biosynthesis	map00220	42	dehydrogenase [NAD(P)+]	ec:1.4.1.3	5	comp50869_c0_seq1, comp62988_c0_seq1, comp62988_c1_seq1, comp85675_c0_seq1, comp56368_c0_seq1
Arginine biosynthesis	map00220	42	dehydrogenase	ec:1.4.1.2	5	comp50869_c0_seq1, comp62988_c0_seq1, comp62988_c1_seq1, comp85675_c0_seq1, comp56368_c0_seq1
Arginine biosynthesis	map00220	42	glutaminase I	ec:3.5.1.2	1	comp86628_c2_seq5
Arginine biosynthesis	map00220	42	ec:3.5.1.5 urease	ec:3.5.1.5	1	comp88121_c0_seq11
Arginine biosynthesis	map00220	42	synthase (NADPH)	ec:1.14.13.39	1	comp77475_c0_seq6
Arginine biosynthesis	map00220	42	synthase	ec:6.3.4.5	1	comp92402_c0_seq1
Arginine biosynthesis	map00220	42	N-acetyltransferase	ec:2.3.1.35	1	comp56058_c0_seq1
Lysine biosynthesis	map00300	26	decarboxylase	ec:4.1.1.20	1	comp94188_c0_seq1
Lysine biosynthesis	map00300	26	transaminase	ec:2.6.1.57	7	comp746677_c0_seq1, comp83325_c0_seq3, comp83132_c0_seq5, comp58205_c0_seq1, comp693650_c0_seq1, comp89585_c0_seq2, comp917840_c0_seq1
Lysine biosynthesis	map00300	26	kinase	ec:2.7.2.4	4	comp88679_c1_seq6, comp87516_c0_seq6, comp82280_c0_seq3, comp71325_c0_seq1
Lysine biosynthesis	map00300	26	aminotransferase	ec:2.6.1.83	5	comp86718_c1_seq2, comp90805_c4_seq68, comp78614_c0_seq1, comp86718_c0_seq1, comp86718_c2_seq1
Lysine biosynthesis	map00300	26	dehydrogenase	ec:1.2.1.11	1	comp93713_c0_seq1
Lysine biosynthesis	map00300	26	reductase	ec:1.17.1.8	2	comp55927_c0_seq1, comp83760_c0_seq13
Lysine biosynthesis	map00300	26	dehydrogenase	ec:1.1.1.3	2	comp87516_c0_seq6, comp82280_c0_seq3
Lysine biosynthesis	map00300	26	synthase	ec:4.3.3.7	5	comp75572_c1_seq1, comp72127_c0_seq3, comp75572_c0_seq1, comp60370_c0_seq1, comp75572_c2_seq1
Lysine biosynthesis	map00300	26	epimerase	ec:5.1.1.7	1	comp77828_c0_seq1
Valine, leucine and isoleucine biosynthesis	map00290	10	synthase	ec:2.2.1.6	1	comp93811_c0_seq1
Valine, leucine and isoleucine biosynthesis	map00290	10	transaminase	ec:2.6.1.42	4	comp86571_c2_seq12, comp80630_c0_seq4, comp66417_c0_seq2, comp72871_c0_seq3
Valine, leucine and isoleucine biosynthesis	map00290	10	transaminase	ec:2.6.1.6	1	comp83132_c0_seq5
Valine, leucine and isoleucine biosynthesis	map00290	10	ammonia-lyase	ec:4.3.1.19	1	comp72150_c0_seq2
Valine, leucine and isoleucine biosynthesis	map00290	10	dehydratase	ec:4.2.1.9	1	comp72402_c2_seq1
Valine, leucine and isoleucine biosynthesis	map00290	10	reductoisomerase (NADP+)	ec:1.1.1.86	1	comp70911_c0_seq1
Valine, leucine and isoleucine biosynthesis	map00290	10	dehydrogenase	ec:1.1.1.85	1	comp55190_c0_seq2
Selenocompound metabolism	map00450	33	reductase	ec:1.8.1.9	3	comp56959_c1_seq1, comp87132_c2_seq11, comp56959_c0_seq1
Selenocompound metabolism	map00450	33	synthase	ec:2.1.1.13	10	comp85523_c1_seq1, comp78350_c3_seq2, comp78350_c0_seq1, comp92427_c0_seq1, comp78350_c1_seq1, comp85523_c0_seq1, comp78932_c1_seq3, comp78350_c2_seq1, comp85523_c2_seq2, comp78932_c0_seq1
Selenocompound metabolism	map00450	33	S-methyltransferase	ec:2.1.1.14	7	comp78350_c3_seq2, comp78350_c0_seq1, comp92427_c0_seq1, comp78350_c1_seq1, comp78932_c1_seq3, comp78350_c2_seq1, comp78932_c0_seq1
Selenocompound metabolism	map00450	33	beta-lyase	ec:4.4.1.8	2	comp87181_c0_seq1, comp72186_c0_seq1
Selenocompound metabolism	map00450	33	gamma-lyase	ec:4.4.1.1	3	comp83313_c0_seq1, comp78432_c0_seq1, comp84035_c0_seq2
Selenocompound metabolism	map00450	33	lyase	ec:4.4.1.16	2	comp56092_c0_seq1, comp90500_c0_seq20
Selenocompound metabolism	map00450	33	adenylyltransferase	ec:2.7.7.4	10	comp83711_c1_seq1, comp61111_c0_seq1, comp61111_c1_seq1, comp72011_c0_seq4, comp58312_c0_seq1, comp77865_c0_seq1, comp94687_c0_seq1, comp88543_c0_seq3, comp83645_c0_seq10, comp96798_c0_seq1
Selenocompound metabolism	map00450	33	gamma-synthase	ec:2.5.1.48	1	comp87181_c0_seq1
Selenocompound metabolism	map00450	33	ligase	ec:6.1.1.10	3	comp78007_c1_seq1, comp88170_c1_seq3, comp83407_c0_seq8
Glycosaminoglycan degradation	map00531	38	hexosaminidase	ec:3.2.1.52	2	comp75178_c0_seq1, comp75178_c1_seq1
Glycosaminoglycan degradation	map00531	38	alpha-acetylglucosaminidase	ec:3.2.1.50	2	comp83892_c2_seq4, comp88356_c1_seq23
Glycosaminoglycan degradation	map00531	38	lactase (ambiguous)	ec:3.2.1.23	28	comp71470_c0_seq1, comp81143_c1_seq1, comp76802_c2_seq1, comp81934_c2_seq1, comp91121_c2_seq136, comp81410_c0_seq2, comp45211_c0_seq1, comp84865_c1_seq2, comp76802_c0_seq1, comp76802_c3_seq1, comp90478_c0_seq11, comp90704_c1_seq8, comp81143_c2_seq1, comp89720_c4_seq1, comp82647_c0_seq1, comp73811_c0_seq2, comp90745_c0_seq1, comp81934_c1_seq2, comp844080_c0_seq1, comp90745_c1_seq18, comp84865_c2_s…
Glycosaminoglycan degradation	map00531	38	beta-glucuronide glucuronohydrolase glucuronidase	ec:3.2.1.31	6	comp73210_c0_seq2, comp84650_c0_seq5, comp53842_c0_seq1, comp73210_c1_seq1, comp76018_c2_seq1, comp76018_c1_seq1
beta-Lactam resistance	map01501	2	penicillinase	ec:3.5.2.6	2	comp90119_c0_seq2, comp56679_c0_seq1
Methane metabolism	map00680	77	carboxylase	ec:4.1.1.31	9	comp73205_c1_seq1, comp87281_c1_seq1, comp55590_c0_seq1, comp87281_c2_seq1, comp73205_c0_seq1, comp87281_c5_seq1, comp78545_c0_seq1, comp87281_c0_seq2, comp87281_c4_seq1
Methane metabolism	map00680	77	transaminase	ec:2.6.1.52	2	comp72804_c0_seq1, comp480703_c0_seq1
Methane metabolism	map00680	77	kinase	ec:2.7.1.29	1	comp91443_c0_seq39
Methane metabolism	map00680	77	transaminase	ec:2.6.1.45	2	comp86277_c0_seq1, comp62353_c0_seq2
Methane metabolism	map00680	77	phosphohexokinase	ec:2.7.1.11	9	comp86715_c0_seq2, comp48401_c0_seq1, comp82217_c1_seq1, comp78987_c0_seq4, comp84921_c0_seq26, comp82217_c0_seq1, comp82217_c2_seq1, comp86715_c1_seq3, comp90748_c0_seq1
Methane metabolism	map00680	77	ligase	ec:6.2.1.1	10	comp92460_c0_seq1, comp78812_c0_seq1, comp84718_c1_seq1, comp631424_c0_seq1, comp60590_c0_seq1, comp78812_c2_seq1, comp81383_c0_seq1, comp78812_c1_seq1, comp95976_c0_seq1, comp86541_c0_seq1
Methane metabolism	map00680	77	hydrolase	ec:3.1.2.12	1	comp70031_c0_seq1
Methane metabolism	map00680	77	F420 hydrogenase	ec:1.12.98.1	1	comp81885_c0_seq2
Methane metabolism	map00680	77	phosphatase	ec:3.1.3.3	5	comp81223_c0_seq1, comp638946_c0_seq1, comp86913_c0_seq1, comp90889_c0_seq24, comp91084_c0_seq7
Methane metabolism	map00680	77	hydroxymethyltransferase	ec:2.1.2.1	13	comp67573_c0_seq1, comp79922_c0_seq3, comp77262_c0_seq5, comp65827_c0_seq1, comp60675_c0_seq3, comp72266_c0_seq1, comp92315_c0_seq1, comp83205_c0_seq1, comp87356_c0_seq3, comp95386_c0_seq1, comp81268_c0_seq2, comp67573_c1_seq1, comp79982_c1_seq2
Methane metabolism	map00680	77	aldolase	ec:4.1.2.13	6	comp86619_c1_seq2, comp92574_c0_seq1, comp73020_c0_seq1, comp65688_c0_seq2, comp93393_c0_seq1, comp90173_c0_seq55
Methane metabolism	map00680	77	hexose diphosphatase	ec:3.1.3.11	4	comp92946_c0_seq1, comp81313_c0_seq6, comp85219_c1_seq4, comp86757_c1_seq2
Methane metabolism	map00680	77	dehydrogenase	ec:1.1.1.284	7	comp73249_c0_seq2, comp83385_c0_seq1, comp73266_c1_seq1, comp57539_c0_seq1, comp81543_c0_seq1, comp86363_c0_seq8, comp90839_c0_seq1
Methane metabolism	map00680	77	hydratase	ec:4.2.1.11	3	comp92048_c0_seq42, comp92774_c0_seq1, comp56477_c0_seq1
Methane metabolism	map00680	77	dehydrogenase	ec:1.1.1.37	3	comp81510_c1_seq1, comp56061_c0_seq1, comp81510_c0_seq2
Methane metabolism	map00680	77	dehydrogenase	ec:1.1.1.29	1	comp68080_c0_seq1
Nicotinate and nicotinamide metabolism	map00760	36	kinase	ec:2.7.1.23	2	comp85241_c0_seq1, comp89176_c0_seq1
Nicotinate and nicotinamide metabolism	map00760	36	uridine 5'-nucleotidase	ec:3.1.3.5	3	comp86421_c0_seq5, comp90352_c1_seq29, comp84186_c1_seq5
Nicotinate and nicotinamide metabolism	map00760	36	adenylyltransferase	ec:2.7.7.18	1	comp86778_c3_seq14
Nicotinate and nicotinamide metabolism	map00760	36	nicotinamide deaminase	ec:3.5.1.19	2	comp78489_c0_seq5, comp76930_c0_seq1
Nicotinate and nicotinamide metabolism	map00760	36	oxidase	ec:1.2.3.1	11	comp91732_c1_seq6, comp5422_c0_seq1, comp468595_c0_seq1, comp58706_c0_seq1, comp44860_c0_seq1, comp92478_c0_seq1, comp68659_c0_seq2, comp80343_c0_seq1, comp80343_c2_seq1, comp90733_c0_seq6, comp80343_c1_seq1
Nicotinate and nicotinamide metabolism	map00760	36	diphosphatase	ec:3.6.1.9	10	comp90325_c1_seq6, comp88349_c0_seq43, comp58168_c0_seq2, comp78394_c0_seq1, comp85024_c0_seq1, comp88407_c0_seq4, comp95399_c0_seq1, comp83058_c0_seq2, comp44383_c0_seq1, comp47295_c0_seq1
Nicotinate and nicotinamide metabolism	map00760	36	adenylyltransferase	ec:2.7.7.1	1	comp86778_c3_seq14
Nicotinate and nicotinamide metabolism	map00760	36	diphosphatase	ec:3.6.1.22	5	comp88349_c0_seq43, comp58168_c0_seq2, comp83058_c0_seq2, comp44383_c0_seq1, comp47295_c0_seq1
Nicotinate and nicotinamide metabolism	map00760	36	oxidase	ec:1.4.3.16	1	comp90106_c0_seq7
Nicotinate and nicotinamide metabolism	map00760	36	nucleosidase	ec:3.2.2.3	2	comp70728_c0_seq1, comp82503_c0_seq6
Nicotinate and nicotinamide metabolism	map00760	36	nucleosidase	ec:3.2.2.1	4	comp56347_c0_seq2, comp70728_c0_seq1, comp84850_c1_seq5, comp82503_c0_seq6
Nicotinate and nicotinamide metabolism	map00760	36	diphosphorylase (carboxylating)	ec:2.4.2.19	2	comp90466_c0_seq5, comp78578_c0_seq1
Sulfur metabolism	map00920	54	adenosine 5-phosphosulfate sulfohydrolase	ec:3.6.2.1	7	comp63286_c0_seq1, comp78566_c0_seq2, comp83792_c0_seq1, comp86933_c1_seq8, comp93939_c0_seq1, comp95399_c0_seq1, comp917173_c0_seq1
Sulfur metabolism	map00920	54	kinase	ec:2.7.1.25	2	comp87901_c2_seq7, comp91570_c1_seq6
Sulfur metabolism	map00920	54	reductase (thioredoxin)	ec:1.8.4.8	2	comp56469_c0_seq1, comp79689_c2_seq1
Sulfur metabolism	map00920	54	nucleotidase	ec:3.1.3.7	6	comp77349_c0_seq1, comp78016_c0_seq1, comp74442_c0_seq2, comp485844_c0_seq1, comp552253_c0_seq1, comp56037_c0_seq1
Sulfur metabolism	map00920	54	reductase	ec:1.8.99.2	3	comp56469_c0_seq1, comp79689_c2_seq1, comp79689_c0_seq1
Sulfur metabolism	map00920	54	sulfurtransferase	ec:2.8.1.1	1	comp55613_c0_seq3
Sulfur metabolism	map00920	54	sulfite reductase (ferredoxin)	ec:1.8.7.1	1	comp92926_c0_seq1
Sulfur metabolism	map00920	54	adenylyltransferase	ec:2.7.7.4	10	comp83711_c1_seq1, comp61111_c0_seq1, comp61111_c1_seq1, comp72011_c0_seq4, comp58312_c0_seq1, comp77865_c0_seq1, comp94687_c0_seq1, comp88543_c0_seq3, comp83645_c0_seq10, comp96798_c0_seq1
Sulfur metabolism	map00920	54	adenylyltransferase (ADP)	ec:2.7.7.5	1	comp78566_c0_seq2
Sulfur metabolism	map00920	54	oxidase	ec:1.8.3.1	3	comp84867_c1_seq1, comp88766_c0_seq7, comp84867_c0_seq1
Sulfur metabolism	map00920	54	O-acetyltransferase	ec:2.3.1.30	3	comp58989_c0_seq1, comp90552_c2_seq7, comp88330_c0_seq1
Sulfur metabolism	map00920	54	dioxygenase	ec:1.13.11.18	1	comp87951_c0_seq2
Sulfur metabolism	map00920	54	gamma-synthase	ec:2.5.1.48	1	comp87181_c0_seq1
Sulfur metabolism	map00920	54	synthase	ec:2.5.1.47	16	comp82458_c0_seq1, comp83293_c0_seq2, comp746677_c0_seq1, comp73829_c0_seq1, comp83325_c0_seq3, comp58205_c0_seq1, comp85219_c1_seq4, comp693650_c0_seq1, comp96174_c0_seq1, comp73829_c1_seq1, comp77483_c0_seq1, comp917840_c0_seq1, comp52576_c0_seq1, comp86313_c0_seq2, comp85219_c2_seq1, comp84897_c0_seq1
Ascorbate and aldarate metabolism	map00053	72	glucuronokinase (phosphorylating)	ec:2.7.1.43	1	comp56194_c0_seq2
Ascorbate and aldarate metabolism	map00053	72	reductase (NADH)	ec:1.6.5.4	3	comp73152_c0_seq1, comp83013_c0_seq2, comp92962_c0_seq1
Ascorbate and aldarate metabolism	map00053	72	uridylyltransferase	ec:2.7.7.64	4	comp90996_c4_seq8, comp89091_c0_seq20, comp86529_c0_seq7, comp84132_c0_seq20
Ascorbate and aldarate metabolism	map00053	72	uridylyltransferase	ec:2.7.7.44	1	comp89091_c0_seq20
Ascorbate and aldarate metabolism	map00053	72	oxidase	ec:1.1.3.8	3	comp76397_c0_seq1, comp83397_c0_seq1, comp89057_c0_seq2
Ascorbate and aldarate metabolism	map00053	72	dehydrogenase (NAD+)	ec:1.2.1.3	22	comp74389_c0_seq3, comp77894_c0_seq2, comp54375_c1_seq1, comp54375_c0_seq1, comp76381_c0_seq5, comp88200_c0_seq3, comp68659_c0_seq2, comp937123_c0_seq1, comp63421_c0_seq1, comp80343_c1_seq1, comp82753_c1_seq1, comp81749_c0_seq3, comp63421_c1_seq1, comp87820_c0_seq1, comp92811_c0_seq1, comp73014_c0_seq2, comp83747_c0_seq9, comp509274_c0_seq1, comp80343_c0_seq1, comp80343_c2_seq1, comp82753_c0_seq1…
Ascorbate and aldarate metabolism	map00053	72	oxidase	ec:1.10.3.3	2	comp54699_c1_seq1, comp83379_c1_seq3
Ascorbate and aldarate metabolism	map00053	72	1-naphthol glucuronyltransferase	ec:2.4.1.17	19	comp50316_c0_seq1, comp9381_c0_seq1, comp89390_c0_seq13, comp90191_c0_seq8, comp90916_c0_seq2, comp89794_c1_seq14, comp87646_c1_seq3, comp89666_c0_seq7, comp87507_c0_seq4, comp48249_c0_seq1, comp73452_c0_seq1, comp785467_c0_seq1, comp83275_c0_seq6, comp73060_c0_seq2, comp91703_c0_seq7, comp87525_c1_seq1, comp73122_c0_seq1, comp73122_c1_seq1, comp692330_c0_seq1
Ascorbate and aldarate metabolism	map00053	72	3,5-epimerase	ec:5.1.3.18	1	comp92484_c0_seq1
Ascorbate and aldarate metabolism	map00053	72	dehydrogenase (ascorbate)	ec:1.8.5.1	2	comp74303_c0_seq3, comp82223_c0_seq1
Ascorbate and aldarate metabolism	map00053	72	peroxidase	ec:1.11.1.11	9	comp87678_c0_seq8, comp78519_c1_seq1, comp82548_c0_seq7, comp78519_c2_seq1, comp90519_c1_seq2, comp92406_c0_seq1, comp83441_c1_seq1, comp58330_c0_seq4, comp70921_c0_seq3
Ascorbate and aldarate metabolism	map00053	72	dehydrogenase	ec:1.3.2.3	1	comp99430_c0_seq1
Ascorbate and aldarate metabolism	map00053	72	6-dehydrogenase	ec:1.1.1.22	2	comp84636_c0_seq1, comp87487_c3_seq3
Ascorbate and aldarate metabolism	map00053	72	oxygenase	ec:1.13.99.1	3	comp78420_c0_seq2, comp77376_c0_seq2, comp93400_c0_seq1
Galactose metabolism	map00052	111	phosphohexokinase	ec:2.7.1.11	9	comp86715_c0_seq2, comp48401_c0_seq1, comp82217_c1_seq1, comp78987_c0_seq4, comp84921_c0_seq26, comp82217_c0_seq1, comp82217_c2_seq1, comp86715_c1_seq3, comp90748_c0_seq1
Galactose metabolism	map00052	111	uridylyltransferase	ec:2.7.7.64	4	comp90996_c4_seq8, comp89091_c0_seq20, comp86529_c0_seq7, comp84132_c0_seq20
Galactose metabolism	map00052	111	uridylyltransferase	ec:2.7.7.10	2	comp90996_c4_seq8, comp89091_c0_seq20
Galactose metabolism	map00052	111	galactosyltransferase	ec:2.4.1.82	15	comp64336_c0_seq1, comp4596_c0_seq1, comp88663_c1_seq1, comp60971_c1_seq1, comp64336_c1_seq1, comp91313_c1_seq2, comp80561_c0_seq1, comp55151_c0_seq1, comp60971_c2_seq1, comp81034_c1_seq1, comp81833_c0_seq4, comp81034_c0_seq4, comp60971_c0_seq1, comp51204_c0_seq1, comp84041_c0_seq1
Galactose metabolism	map00052	111	maltase	ec:3.2.1.20	1	comp87648_c0_seq11
Galactose metabolism	map00052	111	invertase	ec:3.2.1.26	13	comp72367_c0_seq2, comp91638_c6_seq5, comp76837_c0_seq1, comp974105_c0_seq1, comp88482_c2_seq1, comp5387_c0_seq1, comp90334_c1_seq1, comp82442_c1_seq2, comp77997_c0_seq4, comp88482_c0_seq3, comp74600_c0_seq2, comp88482_c1_seq6, comp81414_c0_seq2
Galactose metabolism	map00052	111	melibiase	ec:3.2.1.22	13	comp64336_c0_seq1, comp4596_c0_seq1, comp56174_c0_seq4, comp83826_c0_seq1, comp87290_c0_seq3, comp88663_c1_seq1, comp64336_c1_seq1, comp91313_c1_seq2, comp81034_c1_seq1, comp57378_c0_seq1, comp81034_c0_seq4, comp95617_c0_seq1, comp51204_c0_seq1
Galactose metabolism	map00052	111	lactase (ambiguous)	ec:3.2.1.23	28	comp71470_c0_seq1, comp81143_c1_seq1, comp76802_c2_seq1, comp81934_c2_seq1, comp91121_c2_seq136, comp81410_c0_seq2, comp45211_c0_seq1, comp84865_c1_seq2, comp76802_c0_seq1, comp76802_c3_seq1, comp90478_c0_seq11, comp90704_c1_seq8, comp81143_c2_seq1, comp89720_c4_seq1, comp82647_c0_seq1, comp73811_c0_seq2, comp90745_c0_seq1, comp81934_c1_seq2, comp844080_c0_seq1, comp90745_c1_seq18, comp84865_c2_s…
Galactose metabolism	map00052	111	glucokinase (phosphorylating)	ec:2.7.1.2	7	comp81931_c0_seq1, comp56194_c0_seq2, comp82809_c0_seq1, comp81931_c1_seq1, comp87292_c1_seq8, comp82809_c1_seq8, comp78145_c1_seq1
Galactose metabolism	map00052	111	hexokinase type IV glucokinase	ec:2.7.1.1	7	comp81931_c0_seq1, comp56194_c0_seq2, comp82809_c0_seq1, comp81931_c1_seq1, comp87292_c1_seq8, comp82809_c1_seq8, comp78145_c1_seq1
Galactose metabolism	map00052	111	galactokinase (phosphorylating)	ec:2.7.1.6	9	comp56194_c0_seq2, comp83050_c0_seq5, comp87694_c2_seq1, comp859142_c0_seq1, comp90843_c0_seq12, comp87694_c1_seq1, comp88437_c0_seq1, comp88437_c2_seq6, comp90049_c0_seq23
Galactose metabolism	map00052	111	3-alpha-galactosyltransferase	ec:2.4.1.123	2	comp925299_c0_seq1, comp75405_c0_seq1
Galactose metabolism	map00052	111	1-epimerase	ec:5.1.3.3	10	comp81446_c1_seq1, comp55514_c0_seq1, comp49245_c0_seq1, comp66060_c0_seq1, comp80672_c1_seq3, comp692988_c0_seq1, comp75186_c1_seq1, comp55974_c0_seq2, comp74392_c0_seq3, comp89546_c5_seq1
Galactose metabolism	map00052	111	4-epimerase	ec:5.1.3.2	5	comp72050_c1_seq2, comp86471_c0_seq1, comp88063_c0_seq4, comp89255_c0_seq11, comp83390_c0_seq10
Galactose metabolism	map00052	111	uridylyltransferase	ec:2.7.7.9	3	comp89091_c0_seq20, comp86529_c0_seq7, comp84132_c0_seq20
Galactose metabolism	map00052	111	(alpha-D-glucose-1,6-bisphosphate-dependent)	ec:5.4.2.2	4	comp87348_c0_seq2, comp55469_c0_seq3, comp87809_c0_seq11, comp85820_c0_seq3
Fructose and mannose metabolism	map00051	66	1-phosphotransferase	ec:2.7.1.90	2	comp86673_c0_seq11, comp67842_c0_seq1
Fructose and mannose metabolism	map00051	66	fucokinase (phosphorylating)	ec:2.7.1.52	2	comp87694_c2_seq1, comp87694_c1_seq1
Fructose and mannose metabolism	map00051	66	phosphohexokinase	ec:2.7.1.11	9	comp86715_c0_seq2, comp48401_c0_seq1, comp82217_c1_seq1, comp78987_c0_seq4, comp84921_c0_seq26, comp82217_c0_seq1, comp82217_c2_seq1, comp86715_c1_seq3, comp90748_c0_seq1
Fructose and mannose metabolism	map00051	66	isomerase	ec:5.3.1.1	2	comp93481_c0_seq1, comp93583_c0_seq1
Fructose and mannose metabolism	map00051	66	isomerase	ec:5.3.1.8	7	comp72948_c0_seq1, comp84030_c1_seq1, comp56043_c0_seq3, comp58800_c0_seq1, comp86626_c0_seq3, comp79357_c0_seq1, comp84030_c3_seq1
Fructose and mannose metabolism	map00051	66	isomerase	ec:5.3.1.5	1	comp80517_c0_seq8
Fructose and mannose metabolism	map00051	66	isomerase	ec:5.3.1.6	1	comp82620_c0_seq5
Fructose and mannose metabolism	map00051	66	endo-1,4-beta-mannosidase	ec:3.2.1.78	8	comp74712_c0_seq1, comp86943_c0_seq1, comp78698_c0_seq2, comp81164_c0_seq2, comp86627_c0_seq3, comp81587_c0_seq5, comp88543_c1_seq2, comp88543_c0_seq3
Fructose and mannose metabolism	map00051	66	guanylyltransferase	ec:2.7.7.30	2	comp87694_c2_seq1, comp87694_c1_seq1
Fructose and mannose metabolism	map00051	66	guanylyltransferase (GDP)	ec:2.7.7.22	3	comp57587_c0_seq1, comp92565_c0_seq1, comp64986_c0_seq2
Fructose and mannose metabolism	map00051	66	guanylyltransferase	ec:2.7.7.13	1	comp70707_c0_seq1
Fructose and mannose metabolism	map00051	66	aldolase	ec:4.1.2.13	6	comp86619_c1_seq2, comp92574_c0_seq1, comp73020_c0_seq1, comp65688_c0_seq2, comp93393_c0_seq1, comp90173_c0_seq55
Fructose and mannose metabolism	map00051	66	2-phosphatase	ec:3.1.3.46	1	comp90589_c0_seq73
Fructose and mannose metabolism	map00051	66	hexokinase type IV glucokinase	ec:2.7.1.1	7	comp81931_c0_seq1, comp56194_c0_seq2, comp82809_c0_seq1, comp81931_c1_seq1, comp87292_c1_seq8, comp82809_c1_seq8, comp78145_c1_seq1
Fructose and mannose metabolism	map00051	66	fructokinase (phosphorylating)	ec:2.7.1.4	6	comp81931_c0_seq1, comp82809_c0_seq1, comp81931_c1_seq1, comp87292_c1_seq8, comp82809_c1_seq8, comp78145_c1_seq1
Fructose and mannose metabolism	map00051	66	hexose diphosphatase	ec:3.1.3.11	4	comp92946_c0_seq1, comp81313_c0_seq6, comp85219_c1_seq4, comp86757_c1_seq2
Fructose and mannose metabolism	map00051	66	diphosphatase	ec:3.6.1.21	5	comp88349_c0_seq43, comp87639_c0_seq8, comp83058_c0_seq2, comp47295_c0_seq1, comp90240_c5_seq4
Fructose and mannose metabolism	map00051	66	synthase	ec:1.1.1.271	5	comp87657_c0_seq2, comp77801_c0_seq1, comp62380_c0_seq1, comp55509_c0_seq1, comp55509_c1_seq1
Fructose and mannose metabolism	map00051	66	4,6-dehydratase	ec:4.2.1.47	1	comp86020_c0_seq1
Fructose and mannose metabolism	map00051	66	mannose phosphomutase	ec:5.4.2.8	1	comp88568_c0_seq4
Ubiquinone and other terpenoid-quinone biosynthesis	map00130	29	synthase	ec:4.1.3.36	1	comp86584_c0_seq13
Ubiquinone and other terpenoid-quinone biosynthesis	map00130	29	polyprenyltransferase	ec:2.5.1.39	1	comp91070_c0_seq51
Ubiquinone and other terpenoid-quinone biosynthesis	map00130	29	ligase	ec:6.2.1.26	1	comp32963_c0_seq1
Ubiquinone and other terpenoid-quinone biosynthesis	map00130	29	O-methyltransferase	ec:2.1.1.95	4	comp90836_c0_seq8, comp74156_c2_seq1, comp72672_c1_seq1, comp85939_c1_seq2
Ubiquinone and other terpenoid-quinone biosynthesis	map00130	29	ligase	ec:6.2.1.12	15	comp54900_c0_seq1, comp77627_c0_seq1, comp87559_c0_seq2, comp64732_c1_seq1, comp54900_c1_seq1, comp84492_c0_seq4, comp58059_c0_seq2, comp90140_c2_seq11, comp92089_c0_seq6, comp64066_c0_seq2, comp77627_c1_seq1, comp64732_c2_seq1, comp79463_c0_seq3, comp62534_c0_seq1, comp81166_c0_seq1
Ubiquinone and other terpenoid-quinone biosynthesis	map00130	29	dehydrogenase (quinone)	ec:1.6.5.2	1	comp60551_c0_seq1
Ubiquinone and other terpenoid-quinone biosynthesis	map00130	29	transaminase	ec:2.6.1.5	3	comp83132_c0_seq5, comp89585_c0_seq2, comp84541_c0_seq1
Ubiquinone and other terpenoid-quinone biosynthesis	map00130	29	dioxygenase	ec:1.13.11.27	1	comp79806_c0_seq1
Ubiquinone and other terpenoid-quinone biosynthesis	map00130	29	methyltransferase	ec:2.1.1.114	1	comp85921_c0_seq8
Ubiquinone and other terpenoid-quinone biosynthesis	map00130	29	synthase	ec:5.4.4.2	1	comp90289_c3_seq46
Bisphenol degradation	map00363	4	A-esterase	ec:3.1.1.2	4	comp70987_c1_seq1, comp745225_c0_seq1, comp70987_c0_seq1, comp937702_c0_seq1
Geraniol degradation	map00281	25	lyase	ec:4.1.3.4	4	comp87949_c0_seq4, comp70923_c0_seq1, comp87949_c1_seq1, comp87938_c0_seq3
Geraniol degradation	map00281	25	C-acyltransferase	ec:2.3.1.16	12	comp98090_c0_seq1, comp74229_c0_seq2, comp87727_c1_seq41, comp78364_c0_seq3, comp86655_c0_seq3, comp58335_c0_seq1, comp77993_c0_seq1, comp84203_c0_seq3, comp56398_c0_seq2, comp77408_c0_seq2, comp91215_c1_seq28, comp91073_c1_seq4
Geraniol degradation	map00281	25	hydratase	ec:4.2.1.17	9	comp88870_c0_seq6, comp95098_c0_seq1, comp77213_c2_seq2, comp60850_c0_seq2, comp77213_c0_seq1, comp77213_c3_seq2, comp66591_c0_seq1, comp87659_c1_seq1, comp77213_c1_seq1
Geraniol degradation	map00281	25	dehydrogenase	ec:1.1.1.35	7	comp88870_c0_seq6, comp95098_c0_seq1, comp77213_c2_seq2, comp77213_c0_seq1, comp77213_c3_seq2, comp87659_c1_seq1, comp77213_c1_seq1
Benzoate degradation	map00362	27	ligase	ec:6.2.1.25	5	comp78812_c0_seq1, comp84718_c0_seq1, comp78812_c2_seq1, comp81383_c0_seq1, comp95976_c0_seq1
Benzoate degradation	map00362	27	dehydrogenase	ec:1.1.1.157	1	comp84641_c0_seq1
Benzoate degradation	map00362	27	C-acetyltransferase	ec:2.3.1.9	5	comp98090_c0_seq1, comp58335_c0_seq1, comp77993_c0_seq1, comp84203_c0_seq3, comp56398_c0_seq2
Benzoate degradation	map00362	27	C-acyltransferase	ec:2.3.1.16	12	comp98090_c0_seq1, comp74229_c0_seq2, comp87727_c1_seq41, comp78364_c0_seq3, comp86655_c0_seq3, comp58335_c0_seq1, comp77993_c0_seq1, comp84203_c0_seq3, comp56398_c0_seq2, comp77408_c0_seq2, comp91215_c1_seq28, comp91073_c1_seq4
Benzoate degradation	map00362	27	hydratase	ec:4.2.1.17	9	comp88870_c0_seq6, comp95098_c0_seq1, comp77213_c2_seq2, comp60850_c0_seq2, comp77213_c0_seq1, comp77213_c3_seq2, comp66591_c0_seq1, comp87659_c1_seq1, comp77213_c1_seq1
Benzoate degradation	map00362	27	dehydrogenase	ec:1.1.1.35	7	comp88870_c0_seq6, comp95098_c0_seq1, comp77213_c2_seq2, comp77213_c0_seq1, comp77213_c3_seq2, comp87659_c1_seq1, comp77213_c1_seq1
Butirosin and neomycin biosynthesis	map00524	7	glucokinase (phosphorylating)	ec:2.7.1.2	7	comp81931_c0_seq1, comp56194_c0_seq2, comp82809_c0_seq1, comp81931_c1_seq1, comp87292_c1_seq8, comp82809_c1_seq8, comp78145_c1_seq1
Butirosin and neomycin biosynthesis	map00524	7	hexokinase type IV glucokinase	ec:2.7.1.1	7	comp81931_c0_seq1, comp56194_c0_seq2, comp82809_c0_seq1, comp81931_c1_seq1, comp87292_c1_seq8, comp82809_c1_seq8, comp78145_c1_seq1
Valine, leucine and isoleucine degradation	map00280	74	carboxylase	ec:6.4.1.4	2	comp94613_c0_seq2, comp88992_c1_seq6
Valine, leucine and isoleucine degradation	map00280	74	oxidase	ec:1.4.3.2	1	comp90106_c0_seq7
Valine, leucine and isoleucine degradation	map00280	74	transaminase	ec:2.6.1.42	4	comp86571_c2_seq12, comp80630_c0_seq4, comp66417_c0_seq2, comp72871_c0_seq3
Valine, leucine and isoleucine degradation	map00280	74	dehydrogenase	ec:1.8.1.4	4	comp81943_c3_seq1, comp93780_c0_seq1, comp76697_c0_seq1, comp81943_c0_seq1
Valine, leucine and isoleucine degradation	map00280	74	transaminase	ec:2.6.1.6	1	comp83132_c0_seq5
Valine, leucine and isoleucine degradation	map00280	74	dehydrogenase (NAD+)	ec:1.2.1.3	22	comp74389_c0_seq3, comp77894_c0_seq2, comp54375_c1_seq1, comp54375_c0_seq1, comp76381_c0_seq5, comp88200_c0_seq3, comp68659_c0_seq2, comp937123_c0_seq1, comp63421_c0_seq1, comp80343_c1_seq1, comp82753_c1_seq1, comp81749_c0_seq3, comp63421_c1_seq1, comp87820_c0_seq1, comp92811_c0_seq1, comp73014_c0_seq2, comp83747_c0_seq9, comp509274_c0_seq1, comp80343_c0_seq1, comp80343_c2_seq1, comp82753_c0_seq1…
Valine, leucine and isoleucine degradation	map00280	74	C-acetyltransferase	ec:2.3.1.9	5	comp98090_c0_seq1, comp58335_c0_seq1, comp77993_c0_seq1, comp84203_c0_seq3, comp56398_c0_seq2
Valine, leucine and isoleucine degradation	map00280	74	oxidase	ec:1.2.3.1	11	comp91732_c1_seq6, comp5422_c0_seq1, comp468595_c0_seq1, comp58706_c0_seq1, comp44860_c0_seq1, comp92478_c0_seq1, comp68659_c0_seq2, comp80343_c0_seq1, comp80343_c2_seq1, comp90733_c0_seq6, comp80343_c1_seq1
Valine, leucine and isoleucine degradation	map00280	74	synthase	ec:2.3.3.10	2	comp58335_c0_seq1, comp56398_c0_seq2
Valine, leucine and isoleucine degradation	map00280	74	lyase	ec:4.1.3.4	4	comp87949_c0_seq4, comp70923_c0_seq1, comp87949_c1_seq1, comp87938_c0_seq3
Valine, leucine and isoleucine degradation	map00280	74	C-acyltransferase	ec:2.3.1.16	12	comp98090_c0_seq1, comp74229_c0_seq2, comp87727_c1_seq41, comp78364_c0_seq3, comp86655_c0_seq3, comp58335_c0_seq1, comp77993_c0_seq1, comp84203_c0_seq3, comp56398_c0_seq2, comp77408_c0_seq2, comp91215_c1_seq28, comp91073_c1_seq4
Valine, leucine and isoleucine degradation	map00280	74	hydrolase	ec:3.1.2.4	6	comp90612_c1_seq16, comp81031_c0_seq4, comp85932_c1_seq4, comp89577_c1_seq8, comp91941_c0_seq58, comp81031_c1_seq1
Valine, leucine and isoleucine degradation	map00280	74	hydratase	ec:4.2.1.17	9	comp88870_c0_seq6, comp95098_c0_seq1, comp77213_c2_seq2, comp60850_c0_seq2, comp77213_c0_seq1, comp77213_c3_seq2, comp66591_c0_seq1, comp87659_c1_seq1, comp77213_c1_seq1
Valine, leucine and isoleucine degradation	map00280	74	dehydrogenase	ec:1.1.1.35	7	comp88870_c0_seq6, comp95098_c0_seq1, comp77213_c2_seq2, comp77213_c0_seq1, comp77213_c3_seq2, comp87659_c1_seq1, comp77213_c1_seq1
Valine, leucine and isoleucine degradation	map00280	74	dehydrogenase (2-methylpropanoyl-transferring)	ec:1.2.4.4	2	comp63038_c0_seq1, comp77428_c0_seq6
Polyketide sugar unit biosynthesis	map00523	5	reductase	ec:1.1.1.133	3	comp96676_c0_seq1, comp85472_c1_seq1, comp70847_c0_seq3
Polyketide sugar unit biosynthesis	map00523	5	3,5-epimerase	ec:5.1.3.13	2	comp96676_c0_seq1, comp70847_c0_seq3
Polyketide sugar unit biosynthesis	map00523	5	4,6-dehydratase	ec:4.2.1.46	2	comp85533_c1_seq1, comp44841_c0_seq1
Glycosphingolipid biosynthesis - ganglio series	map00604	30	hexosaminidase	ec:3.2.1.52	2	comp75178_c0_seq1, comp75178_c1_seq1
Glycosphingolipid biosynthesis - ganglio series	map00604	30	lactase (ambiguous)	ec:3.2.1.23	28	comp71470_c0_seq1, comp81143_c1_seq1, comp76802_c2_seq1, comp81934_c2_seq1, comp91121_c2_seq136, comp81410_c0_seq2, comp45211_c0_seq1, comp84865_c1_seq2, comp76802_c0_seq1, comp76802_c3_seq1, comp90478_c0_seq11, comp90704_c1_seq8, comp81143_c2_seq1, comp89720_c4_seq1, comp82647_c0_seq1, comp73811_c0_seq2, comp90745_c0_seq1, comp81934_c1_seq2, comp844080_c0_seq1, comp90745_c1_seq18, comp84865_c2_s…
Phenylalanine metabolism	map00360	95	oxidase	ec:1.4.3.2	1	comp90106_c0_seq7
Phenylalanine metabolism	map00360	95	decarboxylase	ec:4.1.1.28	2	comp88862_c0_seq1, comp84749_c0_seq1
Phenylalanine metabolism	map00360	95	transaminase	ec:2.6.1.57	7	comp746677_c0_seq1, comp83325_c0_seq3, comp83132_c0_seq5, comp58205_c0_seq1, comp693650_c0_seq1, comp89585_c0_seq2, comp917840_c0_seq1
Phenylalanine metabolism	map00360	95	transaminase	ec:2.6.1.58	1	comp83132_c0_seq5
Phenylalanine metabolism	map00360	95	ligase	ec:6.2.1.12	15	comp54900_c0_seq1, comp77627_c0_seq1, comp87559_c0_seq2, comp64732_c1_seq1, comp54900_c1_seq1, comp84492_c0_seq4, comp58059_c0_seq2, comp90140_c2_seq11, comp92089_c0_seq6, comp64066_c0_seq2, comp77627_c1_seq1, comp64732_c2_seq1, comp79463_c0_seq3, comp62534_c0_seq1, comp81166_c0_seq1
Phenylalanine metabolism	map00360	95	dehydrogenase	ec:1.1.1.157	1	comp84641_c0_seq1
Phenylalanine metabolism	map00360	95	transaminase	ec:2.6.1.5	3	comp83132_c0_seq5, comp89585_c0_seq2, comp84541_c0_seq1
Phenylalanine metabolism	map00360	95	transaminase	ec:2.6.1.9	2	comp83132_c0_seq5, comp89585_c0_seq2
Phenylalanine metabolism	map00360	95	transaminase	ec:2.6.1.1	10	comp81310_c0_seq3, comp746677_c0_seq1, comp97250_c0_seq1, comp83325_c0_seq3, comp99559_c0_seq1, comp83132_c0_seq5, comp58205_c0_seq1, comp693650_c0_seq1, comp89585_c0_seq2, comp917840_c0_seq1
Phenylalanine metabolism	map00360	95	ammonia-lyase	ec:4.3.1.24	3	comp72461_c0_seq1, comp77070_c0_seq1, comp91692_c0_seq9
Phenylalanine metabolism	map00360	95	ammonia-lyase	ec:4.3.1.25	3	comp72461_c0_seq1, comp77070_c0_seq1, comp91692_c0_seq9
Phenylalanine metabolism	map00360	95	dehydrogenase [NAD(P)+]	ec:1.2.1.5	10	comp81749_c0_seq3, comp63421_c1_seq1, comp87820_c0_seq1, comp77894_c0_seq2, comp92811_c0_seq1, comp509274_c0_seq1, comp82753_c0_seq1, comp937123_c0_seq1, comp63421_c0_seq1, comp82753_c1_seq1
Phenylalanine metabolism	map00360	95	acylamidase	ec:3.5.1.4	10	comp78647_c2_seq3, comp832763_c0_seq1, comp63501_c1_seq2, comp89366_c1_seq3, comp868340_c0_seq1, comp63501_c0_seq1, comp87489_c0_seq6, comp89508_c0_seq7, comp90264_c3_seq9, comp85962_c0_seq6
Phenylalanine metabolism	map00360	95	dioxygenase	ec:1.13.11.27	1	comp79806_c0_seq1
Phenylalanine metabolism	map00360	95	O-methyltransferase	ec:2.1.1.104	3	comp84982_c1_seq9, comp78084_c0_seq3, comp61754_c0_seq1
Phenylalanine metabolism	map00360	95	hydratase	ec:4.2.1.17	9	comp88870_c0_seq6, comp95098_c0_seq1, comp77213_c2_seq2, comp60850_c0_seq2, comp77213_c0_seq1, comp77213_c3_seq2, comp66591_c0_seq1, comp87659_c1_seq1, comp77213_c1_seq1
Phenylalanine metabolism	map00360	95	oxidase	ec:1.4.3.21	29	comp80723_c2_seq2, comp5422_c0_seq1, comp89928_c2_seq7, comp90733_c0_seq6, comp80343_c1_seq1, comp69042_c0_seq1, comp84580_c0_seq1, comp80723_c1_seq1, comp81844_c1_seq1, comp75979_c1_seq1, comp89974_c11_seq4, comp92478_c0_seq1, comp80343_c2_seq1, comp516875_c0_seq1, comp468595_c0_seq1, comp69042_c1_seq2, comp75979_c0_seq2, comp44860_c0_seq1, comp68659_c0_seq2, comp88656_c0_seq40, comp81844_c0_seq…
Glycosphingolipid biosynthesis - globo series	map00603	16	hexosaminidase	ec:3.2.1.52	2	comp75178_c0_seq1, comp75178_c1_seq1
Glycosphingolipid biosynthesis - globo series	map00603	16	melibiase	ec:3.2.1.22	13	comp64336_c0_seq1, comp4596_c0_seq1, comp56174_c0_seq4, comp83826_c0_seq1, comp87290_c0_seq3, comp88663_c1_seq1, comp64336_c1_seq1, comp91313_c1_seq2, comp81034_c1_seq1, comp57378_c0_seq1, comp81034_c0_seq4, comp95617_c0_seq1, comp51204_c0_seq1
Glycosphingolipid biosynthesis - globo series	map00603	16	3-alpha-L-fucosyltransferase	ec:2.4.1.152	1	comp86338_c0_seq2
Phosphonate and phosphinate metabolism	map00440	5	cytidylyltransferase	ec:2.7.7.14	4	comp83007_c1_seq2, comp77531_c1_seq1, comp88454_c0_seq4, comp83007_c0_seq1
Phosphonate and phosphinate metabolism	map00440	5	cytidylyltransferase	ec:2.7.7.15	4	comp77531_c1_seq1, comp88454_c0_seq4, comp78789_c0_seq5, comp83007_c0_seq1
Streptomycin biosynthesis	map00521	22	transaminase	ec:2.6.1.50	1	comp83132_c0_seq5
Streptomycin biosynthesis	map00521	22	reductase	ec:1.1.1.133	3	comp96676_c0_seq1, comp85472_c1_seq1, comp70847_c0_seq3
Streptomycin biosynthesis	map00521	22	synthase	ec:5.5.1.4	1	comp73165_c0_seq3
Streptomycin biosynthesis	map00521	22	3,5-epimerase	ec:5.1.3.13	2	comp96676_c0_seq1, comp70847_c0_seq3
Streptomycin biosynthesis	map00521	22	glucokinase (phosphorylating)	ec:2.7.1.2	7	comp81931_c0_seq1, comp56194_c0_seq2, comp82809_c0_seq1, comp81931_c1_seq1, comp87292_c1_seq8, comp82809_c1_seq8, comp78145_c1_seq1
Streptomycin biosynthesis	map00521	22	hexokinase type IV glucokinase	ec:2.7.1.1	7	comp81931_c0_seq1, comp56194_c0_seq2, comp82809_c0_seq1, comp81931_c1_seq1, comp87292_c1_seq8, comp82809_c1_seq8, comp78145_c1_seq1
Streptomycin biosynthesis	map00521	22	phosphatase	ec:3.1.3.25	4	comp77349_c0_seq1, comp78016_c0_seq1, comp74442_c0_seq2, comp56037_c0_seq1
Streptomycin biosynthesis	map00521	22	4,6-dehydratase	ec:4.2.1.46	2	comp85533_c1_seq1, comp44841_c0_seq1
Streptomycin biosynthesis	map00521	22	(alpha-D-glucose-1,6-bisphosphate-dependent)	ec:5.4.2.2	4	comp87348_c0_seq2, comp55469_c0_seq3, comp87809_c0_seq11, comp85820_c0_seq3
Amino sugar and nucleotide sugar metabolism	map00520	155	transaminase (isomerizing)	ec:2.6.1.16	1	comp86776_c1_seq27
Amino sugar and nucleotide sugar metabolism	map00520	155	decarboxylase	ec:4.1.1.35	6	comp77009_c1_seq1, comp85533_c5_seq2, comp85533_c1_seq1, comp93755_c0_seq1, comp44841_c0_seq1, comp85533_c2_seq11
Amino sugar and nucleotide sugar metabolism	map00520	155	fucokinase (phosphorylating)	ec:2.7.1.52	2	comp87694_c2_seq1, comp87694_c1_seq1
Amino sugar and nucleotide sugar metabolism	map00520	155	galacturonokinase (phosphorylating) D-galacturonic acid kinase	ec:2.7.1.44	3	comp56194_c0_seq2, comp859142_c0_seq1, comp90049_c0_seq23
Amino sugar and nucleotide sugar metabolism	map00520	155	L-arabinokinase (phosphorylating)	ec:2.7.1.46	5	comp56194_c0_seq2, comp90843_c0_seq12, comp88437_c0_seq1, comp86634_c0_seq25, comp88437_c2_seq6
Amino sugar and nucleotide sugar metabolism	map00520	155	glucuronokinase (phosphorylating)	ec:2.7.1.43	1	comp56194_c0_seq2
Amino sugar and nucleotide sugar metabolism	map00520	155	4,6-dehydratase	ec:4.2.1.76	2	comp96676_c0_seq1, comp70847_c0_seq3
Amino sugar and nucleotide sugar metabolism	map00520	155	isomerase	ec:5.3.1.8	7	comp72948_c0_seq1, comp84030_c1_seq1, comp56043_c0_seq3, comp58800_c0_seq1, comp86626_c0_seq3, comp79357_c0_seq1, comp84030_c3_seq1
Amino sugar and nucleotide sugar metabolism	map00520	155	isomerase	ec:5.3.1.9	1	comp61957_c0_seq1
Amino sugar and nucleotide sugar metabolism	map00520	155	uridylyltransferase	ec:2.7.7.64	4	comp90996_c4_seq8, comp89091_c0_seq20, comp86529_c0_seq7, comp84132_c0_seq20
Amino sugar and nucleotide sugar metabolism	map00520	155	mutase	ec:5.4.99.30	5	comp82752_c0_seq2, comp45106_c0_seq1, comp83854_c1_seq1, comp71191_c1_seq1, comp98444_c0_seq1
Amino sugar and nucleotide sugar metabolism	map00520	155	hexosaminidase	ec:3.2.1.52	2	comp75178_c0_seq1, comp75178_c1_seq1
Amino sugar and nucleotide sugar metabolism	map00520	155	end alpha-L-arabinofuranosidase	ec:3.2.1.55	16	comp79894_c1_seq1, comp481475_c0_seq1, comp89422_c0_seq8, comp81335_c0_seq3, comp73083_c1_seq2, comp83912_c0_seq2, comp87043_c0_seq3, comp73083_c0_seq1, comp76706_c1_seq1, comp86566_c0_seq1, comp79894_c0_seq1, comp70747_c1_seq2, comp455804_c0_seq1, comp86809_c0_seq1, comp70747_c0_seq1, comp79894_c2_seq1
Amino sugar and nucleotide sugar metabolism	map00520	155	uridylyltransferase	ec:2.7.7.44	1	comp89091_c0_seq20
Amino sugar and nucleotide sugar metabolism	map00520	155	synthase	ec:3.13.1.1	1	comp88623_c2_seq1
Amino sugar and nucleotide sugar metabolism	map00520	155	guanylyltransferase	ec:2.7.7.30	2	comp87694_c2_seq1, comp87694_c1_seq1
Amino sugar and nucleotide sugar metabolism	map00520	155	adenylyltransferase	ec:2.7.7.27	11	comp66150_c0_seq1, comp83711_c1_seq1, comp61111_c0_seq1, comp61111_c1_seq1, comp58312_c0_seq1, comp77865_c0_seq1, comp94687_c0_seq1, comp88543_c0_seq3, comp83645_c0_seq10, comp83711_c0_seq2, comp96798_c0_seq1
Amino sugar and nucleotide sugar metabolism	map00520	155	guanylyltransferase (GDP)	ec:2.7.7.22	3	comp57587_c0_seq1, comp92565_c0_seq1, comp64986_c0_seq2
Amino sugar and nucleotide sugar metabolism	map00520	155	guanylyltransferase	ec:2.7.7.13	1	comp70707_c0_seq1
Amino sugar and nucleotide sugar metabolism	map00520	155	uridylyltransferase	ec:2.7.7.10	2	comp90996_c4_seq8, comp89091_c0_seq20
Amino sugar and nucleotide sugar metabolism	map00520	155	N-acetyltransferase	ec:2.3.1.4	1	comp54808_c0_seq1
Amino sugar and nucleotide sugar metabolism	map00520	155	4-alpha-galacturonosyltransferase	ec:2.4.1.43	31	comp74727_c1_seq1, comp89556_c0_seq2, comp59254_c0_seq1, comp81436_c1_seq1, comp59739_c0_seq1, comp73078_c0_seq3, comp57509_c0_seq1, comp81436_c0_seq1, comp83311_c0_seq1, comp98151_c0_seq1, comp88212_c0_seq3, comp85740_c0_seq7, comp81179_c0_seq13, comp56502_c0_seq1, comp90293_c4_seq5, comp87071_c2_seq1, comp60957_c0_seq1, comp741908_c0_seq1, comp87071_c0_seq22, comp87151_c0_seq13, comp63463_c1_se…
Amino sugar and nucleotide sugar metabolism	map00520	155	1,4-beta-xylosidase	ec:3.2.1.37	22	comp57520_c0_seq1, comp67062_c0_seq1, comp79894_c1_seq1, comp481475_c0_seq1, comp89422_c0_seq8, comp81335_c0_seq3, comp73083_c1_seq2, comp83912_c0_seq2, comp83697_c4_seq2, comp80493_c0_seq5, comp87043_c0_seq3, comp73083_c0_seq1, comp76706_c1_seq1, comp86566_c0_seq1, comp79894_c0_seq1, comp70747_c1_seq2, comp455804_c0_seq1, comp86809_c0_seq1, comp78292_c0_seq3, comp70747_c0_seq1, comp828602_c0_seq…
Amino sugar and nucleotide sugar metabolism	map00520	155	3,5-epimerase	ec:5.1.3.18	1	comp92484_c0_seq1
Amino sugar and nucleotide sugar metabolism	map00520	155	chitodextrinase	ec:3.2.1.14	11	comp79700_c1_seq1, comp90858_c0_seq15, comp84027_c0_seq20, comp70977_c0_seq1, comp95680_c0_seq1, comp93426_c0_seq1, comp81063_c0_seq1, comp80562_c0_seq1, comp57201_c0_seq1, comp71426_c0_seq1, comp82669_c0_seq1
Amino sugar and nucleotide sugar metabolism	map00520	155	glucokinase (phosphorylating)	ec:2.7.1.2	7	comp81931_c0_seq1, comp56194_c0_seq2, comp82809_c0_seq1, comp81931_c1_seq1, comp87292_c1_seq8, comp82809_c1_seq8, comp78145_c1_seq1
Amino sugar and nucleotide sugar metabolism	map00520	155	hexokinase type IV glucokinase	ec:2.7.1.1	7	comp81931_c0_seq1, comp56194_c0_seq2, comp82809_c0_seq1, comp81931_c1_seq1, comp87292_c1_seq8, comp82809_c1_seq8, comp78145_c1_seq1
Amino sugar and nucleotide sugar metabolism	map00520	155	galactokinase (phosphorylating)	ec:2.7.1.6	9	comp56194_c0_seq2, comp83050_c0_seq5, comp87694_c2_seq1, comp859142_c0_seq1, comp90843_c0_seq12, comp87694_c1_seq1, comp88437_c0_seq1, comp88437_c2_seq6, comp90049_c0_seq23
Amino sugar and nucleotide sugar metabolism	map00520	155	fructokinase (phosphorylating)	ec:2.7.1.4	6	comp81931_c0_seq1, comp82809_c0_seq1, comp81931_c1_seq1, comp87292_c1_seq8, comp82809_c1_seq8, comp78145_c1_seq1
Amino sugar and nucleotide sugar metabolism	map00520	155	4-epimerase	ec:5.1.3.2	5	comp72050_c1_seq2, comp86471_c0_seq1, comp88063_c0_seq4, comp89255_c0_seq11, comp83390_c0_seq10
Amino sugar and nucleotide sugar metabolism	map00520	155	4-epimerase	ec:5.1.3.5	6	comp72050_c1_seq2, comp86471_c0_seq1, comp88063_c0_seq4, comp89255_c0_seq11, comp72050_c0_seq2, comp83390_c0_seq10
Amino sugar and nucleotide sugar metabolism	map00520	155	4-epimerase	ec:5.1.3.6	4	comp81485_c1_seq1, comp95049_c0_seq1, comp81485_c0_seq1, comp87142_c0_seq2
Amino sugar and nucleotide sugar metabolism	map00520	155	uridylyltransferase	ec:2.7.7.9	3	comp89091_c0_seq20, comp86529_c0_seq7, comp84132_c0_seq20
Amino sugar and nucleotide sugar metabolism	map00520	155	synthase	ec:1.1.1.271	5	comp87657_c0_seq2, comp77801_c0_seq1, comp62380_c0_seq1, comp55509_c0_seq1, comp55509_c1_seq1
Amino sugar and nucleotide sugar metabolism	map00520	155	4,6-dehydratase	ec:4.2.1.47	1	comp86020_c0_seq1
Amino sugar and nucleotide sugar metabolism	map00520	155	reductase	ec:1.6.2.2	4	comp91204_c0_seq5, comp92983_c0_seq1, comp55447_c0_seq1, comp78263_c2_seq1
Amino sugar and nucleotide sugar metabolism	map00520	155	(alpha-D-glucose-1,6-bisphosphate-dependent)	ec:5.4.2.2	4	comp87348_c0_seq2, comp55469_c0_seq3, comp87809_c0_seq11, comp85820_c0_seq3
Amino sugar and nucleotide sugar metabolism	map00520	155	mutase	ec:5.4.2.3	3	comp78740_c0_seq2, comp85820_c0_seq3, comp86789_c1_seq8
Amino sugar and nucleotide sugar metabolism	map00520	155	mannose phosphomutase	ec:5.4.2.8	1	comp88568_c0_seq4
Amino sugar and nucleotide sugar metabolism	map00520	155	6-dehydrogenase	ec:1.1.1.22	2	comp84636_c0_seq1, comp87487_c3_seq3
Glycosphingolipid biosynthesis - lacto and neolacto series	map00601	1	3-alpha-L-fucosyltransferase	ec:2.4.1.152	1	comp86338_c0_seq2
Sphingolipid metabolism	map00600	72	kinase	ec:2.7.1.91	1	comp88256_c0_seq4
Sphingolipid metabolism	map00600	72	reductase	ec:1.1.1.102	1	comp90564_c1_seq4
Sphingolipid metabolism	map00600	72	kinase	ec:2.7.1.138	1	comp90719_c1_seq37
Sphingolipid metabolism	map00600	72	phosphatase	ec:3.1.3.4	15	comp89183_c1_seq13, comp87134_c1_seq4, comp75515_c0_seq1, comp89549_c2_seq11, comp63181_c0_seq1, comp76437_c0_seq3, comp75515_c2_seq1, comp89549_c4_seq4, comp75716_c0_seq2, comp58931_c0_seq1, comp87476_c0_seq13, comp90045_c0_seq12, comp75515_c1_seq2, comp75716_c2_seq1, comp72607_c0_seq3
Sphingolipid metabolism	map00600	72	acylsphingosine deacylase	ec:3.5.1.23	4	comp90216_c2_seq1, comp80369_c0_seq1, comp77128_c0_seq4, comp80369_c1_seq1
Sphingolipid metabolism	map00600	72	glucosyltransferase	ec:2.4.1.80	1	comp86578_c1_seq5
Sphingolipid metabolism	map00600	72	melibiase	ec:3.2.1.22	13	comp64336_c0_seq1, comp4596_c0_seq1, comp56174_c0_seq4, comp83826_c0_seq1, comp87290_c0_seq3, comp88663_c1_seq1, comp64336_c1_seq1, comp91313_c1_seq2, comp81034_c1_seq1, comp57378_c0_seq1, comp81034_c0_seq4, comp95617_c0_seq1, comp51204_c0_seq1
Sphingolipid metabolism	map00600	72	lactase (ambiguous)	ec:3.2.1.23	28	comp71470_c0_seq1, comp81143_c1_seq1, comp76802_c2_seq1, comp81934_c2_seq1, comp91121_c2_seq136, comp81410_c0_seq2, comp45211_c0_seq1, comp84865_c1_seq2, comp76802_c0_seq1, comp76802_c3_seq1, comp90478_c0_seq11, comp90704_c1_seq8, comp81143_c2_seq1, comp89720_c4_seq1, comp82647_c0_seq1, comp73811_c0_seq2, comp90745_c0_seq1, comp81934_c1_seq2, comp844080_c0_seq1, comp90745_c1_seq18, comp84865_c2_s…
Sphingolipid metabolism	map00600	72	N-acyltransferase	ec:2.3.1.24	6	comp91367_c0_seq10, comp87359_c0_seq5, comp59772_c0_seq1, comp71907_c0_seq2, comp79000_c0_seq7, comp88791_c2_seq2
Sphingolipid metabolism	map00600	72	C-palmitoyltransferase	ec:2.3.1.50	2	comp55787_c0_seq3, comp91669_c1_seq28
alpha-Linolenic acid metabolism	map00592	93	A2	ec:3.1.1.4	5	comp84849_c1_seq3, comp90553_c0_seq4, comp81228_c1_seq4, comp90945_c0_seq1, comp84849_c0_seq5
alpha-Linolenic acid metabolism	map00592	93	cyclase	ec:5.3.99.6	2	comp207796_c0_seq1, comp55455_c0_seq2
alpha-Linolenic acid metabolism	map00592	93	dehydrogenase	ec:1.1.1.1	19	comp71851_c0_seq1, comp83224_c0_seq1, comp84234_c6_seq1, comp59091_c0_seq1, comp71872_c0_seq1, comp92528_c0_seq1, comp78302_c0_seq3, comp59259_c0_seq1, comp83385_c1_seq1, comp90839_c0_seq1, comp87565_c1_seq2, comp91015_c0_seq1, comp91029_c0_seq1, comp64872_c0_seq1, comp71872_c1_seq1, comp95479_c0_seq1, comp77626_c1_seq4, comp90257_c0_seq15, comp57539_c0_seq1
alpha-Linolenic acid metabolism	map00592	93	reductase	ec:1.3.1.42	5	comp72246_c2_seq1, comp72246_c1_seq1, comp86720_c0_seq2, comp72246_c0_seq1, comp92383_c0_seq1
alpha-Linolenic acid metabolism	map00592	93	oxidase	ec:1.3.3.6	7	comp85100_c1_seq3, comp89523_c0_seq11, comp72145_c0_seq1, comp80559_c0_seq9, comp99072_c0_seq1, comp88607_c1_seq11, comp76969_c0_seq2
alpha-Linolenic acid metabolism	map00592	93	C-acyltransferase	ec:2.3.1.16	12	comp98090_c0_seq1, comp74229_c0_seq2, comp87727_c1_seq41, comp78364_c0_seq3, comp86655_c0_seq3, comp58335_c0_seq1, comp77993_c0_seq1, comp84203_c0_seq3, comp56398_c0_seq2, comp77408_c0_seq2, comp91215_c1_seq28, comp91073_c1_seq4
alpha-Linolenic acid metabolism	map00592	93	13S-lipoxygenase	ec:1.13.11.12	25	comp57079_c0_seq1, comp72964_c1_seq1, comp915940_c0_seq1, comp553855_c0_seq1, comp63040_c2_seq1, comp84744_c1_seq2, comp77462_c0_seq1, comp75238_c1_seq1, comp71000_c0_seq2, comp73018_c0_seq1, comp75238_c0_seq2, comp92308_c0_seq1, comp63040_c0_seq1, comp84744_c0_seq2, comp78335_c1_seq1, comp942_c0_seq1, comp544372_c0_seq1, comp58159_c0_seq1, comp90575_c0_seq8, comp55248_c0_seq1, comp77462_c1_seq1,…
alpha-Linolenic acid metabolism	map00592	93	A1	ec:3.1.1.32	3	comp90850_c1_seq7, comp89347_c3_seq1, comp56263_c0_seq1
alpha-Linolenic acid metabolism	map00592	93	hydratase	ec:4.2.1.17	9	comp88870_c0_seq6, comp95098_c0_seq1, comp77213_c2_seq2, comp60850_c0_seq2, comp77213_c0_seq1, comp77213_c3_seq2, comp66591_c0_seq1, comp87659_c1_seq1, comp77213_c1_seq1
alpha-Linolenic acid metabolism	map00592	93	O-methyltransferase	ec:2.1.1.141	6	comp84464_c0_seq2, comp88411_c0_seq1, comp74207_c0_seq1, comp74207_c1_seq1, comp83631_c0_seq9, comp78523_c0_seq8
Linoleic acid metabolism	map00591	35	A2	ec:3.1.1.4	5	comp84849_c1_seq3, comp90553_c0_seq4, comp81228_c1_seq4, comp90945_c0_seq1, comp84849_c0_seq5
Linoleic acid metabolism	map00591	35	acid dehydrogenase	ec:1.14.99.33	5	comp94086_c0_seq1, comp657404_c0_seq1, comp5448_c0_seq1, comp74892_c1_seq2, comp78456_c0_seq3
Linoleic acid metabolism	map00591	35	13S-lipoxygenase	ec:1.13.11.12	25	comp57079_c0_seq1, comp72964_c1_seq1, comp915940_c0_seq1, comp553855_c0_seq1, comp63040_c2_seq1, comp84744_c1_seq2, comp77462_c0_seq1, comp75238_c1_seq1, comp71000_c0_seq2, comp73018_c0_seq1, comp75238_c0_seq2, comp92308_c0_seq1, comp63040_c0_seq1, comp84744_c0_seq2, comp78335_c1_seq1, comp942_c0_seq1, comp544372_c0_seq1, comp58159_c0_seq1, comp90575_c0_seq8, comp55248_c0_seq1, comp77462_c1_seq1,…
Arachidonic acid metabolism	map00590	33	A2	ec:3.1.1.4	5	comp84849_c1_seq3, comp90553_c0_seq4, comp81228_c1_seq4, comp90945_c0_seq1, comp84849_c0_seq5
Arachidonic acid metabolism	map00590	33	peroxidase	ec:1.11.1.9	9	comp57169_c1_seq1, comp82428_c0_seq2, comp89023_c0_seq57, comp77939_c0_seq1, comp80206_c1_seq1, comp89044_c0_seq3, comp56429_c0_seq2, comp57169_c0_seq1, comp63172_c0_seq1
Arachidonic acid metabolism	map00590	33	epoxide hydrolase	ec:3.3.2.10	4	comp59609_c0_seq1, comp66281_c0_seq1, comp87053_c0_seq4, comp88758_c0_seq7
Arachidonic acid metabolism	map00590	33	1-monooxygenase	ec:1.14.15.3	15	comp61265_c0_seq1, comp92434_c0_seq1, comp86028_c0_seq1, comp57245_c0_seq1, comp54979_c0_seq1, comp61265_c1_seq1, comp90583_c0_seq2, comp73711_c1_seq1, comp57245_c1_seq1, comp86028_c1_seq1, comp512798_c0_seq1, comp80707_c0_seq2, comp86028_c2_seq3, comp73711_c0_seq1, comp61265_c2_seq1
One carbon pool by folate	map00670	35	cyclo-ligase	ec:6.3.3.2	2	comp59509_c0_seq2, comp60913_c0_seq5
One carbon pool by folate	map00670	35	synthase	ec:2.1.1.45	2	comp80494_c0_seq4, comp90454_c2_seq1
One carbon pool by folate	map00670	35	synthase	ec:2.1.1.13	10	comp85523_c1_seq1, comp78350_c3_seq2, comp78350_c0_seq1, comp92427_c0_seq1, comp78350_c1_seq1, comp85523_c0_seq1, comp78932_c1_seq3, comp78350_c2_seq1, comp85523_c2_seq2, comp78932_c0_seq1
One carbon pool by folate	map00670	35	deformylase	ec:3.5.1.10	3	comp88093_c1_seq9, comp85456_c0_seq7, comp86164_c1_seq4
One carbon pool by folate	map00670	35	reductase	ec:1.5.1.3	2	comp80494_c0_seq4, comp90454_c2_seq1
One carbon pool by folate	map00670	35	formyltransferase	ec:2.1.2.3	1	comp89466_c0_seq4
One carbon pool by folate	map00670	35	formyltransferase	ec:2.1.2.2	1	comp86164_c1_seq4
One carbon pool by folate	map00670	35	hydroxymethyltransferase	ec:2.1.2.1	13	comp67573_c0_seq1, comp79922_c0_seq3, comp77262_c0_seq5, comp65827_c0_seq1, comp60675_c0_seq3, comp72266_c0_seq1, comp92315_c0_seq1, comp83205_c0_seq1, comp87356_c0_seq3, comp95386_c0_seq1, comp81268_c0_seq2, comp67573_c1_seq1, comp79982_c1_seq2
One carbon pool by folate	map00670	35	ligase	ec:6.3.4.3	1	comp82575_c0_seq1
One carbon pool by folate	map00670	35	reductase [NAD(P)H]	ec:1.5.1.20	1	comp82556_c0_seq5
One carbon pool by folate	map00670	35	S-aminomethyldihydrolipoylprotein:(6S)-tetrahydrofolate aminomethyltransferase (ammonia-forming)	ec:2.1.2.10	2	comp89442_c0_seq2, comp84788_c0_seq6
Vitamin B6 metabolism	map00750	18	5'-phosphate synthase	ec:1.4.3.5	2	comp81919_c0_seq2, comp62393_c1_seq2
Vitamin B6 metabolism	map00750	18	transaminase	ec:2.6.1.52	2	comp72804_c0_seq1, comp480703_c0_seq1
Vitamin B6 metabolism	map00750	18	oxidase	ec:1.2.3.1	11	comp91732_c1_seq6, comp5422_c0_seq1, comp468595_c0_seq1, comp58706_c0_seq1, comp44860_c0_seq1, comp92478_c0_seq1, comp68659_c0_seq2, comp80343_c0_seq1, comp80343_c2_seq1, comp90733_c0_seq6, comp80343_c1_seq1
Vitamin B6 metabolism	map00750	18	synthase	ec:4.2.3.1	2	comp70455_c1_seq1, comp70455_c0_seq2
Vitamin B6 metabolism	map00750	18	4-dehydrogenase	ec:1.1.1.65	1	comp85831_c0_seq11
Phosphatidylinositol signaling system	map04070	94	kinase (ATP)	ec:2.7.1.107	15	comp63392_c0_seq1, comp84398_c1_seq2, comp863019_c0_seq1, comp88256_c0_seq4, comp84398_c2_seq2, comp80499_c0_seq4, comp61492_c0_seq4, comp64899_c1_seq1, comp89292_c0_seq3, comp87386_c0_seq5, comp90376_c2_seq8, comp64899_c2_seq1, comp75527_c0_seq2, comp84398_c0_seq1, comp64899_c0_seq1
Phosphatidylinositol signaling system	map04070	94	4-kinase	ec:2.7.1.67	11	comp88388_c1_seq4, comp73015_c0_seq2, comp56115_c0_seq1, comp490824_c0_seq1, comp57000_c0_seq1, comp80251_c0_seq1, comp91030_c0_seq6, comp82140_c0_seq3, comp56115_c1_seq1, comp88388_c2_seq20, comp88598_c2_seq18
Phosphatidylinositol signaling system	map04070	94	5-kinase	ec:2.7.1.68	18	comp90426_c2_seq2, comp85368_c0_seq1, comp92029_c0_seq11, comp84495_c0_seq1, comp84495_c3_seq3, comp72668_c1_seq1, comp84495_c1_seq2, comp84495_c2_seq1, comp72668_c0_seq1, comp90452_c1_seq11, comp90426_c0_seq8, comp90595_c1_seq5, comp658978_c0_seq1, comp87032_c1_seq1, comp66635_c1_seq1, comp72668_c2_seq1, comp84020_c1_seq1, comp88925_c0_seq4
Phosphatidylinositol signaling system	map04070	94	phospholipase C	ec:3.1.4.11	5	comp55417_c1_seq1, comp72054_c1_seq1, comp2392357_c0_seq1, comp82019_c0_seq1, comp85032_c0_seq6
Phosphatidylinositol signaling system	map04070	94	3-kinase	ec:2.7.1.137	2	comp90980_c1_seq5, comp91254_c1_seq60
Phosphatidylinositol signaling system	map04070	94	2-kinase	ec:2.7.1.158	5	comp86777_c0_seq1, comp74468_c2_seq1, comp74468_c0_seq2, comp74468_c1_seq1, comp88762_c12_seq1
Phosphatidylinositol signaling system	map04070	94	5/6-kinase	ec:2.7.1.159	3	comp60822_c0_seq1, comp56254_c0_seq1, comp78311_c0_seq3
Phosphatidylinositol signaling system	map04070	94	5-kinase	ec:2.7.1.150	7	comp90426_c2_seq2, comp90426_c0_seq8, comp73002_c2_seq1, comp90595_c1_seq5, comp91585_c4_seq11, comp66635_c1_seq1, comp91465_c4_seq18
Phosphatidylinositol signaling system	map04070	94	multikinase	ec:2.7.1.151	1	comp60822_c0_seq1
Phosphatidylinositol signaling system	map04070	94	kinase C	ec:2.7.11.13	4	comp831032_c0_seq1, comp71258_c0_seq2, comp84039_c1_seq2, comp92003_c5_seq1
Phosphatidylinositol signaling system	map04070	94	cytidylyltransferase	ec:2.7.7.41	4	comp84779_c0_seq1, comp86991_c0_seq7, comp89644_c2_seq18, comp90190_c0_seq21
Phosphatidylinositol signaling system	map04070	94	5-phosphatase	ec:3.1.3.36	9	comp72867_c0_seq3, comp83401_c0_seq4, comp85652_c1_seq3, comp90362_c2_seq30, comp78568_c0_seq3, comp89603_c0_seq12, comp85652_c0_seq2, comp90221_c0_seq57, comp87119_c0_seq6
Phosphatidylinositol signaling system	map04070	94	5-phosphatase	ec:3.1.3.56	10	comp89125_c1_seq4, comp86337_c1_seq6, comp83277_c1_seq1, comp84826_c0_seq1, comp85652_c1_seq3, comp83277_c0_seq2, comp85652_c0_seq2, comp90221_c0_seq57, comp82422_c0_seq2, comp90528_c0_seq37
Phosphatidylinositol signaling system	map04070	94	1-phosphatase	ec:3.1.3.57	3	comp78016_c0_seq1, comp485844_c0_seq1, comp552253_c0_seq1
Phosphatidylinositol signaling system	map04070	94	inositol-1,3-bisphosphate 3-phosphatase	ec:3.1.3.64	2	comp89020_c0_seq14, comp86593_c1_seq3
Phosphatidylinositol signaling system	map04070	94	phosphatase	ec:3.1.3.25	4	comp77349_c0_seq1, comp78016_c0_seq1, comp74442_c0_seq2, comp56037_c0_seq1
Retinol metabolism	map00830	64	dehydrogenase	ec:1.1.1.1	19	comp71851_c0_seq1, comp83224_c0_seq1, comp84234_c6_seq1, comp59091_c0_seq1, comp71872_c0_seq1, comp92528_c0_seq1, comp78302_c0_seq3, comp59259_c0_seq1, comp83385_c1_seq1, comp90839_c0_seq1, comp87565_c1_seq2, comp91015_c0_seq1, comp91029_c0_seq1, comp64872_c0_seq1, comp71872_c1_seq1, comp95479_c0_seq1, comp77626_c1_seq4, comp90257_c0_seq15, comp57539_c0_seq1
Retinol metabolism	map00830	64	oxidase	ec:1.2.3.1	11	comp91732_c1_seq6, comp5422_c0_seq1, comp468595_c0_seq1, comp58706_c0_seq1, comp44860_c0_seq1, comp92478_c0_seq1, comp68659_c0_seq2, comp80343_c0_seq1, comp80343_c2_seq1, comp90733_c0_seq6, comp80343_c1_seq1
Retinol metabolism	map00830	64	1-naphthol glucuronyltransferase	ec:2.4.1.17	19	comp50316_c0_seq1, comp9381_c0_seq1, comp89390_c0_seq13, comp90191_c0_seq8, comp90916_c0_seq2, comp89794_c1_seq14, comp87646_c1_seq3, comp89666_c0_seq7, comp87507_c0_seq4, comp48249_c0_seq1, comp73452_c0_seq1, comp785467_c0_seq1, comp83275_c0_seq6, comp73060_c0_seq2, comp91703_c0_seq7, comp87525_c1_seq1, comp73122_c0_seq1, comp73122_c1_seq1, comp692330_c0_seq1
Retinol metabolism	map00830	64	1-monooxygenase	ec:1.14.15.3	15	comp61265_c0_seq1, comp92434_c0_seq1, comp86028_c0_seq1, comp57245_c0_seq1, comp54979_c0_seq1, comp61265_c1_seq1, comp90583_c0_seq2, comp73711_c1_seq1, comp57245_c1_seq1, comp86028_c1_seq1, comp512798_c0_seq1, comp80707_c0_seq2, comp86028_c2_seq3, comp73711_c0_seq1, comp61265_c2_seq1
mTOR signaling pathway	map04150	24	protein kinase	ec:2.7.11.24	24	comp64168_c0_seq1, comp78388_c1_seq1, comp88563_c1_seq11, comp61340_c0_seq2, comp87318_c1_seq1, comp89573_c0_seq5, comp767529_c0_seq1, comp82797_c1_seq1, comp83429_c1_seq10, comp542831_c0_seq1, comp82233_c0_seq1, comp83830_c0_seq1, comp70138_c1_seq1, comp82797_c0_seq1, comp89646_c3_seq16, comp86841_c0_seq10, comp83039_c0_seq6, comp87318_c0_seq5, comp47036_c0_seq1, comp61340_c1_seq1, comp70138_c0_…
Nitrogen metabolism	map00910	53	ligase	ec:6.3.1.2	11	comp590045_c0_seq1, comp41840_c1_seq1, comp36144_c0_seq1, comp41840_c0_seq1, comp249513_c0_seq1, comp510670_c0_seq1, comp53342_c0_seq1, comp92362_c0_seq1, comp92289_c0_seq1, comp84762_c0_seq1, comp255175_c0_seq1
Nitrogen metabolism	map00910	53	synthase (ferredoxin)	ec:1.4.7.1	2	comp90160_c1_seq40, comp81535_c1_seq2
Nitrogen metabolism	map00910	53	reductase (NADH)	ec:1.7.1.1	8	comp78263_c3_seq2, comp91204_c0_seq5, comp92983_c0_seq1, comp54994_c0_seq1, comp78263_c0_seq1, comp78263_c1_seq1, comp55447_c0_seq1, comp78263_c2_seq1
Nitrogen metabolism	map00910	53	ec:3.5.1.49 formamidase	ec:3.5.1.49	1	comp90845_c0_seq3
Nitrogen metabolism	map00910	53	dehydrogenase [NAD(P)+]	ec:1.4.1.3	5	comp50869_c0_seq1, comp62988_c0_seq1, comp62988_c1_seq1, comp85675_c0_seq1, comp56368_c0_seq1
Nitrogen metabolism	map00910	53	dehydrogenase	ec:1.4.1.2	5	comp50869_c0_seq1, comp62988_c0_seq1, comp62988_c1_seq1, comp85675_c0_seq1, comp56368_c0_seq1
Nitrogen metabolism	map00910	53	dehydratase	ec:4.2.1.1	20	comp73110_c0_seq1, comp71009_c1_seq1, comp61326_c0_seq1, comp78582_c0_seq1, comp78837_c0_seq1, comp89756_c2_seq27, comp90926_c1_seq3, comp96828_c0_seq1, comp55033_c0_seq2, comp43950_c0_seq1, comp655453_c0_seq1, comp57913_c0_seq2, comp81997_c0_seq1, comp89974_c8_seq1, comp82742_c0_seq2, comp83902_c1_seq3, comp78582_c1_seq1, comp76513_c1_seq1, comp78837_c1_seq4, comp89974_c7_seq2
Nitrogen metabolism	map00910	53	acetonitrilase	ec:3.5.5.1	1	comp89273_c3_seq26
Nitrogen metabolism	map00910	53	reductase	ec:1.7.7.2	1	comp58943_c0_seq3
Nitrogen metabolism	map00910	53	reductase	ec:1.7.99.4	11	comp78263_c3_seq2, comp91204_c0_seq5, comp92983_c0_seq1, comp54994_c0_seq1, comp78263_c0_seq1, comp82193_c0_seq6, comp56923_c0_seq1, comp78263_c1_seq1, comp96903_c0_seq1, comp55447_c0_seq1, comp78263_c2_seq1
Nitrogen metabolism	map00910	53	reductase (NO-forming)	ec:1.7.2.1	1	comp58943_c0_seq3
Nitrogen metabolism	map00910	53	cyanate lyase	ec:4.2.1.104	1	comp99807_c0_seq1
Nitrogen metabolism	map00910	53	synthase (NADH)	ec:1.4.1.14	2	comp90160_c1_seq40, comp81535_c1_seq2
Steroid degradation	map00984	5	dehydrogenase	ec:1.1.1.145	3	comp86475_c0_seq1, comp46235_c0_seq1, comp86496_c0_seq1
Steroid degradation	map00984	5	4-dehydrogenase (acceptor)	ec:1.3.99.5	2	comp49193_c1_seq1, comp81360_c0_seq1
Drug metabolism - other enzymes	map00983	224	hydantoinase	ec:3.5.2.2	5	comp58381_c0_seq1, comp81260_c0_seq2, comp81260_c3_seq1, comp89323_c0_seq49, comp81260_c2_seq2
Drug metabolism - other enzymes	map00983	224	kinase	ec:2.7.1.48	6	comp88394_c1_seq12, comp70936_c0_seq1, comp85919_c0_seq1, comp55559_c0_seq1, comp87800_c0_seq5, comp88394_c0_seq2
Drug metabolism - other enzymes	map00983	224	deaminase	ec:3.5.4.5	2	comp99471_c0_seq1, comp79677_c0_seq1
Drug metabolism - other enzymes	map00983	224	kinase	ec:2.7.1.21	2	comp71497_c0_seq1, comp76900_c0_seq2
Drug metabolism - other enzymes	map00983	224	ali-esterase	ec:3.1.1.1	176	comp90850_c1_seq7, comp94838_c0_seq1, comp59207_c0_seq1, comp91368_c2_seq14, comp61417_c2_seq1, comp69254_c0_seq1, comp84703_c0_seq1, comp79113_c0_seq4, comp457806_c0_seq1, comp84162_c1_seq1, comp84408_c1_seq1, comp85395_c2_seq5, comp61417_c1_seq1, comp89347_c3_seq1, comp83041_c2_seq1, comp87112_c0_seq1, comp85743_c0_seq1, comp937702_c0_seq1, comp53192_c0_seq1, comp56494_c1_seq1, comp78852_c0_seq…
Drug metabolism - other enzymes	map00983	224	dehydrogenase (NADP+)	ec:1.3.1.2	1	comp56411_c1_seq2
Drug metabolism - other enzymes	map00983	224	synthase (glutamine-hydrolysing)	ec:6.3.5.2	1	comp81907_c0_seq12
Drug metabolism - other enzymes	map00983	224	beta-glucuronide glucuronohydrolase glucuronidase	ec:3.2.1.31	6	comp73210_c0_seq2, comp84650_c0_seq5, comp53842_c0_seq1, comp73210_c1_seq1, comp76018_c2_seq1, comp76018_c1_seq1
Drug metabolism - other enzymes	map00983	224	1-naphthol glucuronyltransferase	ec:2.4.1.17	19	comp50316_c0_seq1, comp9381_c0_seq1, comp89390_c0_seq13, comp90191_c0_seq8, comp90916_c0_seq2, comp89794_c1_seq14, comp87646_c1_seq3, comp89666_c0_seq7, comp87507_c0_seq4, comp48249_c0_seq1, comp73452_c0_seq1, comp785467_c0_seq1, comp83275_c0_seq6, comp73060_c0_seq2, comp91703_c0_seq7, comp87525_c1_seq1, comp73122_c0_seq1, comp73122_c1_seq1, comp692330_c0_seq1
Drug metabolism - other enzymes	map00983	224	N-carbamoyl-beta-alanine amidohydrolase	ec:3.5.1.6	1	comp87330_c0_seq3
Drug metabolism - other enzymes	map00983	224	diphosphatase	ec:3.6.1.19	2	comp95892_c0_seq1, comp59353_c0_seq2
Drug metabolism - other enzymes	map00983	224	dehydrogenase	ec:1.1.1.205	1	comp88013_c0_seq1
Drug metabolism - other enzymes	map00983	224	phosphoribosyltransferase	ec:2.4.2.10	2	comp83983_c2_seq1, comp83983_c0_seq1
Drug metabolism - other enzymes	map00983	224	phosphoribosyltransferase	ec:2.4.2.8	1	comp84647_c0_seq3
Pentose and glucuronate interconversions	map00040	143	lyase	ec:4.2.2.2	13	comp81424_c0_seq1, comp81243_c1_seq2, comp82537_c1_seq3, comp81243_c0_seq3, comp66333_c0_seq1, comp48421_c0_seq1, comp489190_c0_seq1, comp85449_c0_seq2, comp82537_c0_seq1, comp95163_c0_seq1, comp55029_c0_seq2, comp85483_c2_seq5, comp73306_c2_seq1
Pentose and glucuronate interconversions	map00040	143	glucuronokinase (phosphorylating)	ec:2.7.1.43	1	comp56194_c0_seq2
Pentose and glucuronate interconversions	map00040	143	xylulokinase (phosphorylating)	ec:2.7.1.17	2	comp90102_c2_seq24, comp90213_c0_seq1
Pentose and glucuronate interconversions	map00040	143	isomerase	ec:5.3.1.5	1	comp80517_c0_seq8
Pentose and glucuronate interconversions	map00040	143	uridylyltransferase	ec:2.7.7.64	4	comp90996_c4_seq8, comp89091_c0_seq20, comp86529_c0_seq7, comp84132_c0_seq20
Pentose and glucuronate interconversions	map00040	143	dehydrogenase (NADP+)	ec:1.1.1.2	13	comp81349_c0_seq3, comp87283_c0_seq3, comp95033_c0_seq1, comp59445_c0_seq1, comp81406_c1_seq2, comp82280_c0_seq3, comp59016_c0_seq2, comp90021_c0_seq2, comp99260_c0_seq1, comp60876_c0_seq2, comp67611_c1_seq1, comp88601_c0_seq3, comp81406_c0_seq1
Pentose and glucuronate interconversions	map00040	143	uridylyltransferase	ec:2.7.7.44	1	comp89091_c0_seq20
Pentose and glucuronate interconversions	map00040	143	dehydrogenase (NAD+)	ec:1.2.1.3	22	comp74389_c0_seq3, comp77894_c0_seq2, comp54375_c1_seq1, comp54375_c0_seq1, comp76381_c0_seq5, comp88200_c0_seq3, comp68659_c0_seq2, comp937123_c0_seq1, comp63421_c0_seq1, comp80343_c1_seq1, comp82753_c1_seq1, comp81749_c0_seq3, comp63421_c1_seq1, comp87820_c0_seq1, comp92811_c0_seq1, comp73014_c0_seq2, comp83747_c0_seq9, comp509274_c0_seq1, comp80343_c0_seq1, comp80343_c2_seq1, comp82753_c0_seq1…
Pentose and glucuronate interconversions	map00040	143	beta-glucuronide glucuronohydrolase glucuronidase	ec:3.2.1.31	6	comp73210_c0_seq2, comp84650_c0_seq5, comp53842_c0_seq1, comp73210_c1_seq1, comp76018_c2_seq1, comp76018_c1_seq1
Pentose and glucuronate interconversions	map00040	143	1-naphthol glucuronyltransferase	ec:2.4.1.17	19	comp50316_c0_seq1, comp9381_c0_seq1, comp89390_c0_seq13, comp90191_c0_seq8, comp90916_c0_seq2, comp89794_c1_seq14, comp87646_c1_seq3, comp89666_c0_seq7, comp87507_c0_seq4, comp48249_c0_seq1, comp73452_c0_seq1, comp785467_c0_seq1, comp83275_c0_seq6, comp73060_c0_seq2, comp91703_c0_seq7, comp87525_c1_seq1, comp73122_c0_seq1, comp73122_c1_seq1, comp692330_c0_seq1
Pentose and glucuronate interconversions	map00040	143	pectin depolymerase	ec:3.2.1.15	26	comp86308_c1_seq9, comp80049_c0_seq1, comp80791_c3_seq1, comp87021_c0_seq24, comp90946_c1_seq13, comp80049_c2_seq2, comp89646_c3_seq16, comp80791_c1_seq2, comp86402_c0_seq8, comp503202_c0_seq1, comp85308_c1_seq2, comp80791_c4_seq1, comp80791_c2_seq2, comp1337424_c0_seq1, comp63238_c1_seq2, comp67679_c0_seq1, comp74208_c0_seq1, comp86378_c0_seq3, comp55414_c0_seq1, comp55414_c1_seq1, comp90342_c1_…
Pentose and glucuronate interconversions	map00040	143	3-epimerase	ec:5.1.3.1	1	comp81117_c0_seq1
Pentose and glucuronate interconversions	map00040	143	uridylyltransferase	ec:2.7.7.9	3	comp89091_c0_seq20, comp86529_c0_seq7, comp84132_c0_seq20
Pentose and glucuronate interconversions	map00040	143	pectin demethoxylase	ec:3.1.1.11	34	comp58821_c0_seq1, comp84272_c0_seq1, comp87137_c0_seq2, comp79162_c0_seq1, comp84162_c1_seq1, comp90547_c0_seq2, comp88471_c0_seq1, comp944668_c0_seq1, comp78852_c0_seq2, comp47737_c0_seq1, comp82004_c1_seq1, comp79239_c0_seq2, comp84272_c1_seq1, comp82061_c0_seq4, comp86624_c0_seq7, comp87646_c1_seq3, comp91233_c0_seq12, comp92393_c0_seq1, comp923346_c0_seq1, comp79827_c0_seq1, comp5144_c0_seq1…
Pentose and glucuronate interconversions	map00040	143	6-dehydrogenase	ec:1.1.1.22	2	comp84636_c0_seq1, comp87487_c3_seq3
Drug metabolism - cytochrome P450	map00982	88	transferase	ec:2.5.1.18	25	comp79675_c1_seq1, comp57169_c0_seq1, comp78646_c1_seq1, comp630781_c0_seq1, comp57169_c1_seq1, comp58819_c0_seq2, comp62683_c0_seq3, comp78732_c0_seq1, comp82324_c0_seq2, comp58323_c0_seq1, comp59077_c0_seq2, comp877176_c0_seq1, comp77939_c0_seq1, comp940515_c0_seq1, comp89044_c0_seq3, comp84707_c0_seq1, comp81600_c0_seq2, comp89023_c0_seq57, comp79675_c0_seq1, comp71917_c0_seq2, comp81215_c0_se…
Drug metabolism - cytochrome P450	map00982	88	dehydrogenase	ec:1.1.1.1	19	comp71851_c0_seq1, comp83224_c0_seq1, comp84234_c6_seq1, comp59091_c0_seq1, comp71872_c0_seq1, comp92528_c0_seq1, comp78302_c0_seq3, comp59259_c0_seq1, comp83385_c1_seq1, comp90839_c0_seq1, comp87565_c1_seq2, comp91015_c0_seq1, comp91029_c0_seq1, comp64872_c0_seq1, comp71872_c1_seq1, comp95479_c0_seq1, comp77626_c1_seq4, comp90257_c0_seq15, comp57539_c0_seq1
Drug metabolism - cytochrome P450	map00982	88	dehydrogenase [NAD(P)+]	ec:1.2.1.5	10	comp81749_c0_seq3, comp63421_c1_seq1, comp87820_c0_seq1, comp77894_c0_seq2, comp92811_c0_seq1, comp509274_c0_seq1, comp82753_c0_seq1, comp937123_c0_seq1, comp63421_c0_seq1, comp82753_c1_seq1
Drug metabolism - cytochrome P450	map00982	88	oxidase	ec:1.2.3.1	11	comp91732_c1_seq6, comp5422_c0_seq1, comp468595_c0_seq1, comp58706_c0_seq1, comp44860_c0_seq1, comp92478_c0_seq1, comp68659_c0_seq2, comp80343_c0_seq1, comp80343_c2_seq1, comp90733_c0_seq6, comp80343_c1_seq1
Drug metabolism - cytochrome P450	map00982	88	1-naphthol glucuronyltransferase	ec:2.4.1.17	19	comp50316_c0_seq1, comp9381_c0_seq1, comp89390_c0_seq13, comp90191_c0_seq8, comp90916_c0_seq2, comp89794_c1_seq14, comp87646_c1_seq3, comp89666_c0_seq7, comp87507_c0_seq4, comp48249_c0_seq1, comp73452_c0_seq1, comp785467_c0_seq1, comp83275_c0_seq6, comp73060_c0_seq2, comp91703_c0_seq7, comp87525_c1_seq1, comp73122_c0_seq1, comp73122_c1_seq1, comp692330_c0_seq1
Drug metabolism - cytochrome P450	map00982	88	monooxygenase	ec:1.14.13.8	4	comp83997_c1_seq2, comp84455_c0_seq2, comp85751_c0_seq2, comp83997_c0_seq2
Primary bile acid biosynthesis	map00120	7	dehydrogenase	ec:1.1.1.35	7	comp88870_c0_seq6, comp95098_c0_seq1, comp77213_c2_seq2, comp77213_c0_seq1, comp77213_c3_seq2, comp87659_c1_seq1, comp77213_c1_seq1
Insect hormone biosynthesis	map00981	1	dehydrogenase (NADP+)	ec:1.1.1.216	1	comp91003_c1_seq1
Metabolism of xenobiotics by cytochrome P450	map00980	75	transferase	ec:2.5.1.18	25	comp79675_c1_seq1, comp57169_c0_seq1, comp78646_c1_seq1, comp630781_c0_seq1, comp57169_c1_seq1, comp58819_c0_seq2, comp62683_c0_seq3, comp78732_c0_seq1, comp82324_c0_seq2, comp58323_c0_seq1, comp59077_c0_seq2, comp877176_c0_seq1, comp77939_c0_seq1, comp940515_c0_seq1, comp89044_c0_seq3, comp84707_c0_seq1, comp81600_c0_seq2, comp89023_c0_seq57, comp79675_c0_seq1, comp71917_c0_seq2, comp81215_c0_se…
Metabolism of xenobiotics by cytochrome P450	map00980	75	dehydrogenase	ec:1.1.1.146	2	comp81634_c0_seq3, comp81406_c0_seq1
Metabolism of xenobiotics by cytochrome P450	map00980	75	dehydrogenase	ec:1.1.1.1	19	comp71851_c0_seq1, comp83224_c0_seq1, comp84234_c6_seq1, comp59091_c0_seq1, comp71872_c0_seq1, comp92528_c0_seq1, comp78302_c0_seq3, comp59259_c0_seq1, comp83385_c1_seq1, comp90839_c0_seq1, comp87565_c1_seq2, comp91015_c0_seq1, comp91029_c0_seq1, comp64872_c0_seq1, comp71872_c1_seq1, comp95479_c0_seq1, comp77626_c1_seq4, comp90257_c0_seq15, comp57539_c0_seq1
Metabolism of xenobiotics by cytochrome P450	map00980	75	dehydrogenase [NAD(P)+]	ec:1.2.1.5	10	comp81749_c0_seq3, comp63421_c1_seq1, comp87820_c0_seq1, comp77894_c0_seq2, comp92811_c0_seq1, comp509274_c0_seq1, comp82753_c0_seq1, comp937123_c0_seq1, comp63421_c0_seq1, comp82753_c1_seq1
Metabolism of xenobiotics by cytochrome P450	map00980	75	1-naphthol glucuronyltransferase	ec:2.4.1.17	19	comp50316_c0_seq1, comp9381_c0_seq1, comp89390_c0_seq13, comp90191_c0_seq8, comp90916_c0_seq2, comp89794_c1_seq14, comp87646_c1_seq3, comp89666_c0_seq7, comp87507_c0_seq4, comp48249_c0_seq1, comp73452_c0_seq1, comp785467_c0_seq1, comp83275_c0_seq6, comp73060_c0_seq2, comp91703_c0_seq7, comp87525_c1_seq1, comp73122_c0_seq1, comp73122_c1_seq1, comp692330_c0_seq1
Photosynthesis	map00195	1	reductase	ec:1.10.9.1	1	comp89070_c1_seq2
Oxidative phosphorylation	map00190	60	dehydrogenase	ec:1.3.5.1	2	comp58108_c0_seq2, comp100645_c0_seq1
Oxidative phosphorylation	map00190	60	reductase (H+-translocating)	ec:1.6.5.3	12	comp97718_c0_seq1, comp48567_c0_seq1, comp88153_c0_seq8, comp92019_c4_seq15, comp86255_c0_seq1, comp93622_c0_seq1, comp98368_c0_seq1, comp73051_c0_seq1, comp90592_c1_seq3, comp57789_c0_seq1, comp55897_c0_seq1, comp93377_c0_seq1
Oxidative phosphorylation	map00190	60	diphosphatase	ec:3.6.1.1	6	comp87431_c0_seq3, comp83651_c0_seq1, comp78914_c0_seq1, comp88444_c0_seq2, comp93092_c0_seq1, comp55937_c0_seq1
Oxidative phosphorylation	map00190	60	ATPase	ec:3.6.3.6	12	comp90526_c2_seq6, comp73342_c0_seq1, comp90842_c0_seq1, comp90842_c8_seq1, comp71812_c0_seq2, comp90842_c5_seq1, comp71335_c0_seq3, comp513486_c0_seq1, comp415442_c0_seq1, comp93074_c0_seq1, comp90842_c7_seq1, comp91498_c0_seq29
Oxidative phosphorylation	map00190	60	oxidase	ec:1.9.3.1	4	comp92019_c4_seq15, comp91643_c0_seq2, comp70582_c0_seq2, comp92954_c0_seq1
Oxidative phosphorylation	map00190	60	reductase	ec:1.10.2.2	8	comp991_c0_seq1, comp88068_c1_seq9, comp91090_c7_seq5, comp72517_c1_seq2, comp78191_c1_seq1, comp71932_c0_seq1, comp73372_c1_seq1, comp78191_c0_seq2
Oxidative phosphorylation	map00190	60	dehydrogenase	ec:1.6.99.3	30	comp93735_c0_seq1, comp97718_c0_seq1, comp94486_c0_seq1, comp70941_c1_seq1, comp73051_c0_seq1, comp86760_c1_seq1, comp90592_c10_seq2, comp91197_c2_seq4, comp48567_c0_seq1, comp921277_c0_seq1, comp88153_c0_seq8, comp92019_c4_seq15, comp90592_c1_seq3, comp77385_c0_seq3, comp55897_c0_seq1, comp84433_c0_seq2, comp86867_c0_seq5, comp78890_c0_seq3, comp79992_c0_seq1, comp86255_c0_seq1, comp93622_c0_seq…
Other types of O-glycan biosynthesis	map00514	1	3-alpha-L-fucosyltransferase	ec:2.4.1.152	1	comp86338_c0_seq2
Cysteine and methionine metabolism	map00270	130	decarboxylase	ec:4.1.1.50	5	comp54694_c0_seq1, comp73585_c1_seq2, comp54694_c1_seq1, comp88962_c0_seq1, comp73585_c0_seq1
Cysteine and methionine metabolism	map00270	130	kinase	ec:2.7.1.100	2	comp78334_c0_seq3, comp54676_c0_seq2
Cysteine and methionine metabolism	map00270	130	oxidase	ec:1.4.3.2	1	comp90106_c0_seq7
Cysteine and methionine metabolism	map00270	130	transaminase	ec:2.6.1.57	7	comp746677_c0_seq1, comp83325_c0_seq3, comp83132_c0_seq5, comp58205_c0_seq1, comp693650_c0_seq1, comp89585_c0_seq2, comp917840_c0_seq1
Cysteine and methionine metabolism	map00270	130	kinase	ec:2.7.2.4	4	comp88679_c1_seq6, comp87516_c0_seq6, comp82280_c0_seq3, comp71325_c0_seq1
Cysteine and methionine metabolism	map00270	130	transaminase	ec:2.6.1.42	4	comp86571_c2_seq12, comp80630_c0_seq4, comp66417_c0_seq2, comp72871_c0_seq3
Cysteine and methionine metabolism	map00270	130	transaminase	ec:2.6.1.44	12	comp79785_c0_seq1, comp748412_c0_seq1, comp992761_c0_seq1, comp79785_c2_seq1, comp86277_c0_seq1, comp79785_c1_seq2, comp56338_c0_seq2, comp90110_c0_seq4, comp93584_c0_seq1, comp94408_c0_seq1, comp62353_c0_seq2, comp77702_c0_seq4
Cysteine and methionine metabolism	map00270	130	synthase	ec:2.5.1.16	3	comp82563_c0_seq2, comp89063_c0_seq7, comp90425_c3_seq24
Cysteine and methionine metabolism	map00270	130	synthase	ec:2.5.1.22	4	comp82563_c0_seq2, comp89063_c0_seq7, comp90425_c3_seq24, comp55374_c0_seq1
Cysteine and methionine metabolism	map00270	130	dehydrogenase	ec:1.2.1.11	1	comp93713_c0_seq1
Cysteine and methionine metabolism	map00270	130	(S)-S-oxide reductase	ec:1.8.4.13	1	comp83658_c0_seq2
Cysteine and methionine metabolism	map00270	130	adenosyltransferase	ec:2.5.1.6	6	comp56730_c0_seq1, comp92958_c0_seq1, comp78028_c0_seq2, comp92975_c0_seq1, comp94523_c0_seq1, comp92595_c0_seq1
Cysteine and methionine metabolism	map00270	130	dehydrogenase	ec:1.1.1.3	2	comp87516_c0_seq6, comp82280_c0_seq3
Cysteine and methionine metabolism	map00270	130	synthase	ec:2.1.1.13	10	comp85523_c1_seq1, comp78350_c3_seq2, comp78350_c0_seq1, comp92427_c0_seq1, comp78350_c1_seq1, comp85523_c0_seq1, comp78932_c1_seq3, comp78350_c2_seq1, comp85523_c2_seq2, comp78932_c0_seq1
Cysteine and methionine metabolism	map00270	130	S-methyltransferase	ec:2.1.1.14	7	comp78350_c3_seq2, comp78350_c0_seq1, comp92427_c0_seq1, comp78350_c1_seq1, comp78932_c1_seq3, comp78350_c2_seq1, comp78932_c0_seq1
Cysteine and methionine metabolism	map00270	130	transaminase	ec:2.6.1.5	3	comp83132_c0_seq5, comp89585_c0_seq2, comp84541_c0_seq1
Cysteine and methionine metabolism	map00270	130	S-adenosylhomocysteine synthase	ec:3.3.1.1	5	comp72689_c2_seq1, comp92514_c0_seq1, comp72689_c3_seq1, comp72689_c0_seq1, comp72689_c1_seq1
Cysteine and methionine metabolism	map00270	130	transaminase	ec:2.6.1.1	10	comp81310_c0_seq3, comp746677_c0_seq1, comp97250_c0_seq1, comp83325_c0_seq3, comp99559_c0_seq1, comp83132_c0_seq5, comp58205_c0_seq1, comp693650_c0_seq1, comp89585_c0_seq2, comp917840_c0_seq1
Cysteine and methionine metabolism	map00270	130	(cytosine-5-)-methyltransferase	ec:2.1.1.37	5	comp55983_c0_seq2, comp53075_c0_seq2, comp87556_c0_seq10, comp56950_c0_seq1, comp83713_c0_seq8
Cysteine and methionine metabolism	map00270	130	ammonia-lyase	ec:4.3.1.17	3	comp86075_c1_seq1, comp33083_c0_seq2, comp86075_c0_seq1
Cysteine and methionine metabolism	map00270	130	beta-lyase	ec:4.4.1.8	2	comp87181_c0_seq1, comp72186_c0_seq1
Cysteine and methionine metabolism	map00270	130	gamma-lyase	ec:4.4.1.1	3	comp83313_c0_seq1, comp78432_c0_seq1, comp84035_c0_seq2
Cysteine and methionine metabolism	map00270	130	desulfhydrase	ec:4.4.1.15	1	comp82608_c1_seq1
Cysteine and methionine metabolism	map00270	130	synthase	ec:4.4.1.14	5	comp746677_c0_seq1, comp83325_c0_seq3, comp58205_c0_seq1, comp693650_c0_seq1, comp917840_c0_seq1
Cysteine and methionine metabolism	map00270	130	racemase	ec:5.1.1.10	4	comp86075_c1_seq1, comp33083_c0_seq2, comp77828_c0_seq1, comp86075_c0_seq1
Cysteine and methionine metabolism	map00270	130	synthase	ec:6.3.2.3	2	comp83410_c3_seq1, comp90690_c7_seq11
Cysteine and methionine metabolism	map00270	130	ligase	ec:6.3.2.2	9	comp71271_c0_seq1, comp83515_c0_seq1, comp56332_c1_seq2, comp55412_c0_seq1, comp56332_c0_seq2, comp93412_c0_seq1, comp94885_c0_seq1, comp63169_c1_seq2, comp88054_c0_seq2
Cysteine and methionine metabolism	map00270	130	dioxygenase [iron(II)-requiring]	ec:1.13.11.54	2	comp81289_c0_seq1, comp71395_c0_seq1
Cysteine and methionine metabolism	map00270	130	O-acetyltransferase	ec:2.3.1.30	3	comp58989_c0_seq1, comp90552_c2_seq7, comp88330_c0_seq1
Cysteine and methionine metabolism	map00270	130	deaminase	ec:3.5.99.7	1	comp82608_c1_seq1
Cysteine and methionine metabolism	map00270	130	nucleosidase	ec:3.2.2.16	1	comp56347_c0_seq2
Cysteine and methionine metabolism	map00270	130	gamma-synthase	ec:2.5.1.48	1	comp87181_c0_seq1
Cysteine and methionine metabolism	map00270	130	synthase	ec:2.5.1.47	16	comp82458_c0_seq1, comp83293_c0_seq2, comp746677_c0_seq1, comp73829_c0_seq1, comp83325_c0_seq3, comp58205_c0_seq1, comp85219_c1_seq4, comp693650_c0_seq1, comp96174_c0_seq1, comp73829_c1_seq1, comp77483_c0_seq1, comp917840_c0_seq1, comp52576_c0_seq1, comp86313_c0_seq2, comp85219_c2_seq1, comp84897_c0_seq1
Cysteine and methionine metabolism	map00270	130	dehydrogenase	ec:1.1.1.37	3	comp81510_c1_seq1, comp56061_c0_seq1, comp81510_c0_seq2
Cysteine and methionine metabolism	map00270	130	oxidase	ec:1.14.17.4	18	comp89010_c1_seq5, comp88735_c0_seq1, comp822069_c0_seq1, comp55829_c0_seq1, comp47688_c0_seq1, comp55905_c0_seq4, comp82380_c0_seq3, comp88735_c1_seq2, comp686968_c0_seq1, comp54746_c1_seq1, comp77104_c0_seq1, comp55273_c0_seq1, comp89010_c0_seq1, comp54746_c0_seq1, comp56169_c0_seq1, comp84725_c1_seq2, comp89650_c0_seq3, comp89010_c2_seq1
Various types of N-glycan biosynthesis	map00513	5	hexosaminidase	ec:3.2.1.52	2	comp75178_c0_seq1, comp75178_c1_seq1
Various types of N-glycan biosynthesis	map00513	5	2-beta-N-acetylglucosaminyltransferase	ec:2.4.1.101	1	comp86693_c1_seq6
Various types of N-glycan biosynthesis	map00513	5	alpha-1,2-mannosyltransferase	ec:2.4.1.131	1	comp72884_c0_seq3
Various types of N-glycan biosynthesis	map00513	5	2-beta-D-xylosyltransferase	ec:2.4.2.38	1	comp50649_c0_seq2
Tyrosine metabolism	map00350	79	oxidase	ec:1.4.3.2	1	comp90106_c0_seq7
Tyrosine metabolism	map00350	79	decarboxylase	ec:4.1.1.25	2	comp88862_c0_seq1, comp84749_c0_seq1
Tyrosine metabolism	map00350	79	decarboxylase	ec:4.1.1.28	2	comp88862_c0_seq1, comp84749_c0_seq1
Tyrosine metabolism	map00350	79	transaminase	ec:2.6.1.57	7	comp746677_c0_seq1, comp83325_c0_seq3, comp83132_c0_seq5, comp58205_c0_seq1, comp693650_c0_seq1, comp89585_c0_seq2, comp917840_c0_seq1
Tyrosine metabolism	map00350	79	transaminase	ec:2.6.1.58	1	comp83132_c0_seq5
Tyrosine metabolism	map00350	79	1,2-dioxygenase	ec:1.13.11.5	1	comp84043_c0_seq6
Tyrosine metabolism	map00350	79	dehydrogenase	ec:1.1.1.1	19	comp71851_c0_seq1, comp83224_c0_seq1, comp84234_c6_seq1, comp59091_c0_seq1, comp71872_c0_seq1, comp92528_c0_seq1, comp78302_c0_seq3, comp59259_c0_seq1, comp83385_c1_seq1, comp90839_c0_seq1, comp87565_c1_seq2, comp91015_c0_seq1, comp91029_c0_seq1, comp64872_c0_seq1, comp71872_c1_seq1, comp95479_c0_seq1, comp77626_c1_seq4, comp90257_c0_seq15, comp57539_c0_seq1
Tyrosine metabolism	map00350	79	transaminase	ec:2.6.1.5	3	comp83132_c0_seq5, comp89585_c0_seq2, comp84541_c0_seq1
Tyrosine metabolism	map00350	79	transaminase	ec:2.6.1.9	2	comp83132_c0_seq5, comp89585_c0_seq2
Tyrosine metabolism	map00350	79	transaminase	ec:2.6.1.1	10	comp81310_c0_seq3, comp746677_c0_seq1, comp97250_c0_seq1, comp83325_c0_seq3, comp99559_c0_seq1, comp83132_c0_seq5, comp58205_c0_seq1, comp693650_c0_seq1, comp89585_c0_seq2, comp917840_c0_seq1
Tyrosine metabolism	map00350	79	dehydrogenase [NAD(P)+]	ec:1.2.1.5	10	comp81749_c0_seq3, comp63421_c1_seq1, comp87820_c0_seq1, comp77894_c0_seq2, comp92811_c0_seq1, comp509274_c0_seq1, comp82753_c0_seq1, comp937123_c0_seq1, comp63421_c0_seq1, comp82753_c1_seq1
Tyrosine metabolism	map00350	79	oxidase	ec:1.2.3.1	11	comp91732_c1_seq6, comp5422_c0_seq1, comp468595_c0_seq1, comp58706_c0_seq1, comp44860_c0_seq1, comp92478_c0_seq1, comp68659_c0_seq2, comp80343_c0_seq1, comp80343_c2_seq1, comp90733_c0_seq6, comp80343_c1_seq1
Tyrosine metabolism	map00350	79	beta-diketonase	ec:3.7.1.2	1	comp72236_c1_seq1
Tyrosine metabolism	map00350	79	dioxygenase	ec:1.13.11.27	1	comp79806_c0_seq1
Tyrosine metabolism	map00350	79	isomerase	ec:5.2.1.2	3	comp58819_c0_seq2, comp89023_c0_seq57, comp77560_c1_seq2
Tyrosine metabolism	map00350	79	oxidase	ec:1.4.3.21	29	comp80723_c2_seq2, comp5422_c0_seq1, comp89928_c2_seq7, comp90733_c0_seq6, comp80343_c1_seq1, comp69042_c0_seq1, comp84580_c0_seq1, comp80723_c1_seq1, comp81844_c1_seq1, comp75979_c1_seq1, comp89974_c11_seq4, comp92478_c0_seq1, comp80343_c2_seq1, comp516875_c0_seq1, comp468595_c0_seq1, comp69042_c1_seq2, comp75979_c0_seq2, comp44860_c0_seq1, comp68659_c0_seq2, comp88656_c0_seq40, comp81844_c0_seq…
Taurine and hypotaurine metabolism	map00430	13	decarboxylase	ec:4.1.1.15	4	comp66110_c1_seq1, comp89636_c0_seq8, comp66110_c0_seq1, comp89611_c0_seq3
Taurine and hypotaurine metabolism	map00430	13	dehydrogenase	ec:1.4.1.2	5	comp50869_c0_seq1, comp62988_c0_seq1, comp62988_c1_seq1, comp85675_c0_seq1, comp56368_c0_seq1
Taurine and hypotaurine metabolism	map00430	13	glutamyl transpeptidase	ec:2.3.2.2	4	comp748412_c0_seq1, comp992761_c0_seq1, comp90110_c0_seq4, comp93584_c0_seq1
Other glycan degradation	map00511	67	alpha-fucosidase	ec:3.2.1.51	7	comp55964_c0_seq1, comp73622_c0_seq1, comp55714_c0_seq1, comp78744_c1_seq1, comp77743_c0_seq2, comp77666_c0_seq1, comp78730_c1_seq1
Other glycan degradation	map00511	67	hexosaminidase	ec:3.2.1.52	2	comp75178_c0_seq1, comp75178_c1_seq1
Other glycan degradation	map00511	67	aspartylglucosylamine deaspartylase	ec:3.5.1.26	1	comp72289_c0_seq4
Other glycan degradation	map00511	67	endo-beta-N-acetylglucosaminidase	ec:3.2.1.96	1	comp85267_c0_seq6
Other glycan degradation	map00511	67	alpha-D-mannosidase	ec:3.2.1.24	12	comp75922_c2_seq1, comp83532_c1_seq3, comp89803_c0_seq10, comp66482_c0_seq1, comp91471_c2_seq7, comp87691_c0_seq5, comp87727_c1_seq41, comp73148_c0_seq1, comp75922_c1_seq1, comp75264_c0_seq1, comp56682_c0_seq1, comp89485_c2_seq26
Other glycan degradation	map00511	67	mannanase	ec:3.2.1.25	16	comp86943_c0_seq1, comp78698_c0_seq2, comp87018_c0_seq4, comp62870_c0_seq1, comp81164_c0_seq2, comp81587_c0_seq5, comp88543_c0_seq3, comp93199_c0_seq1, comp59798_c0_seq1, comp74712_c0_seq1, comp77523_c0_seq1, comp86627_c0_seq3, comp46980_c0_seq1, comp87912_c0_seq10, comp88543_c1_seq2, comp83428_c0_seq3
Other glycan degradation	map00511	67	lactase (ambiguous)	ec:3.2.1.23	28	comp71470_c0_seq1, comp81143_c1_seq1, comp76802_c2_seq1, comp81934_c2_seq1, comp91121_c2_seq136, comp81410_c0_seq2, comp45211_c0_seq1, comp84865_c1_seq2, comp76802_c0_seq1, comp76802_c3_seq1, comp90478_c0_seq11, comp90704_c1_seq8, comp81143_c2_seq1, comp89720_c4_seq1, comp82647_c0_seq1, comp73811_c0_seq2, comp90745_c0_seq1, comp81934_c1_seq2, comp844080_c0_seq1, comp90745_c1_seq18, comp84865_c2_s…
N-Glycan biosynthesis	map00510	4	kinase	ec:2.7.1.108	1	comp89644_c2_seq18
N-Glycan biosynthesis	map00510	4	beta-D-mannosyltransferase	ec:2.4.1.83	1	comp86621_c0_seq7
N-Glycan biosynthesis	map00510	4	2-beta-N-acetylglucosaminyltransferase	ec:2.4.1.101	1	comp86693_c1_seq6
N-Glycan biosynthesis	map00510	4	alpha-1,2-mannosyltransferase	ec:2.4.1.131	1	comp72884_c0_seq3
Sesquiterpenoid and triterpenoid biosynthesis	map00909	4	synthase	ec:2.5.1.21	1	comp77468_c1_seq3
Sesquiterpenoid and triterpenoid biosynthesis	map00909	4	dehydrogenase (NADP+)	ec:1.1.1.216	1	comp91003_c1_seq1
Sesquiterpenoid and triterpenoid biosynthesis	map00909	4	monooxygenase	ec:1.14.13.132	2	comp56065_c0_seq2, comp84953_c1_seq3
Zeatin biosynthesis	map00908	29	O-beta-D-glucosyltransferase	ec:2.4.1.203	20	comp54397_c0_seq1, comp683749_c0_seq1, comp90916_c0_seq2, comp90285_c0_seq3, comp65723_c2_seq1, comp45440_c0_seq1, comp89094_c0_seq4, comp785467_c0_seq1, comp55250_c0_seq1, comp849759_c0_seq1, comp70687_c1_seq1, comp91703_c0_seq7, comp83100_c1_seq2, comp705528_c0_seq1, comp91749_c0_seq1, comp90811_c0_seq3, comp73122_c1_seq1, comp65723_c1_seq1, comp82010_c0_seq1, comp959051_c0_seq1
Zeatin biosynthesis	map00908	29	O-beta-D-glucosyltransferase	ec:2.4.1.215	20	comp54397_c0_seq1, comp683749_c0_seq1, comp90916_c0_seq2, comp90285_c0_seq3, comp65723_c2_seq1, comp45440_c0_seq1, comp89094_c0_seq4, comp785467_c0_seq1, comp55250_c0_seq1, comp849759_c0_seq1, comp70687_c1_seq1, comp91703_c0_seq7, comp83100_c1_seq2, comp705528_c0_seq1, comp91749_c0_seq1, comp90811_c0_seq3, comp73122_c1_seq1, comp65723_c1_seq1, comp82010_c0_seq1, comp959051_c0_seq1
Zeatin biosynthesis	map00908	29	dimethylallyltransferase	ec:2.5.1.27	2	comp88036_c0_seq2, comp43702_c0_seq1
Zeatin biosynthesis	map00908	29	dimethylallyltransferase	ec:2.5.1.75	1	comp88036_c0_seq2
Zeatin biosynthesis	map00908	29	dehydrogenase	ec:1.5.99.12	7	comp69042_c0_seq1, comp69042_c1_seq2, comp75979_c0_seq2, comp75979_c1_seq1, comp89974_c11_seq4, comp84614_c0_seq2, comp487994_c0_seq1
Carotenoid biosynthesis	map00906	36	oxidase	ec:1.2.3.14	4	comp68659_c0_seq2, comp80343_c0_seq1, comp80343_c2_seq1, comp80343_c1_seq1
Carotenoid biosynthesis	map00906	36	synthase	ec:2.5.1.32	5	comp68536_c0_seq1, comp94090_c0_seq1, comp70814_c0_seq4, comp4464_c0_seq1, comp68536_c1_seq1
Carotenoid biosynthesis	map00906	36	acid 8'-hydroxylase	ec:1.14.13.93	11	comp62406_c0_seq1, comp65765_c0_seq1, comp84588_c1_seq2, comp949385_c0_seq1, comp826575_c0_seq1, comp91792_c0_seq7, comp62406_c1_seq1, comp82070_c0_seq1, comp57384_c0_seq1, comp65765_c1_seq1, comp678062_c0_seq1
Carotenoid biosynthesis	map00906	36	epoxidase	ec:1.14.13.90	3	comp86130_c1_seq5, comp77467_c1_seq1, comp86130_c2_seq1
Carotenoid biosynthesis	map00906	36	dioxygenase	ec:1.13.11.51	5	comp89347_c0_seq1, comp61015_c1_seq1, comp74555_c0_seq1, comp89347_c2_seq1, comp90096_c1_seq80
Carotenoid biosynthesis	map00906	36	dehydrogenase	ec:1.1.1.288	8	comp71872_c1_seq1, comp83224_c0_seq1, comp84234_c6_seq1, comp59091_c0_seq1, comp71872_c0_seq1, comp92528_c0_seq1, comp78302_c0_seq3, comp91029_c0_seq1
Diterpenoid biosynthesis	map00904	23	diphosphate synthase	ec:5.5.1.13	3	comp920655_c0_seq1, comp6153_c0_seq1, comp7145_c0_seq1
Diterpenoid biosynthesis	map00904	23	synthase	ec:4.2.3.19	1	comp88998_c0_seq9
Diterpenoid biosynthesis	map00904	23	oxidase	ec:1.14.13.78	1	comp71699_c1_seq3
Diterpenoid biosynthesis	map00904	23	3beta-dioxygenase	ec:1.14.11.15	5	comp822878_c0_seq1, comp74048_c1_seq1, comp74048_c0_seq2, comp65203_c1_seq1, comp77923_c1_seq1
Diterpenoid biosynthesis	map00904	23	2beta-dioxygenase	ec:1.14.11.13	16	comp822878_c0_seq1, comp822069_c0_seq1, comp87040_c0_seq1, comp88706_c0_seq8, comp68643_c0_seq1, comp65203_c1_seq1, comp5370_c1_seq1, comp57269_c0_seq3, comp77923_c1_seq1, comp70375_c1_seq1, comp45999_c0_seq1, comp61581_c0_seq1, comp75009_c0_seq2, comp76145_c0_seq2, comp77923_c0_seq1, comp45999_c1_seq1
C5-Branched dibasic acid metabolism	map00660	2	synthase	ec:2.2.1.6	1	comp93811_c0_seq1
C5-Branched dibasic acid metabolism	map00660	2	dehydrogenase	ec:1.1.1.85	1	comp55190_c0_seq2
Limonene and pinene degradation	map00903	31	dehydrogenase (NAD+)	ec:1.2.1.3	22	comp74389_c0_seq3, comp77894_c0_seq2, comp54375_c1_seq1, comp54375_c0_seq1, comp76381_c0_seq5, comp88200_c0_seq3, comp68659_c0_seq2, comp937123_c0_seq1, comp63421_c0_seq1, comp80343_c1_seq1, comp82753_c1_seq1, comp81749_c0_seq3, comp63421_c1_seq1, comp87820_c0_seq1, comp92811_c0_seq1, comp73014_c0_seq2, comp83747_c0_seq9, comp509274_c0_seq1, comp80343_c0_seq1, comp80343_c2_seq1, comp82753_c0_seq1…
Limonene and pinene degradation	map00903	31	hydratase	ec:4.2.1.17	9	comp88870_c0_seq6, comp95098_c0_seq1, comp77213_c2_seq2, comp60850_c0_seq2, comp77213_c0_seq1, comp77213_c3_seq2, comp66591_c0_seq1, comp87659_c1_seq1, comp77213_c1_seq1
Riboflavin metabolism	map00740	15	reductase	ec:1.1.1.193	7	comp54953_c0_seq1, comp86008_c1_seq1, comp86233_c1_seq5, comp88294_c0_seq9, comp85097_c0_seq5, comp86233_c0_seq1, comp88294_c1_seq1
Riboflavin metabolism	map00740	15	synthase	ec:4.1.99.12	2	comp102226_c0_seq1, comp79523_c0_seq1
Riboflavin metabolism	map00740	15	kinase	ec:2.7.1.26	3	comp66802_c4_seq2, comp71306_c0_seq2, comp90682_c0_seq35
Riboflavin metabolism	map00740	15	synthase	ec:2.5.1.9	1	comp88395_c0_seq2
Riboflavin metabolism	map00740	15	diphosphatase	ec:3.6.1.18	1	comp90325_c1_seq6
Riboflavin metabolism	map00740	15	synthetase	ec:2.7.7.2	3	comp66802_c4_seq2, comp71306_c0_seq2, comp90682_c0_seq35
Riboflavin metabolism	map00740	15	deaminase	ec:3.5.4.26	1	comp86723_c0_seq2
Riboflavin metabolism	map00740	15	cyclohydrolase II	ec:3.5.4.25	2	comp102226_c0_seq1, comp79523_c0_seq1
Monoterpenoid biosynthesis	map00902	22	synthase	ec:4.2.3.25	3	comp73400_c0_seq1, comp89073_c0_seq11, comp67158_c0_seq1
Monoterpenoid biosynthesis	map00902	22	synthase	ec:4.2.3.20	1	comp89073_c0_seq11
Monoterpenoid biosynthesis	map00902	22	synthase	ec:4.2.3.15	15	comp82575_c1_seq5, comp32368_c0_seq1, comp89073_c0_seq11, comp72215_c0_seq4, comp515738_c0_seq1, comp7145_c0_seq1, comp425374_c0_seq1, comp86543_c0_seq1, comp80533_c1_seq2, comp65009_c0_seq1, comp65009_c1_seq1, comp828320_c0_seq1, comp89632_c0_seq9, comp67158_c0_seq1, comp86629_c0_seq1
Monoterpenoid biosynthesis	map00902	22	synthase	ec:4.2.3.16	1	comp89073_c0_seq11
Monoterpenoid biosynthesis	map00902	22	dehydrogenase	ec:1.1.1.207	6	comp81349_c0_seq3, comp87283_c0_seq3, comp81406_c1_seq2, comp82280_c0_seq3, comp59016_c0_seq2, comp81406_c0_seq1
Monoterpenoid biosynthesis	map00902	22	dehydrogenase	ec:1.1.1.208	6	comp81349_c0_seq3, comp87283_c0_seq3, comp81406_c1_seq2, comp82280_c0_seq3, comp59016_c0_seq2, comp81406_c0_seq1
Indole alkaloid biosynthesis	map00901	10	decarboxylase	ec:4.1.1.28	2	comp88862_c0_seq1, comp84749_c0_seq1
Indole alkaloid biosynthesis	map00901	10	synthase	ec:4.3.3.2	8	comp73267_c0_seq1, comp90757_c2_seq1, comp68318_c0_seq1, comp85658_c0_seq2, comp54711_c0_seq3, comp97118_c0_seq1, comp51903_c0_seq1, comp84639_c1_seq7
Terpenoid backbone biosynthesis	map00900	41	decarboxylase	ec:4.1.1.33	1	comp88181_c1_seq3
Terpenoid backbone biosynthesis	map00900	41	synthase (ferredoxin)	ec:1.17.7.1	2	comp97776_c0_seq1, comp95654_c0_seq1
Terpenoid backbone biosynthesis	map00900	41	synthase	ec:2.2.1.7	6	comp84673_c0_seq1, comp83910_c1_seq5, comp83910_c3_seq3, comp84199_c0_seq1, comp83910_c2_seq1, comp84199_c1_seq1
Terpenoid backbone biosynthesis	map00900	41	kinase	ec:2.7.1.36	1	comp83906_c1_seq8
Terpenoid backbone biosynthesis	map00900	41	diphosphate synthase	ec:2.5.1.10	6	comp68536_c0_seq1, comp94090_c0_seq1, comp70814_c0_seq4, comp94091_c0_seq1, comp4464_c0_seq1, comp68536_c1_seq1
Terpenoid backbone biosynthesis	map00900	41	diphosphate synthase	ec:2.5.1.29	6	comp91367_c0_seq10, comp81375_c0_seq4, comp85314_c0_seq1, comp77468_c1_seq3, comp88084_c0_seq7, comp78315_c0_seq2
Terpenoid backbone biosynthesis	map00900	41	5'-diphospho)-2-C-methyl-D-erythritol kinase	ec:2.7.1.148	1	comp78889_c1_seq2
Terpenoid backbone biosynthesis	map00900	41	diphosphate reductase	ec:1.17.1.2	1	comp95654_c0_seq1
Terpenoid backbone biosynthesis	map00900	41	geranyl-diphosphate synthase	ec:2.5.1.1	7	comp91367_c0_seq10, comp85314_c0_seq1, comp90165_c0_seq32, comp90239_c1_seq2, comp98546_c0_seq1, comp94091_c0_seq1, comp78315_c0_seq2
Terpenoid backbone biosynthesis	map00900	41	4-phosphate cytidylyltransferase	ec:2.7.7.60	1	comp83572_c0_seq1
Terpenoid backbone biosynthesis	map00900	41	C-acetyltransferase	ec:2.3.1.9	5	comp98090_c0_seq1, comp58335_c0_seq1, comp77993_c0_seq1, comp84203_c0_seq3, comp56398_c0_seq2
Terpenoid backbone biosynthesis	map00900	41	synthase	ec:2.3.3.10	2	comp58335_c0_seq1, comp56398_c0_seq2
Terpenoid backbone biosynthesis	map00900	41	dehydrogenase (NADP+)	ec:1.1.1.216	1	comp91003_c1_seq1
Terpenoid backbone biosynthesis	map00900	41	oxidase	ec:1.8.3.5	1	comp86794_c0_seq4
Terpenoid backbone biosynthesis	map00900	41	reductoisomerase	ec:1.1.1.267	3	comp95992_c0_seq1, comp76262_c0_seq1, comp74177_c0_seq3
Terpenoid backbone biosynthesis	map00900	41	diphosphate synthase [geranylgeranyl-diphosphate specific]	ec:2.5.1.85	2	comp90239_c1_seq2, comp78315_c0_seq2
Terpenoid backbone biosynthesis	map00900	41	synthase [geranyl-diphosphate specific]	ec:2.5.1.84	2	comp90239_c1_seq2, comp78315_c0_seq2
Terpenoid backbone biosynthesis	map00900	41	O-methyltransferase	ec:2.1.1.100	1	comp60220_c0_seq2
Terpenoid backbone biosynthesis	map00900	41	farnesyltransferase	ec:2.5.1.58	1	comp88084_c0_seq7
Terpenoid backbone biosynthesis	map00900	41	reductase	ec:1.1.1.88	3	comp78535_c1_seq1, comp81055_c0_seq1, comp90012_c0_seq3
Pentose phosphate pathway	map00030	59	dihydroxyacetonetransferase	ec:2.2.1.2	3	comp78180_c0_seq3, comp86839_c1_seq15, comp90241_c0_seq1
Pentose phosphate pathway	map00030	59	glycolaldehydetransferase	ec:2.2.1.1	4	comp72356_c2_seq1, comp72356_c1_seq1, comp94380_c0_seq1, comp72356_c0_seq1
Pentose phosphate pathway	map00030	59	deoxyribokinase	ec:2.7.1.15	1	comp44625_c0_seq1
Pentose phosphate pathway	map00030	59	phosphohexokinase	ec:2.7.1.11	9	comp86715_c0_seq2, comp48401_c0_seq1, comp82217_c1_seq1, comp78987_c0_seq4, comp84921_c0_seq26, comp82217_c0_seq1, comp82217_c2_seq1, comp86715_c1_seq3, comp90748_c0_seq1
Pentose phosphate pathway	map00030	59	diphosphokinase	ec:2.7.6.1	1	comp83103_c0_seq4
Pentose phosphate pathway	map00030	59	isomerase	ec:5.3.1.6	1	comp82620_c0_seq5
Pentose phosphate pathway	map00030	59	isomerase	ec:5.3.1.9	1	comp61957_c0_seq1
Pentose phosphate pathway	map00030	59	dehydrogenase (NADP+)	ec:1.2.1.9	3	comp93933_c0_seq1, comp72360_c0_seq1, comp92320_c0_seq1
Pentose phosphate pathway	map00030	59	aldolase	ec:4.1.2.13	6	comp86619_c1_seq2, comp92574_c0_seq1, comp73020_c0_seq1, comp65688_c0_seq2, comp93393_c0_seq1, comp90173_c0_seq55
Pentose phosphate pathway	map00030	59	3-epimerase	ec:5.1.3.1	1	comp81117_c0_seq1
Pentose phosphate pathway	map00030	59	hexose diphosphatase	ec:3.1.3.11	4	comp92946_c0_seq1, comp81313_c0_seq6, comp85219_c1_seq4, comp86757_c1_seq2
Pentose phosphate pathway	map00030	59	phosphogluconolactonase	ec:3.1.1.31	4	comp68022_c1_seq2, comp88995_c0_seq10, comp79794_c0_seq2, comp84326_c0_seq1
Pentose phosphate pathway	map00030	59	dehydrogenase (NADP+-dependent, decarboxylating)	ec:1.1.1.44	9	comp82971_c0_seq1, comp56318_c0_seq3, comp83048_c0_seq1, comp76667_c0_seq1, comp90317_c0_seq2, comp85133_c0_seq2, comp94591_c0_seq1, comp95091_c0_seq1, comp95710_c0_seq1
Pentose phosphate pathway	map00030	59	dehydrogenase (NADP+)	ec:1.1.1.49	8	comp88849_c0_seq8, comp89384_c0_seq1, comp83399_c1_seq1, comp83399_c3_seq1, comp83399_c0_seq1, comp83399_c4_seq2, comp81106_c1_seq2, comp83399_c2_seq3
Pentose phosphate pathway	map00030	59	(alpha-D-glucose-1,6-bisphosphate-dependent)	ec:5.4.2.2	4	comp87348_c0_seq2, comp55469_c0_seq3, comp87809_c0_seq11, comp85820_c0_seq3
Aminoacyl-tRNA biosynthesis	map00970	32	ligase	ec:6.1.1.3	2	comp81912_c0_seq2, comp80875_c0_seq1
Aminoacyl-tRNA biosynthesis	map00970	32	synthase (glutamine-hydrolysing)	ec:6.3.5.7	3	comp89259_c0_seq2, comp89508_c0_seq7, comp90264_c3_seq9
Aminoacyl-tRNA biosynthesis	map00970	32	ligase	ec:6.1.1.18	1	comp87029_c1_seq3
Aminoacyl-tRNA biosynthesis	map00970	32	ligase	ec:6.1.1.17	2	comp86635_c0_seq3, comp95012_c0_seq1
Aminoacyl-tRNA biosynthesis	map00970	32	ligase	ec:6.1.1.19	1	comp85794_c0_seq12
Aminoacyl-tRNA biosynthesis	map00970	32	ligase	ec:6.1.1.14	2	comp79181_c0_seq2, comp91682_c3_seq8
Aminoacyl-tRNA biosynthesis	map00970	32	ligase	ec:6.1.1.16	2	comp85175_c0_seq5, comp75505_c0_seq2
Aminoacyl-tRNA biosynthesis	map00970	32	ligase	ec:6.1.1.10	3	comp78007_c1_seq1, comp88170_c1_seq3, comp83407_c0_seq8
Aminoacyl-tRNA biosynthesis	map00970	32	ligase	ec:6.1.1.12	1	comp77990_c0_seq4
Aminoacyl-tRNA biosynthesis	map00970	32	ligase	ec:6.1.1.11	2	comp55838_c0_seq2, comp77689_c0_seq1
Aminoacyl-tRNA biosynthesis	map00970	32	ligase	ec:6.1.1.21	7	comp78804_c1_seq2, comp89155_c3_seq2, comp89155_c2_seq1, comp69220_c0_seq1, comp94481_c0_seq1, comp76321_c0_seq1, comp85532_c0_seq4
Aminoacyl-tRNA biosynthesis	map00970	32	ligase	ec:6.1.1.20	3	comp75390_c0_seq2, comp71898_c1_seq1, comp93679_c0_seq1
Aminoacyl-tRNA biosynthesis	map00970	32	ligase	ec:6.1.1.22	3	comp75769_c0_seq1, comp75769_c2_seq1, comp86769_c0_seq16
Monobactam biosynthesis	map00261	22	kinase	ec:2.7.2.4	4	comp88679_c1_seq6, comp87516_c0_seq6, comp82280_c0_seq3, comp71325_c0_seq1
Monobactam biosynthesis	map00261	22	dehydrogenase	ec:1.2.1.11	1	comp93713_c0_seq1
Monobactam biosynthesis	map00261	22	reductase	ec:1.17.1.8	2	comp55927_c0_seq1, comp83760_c0_seq13
Monobactam biosynthesis	map00261	22	synthase	ec:4.3.3.7	5	comp75572_c1_seq1, comp72127_c0_seq3, comp75572_c0_seq1, comp60370_c0_seq1, comp75572_c2_seq1
Monobactam biosynthesis	map00261	22	adenylyltransferase	ec:2.7.7.4	10	comp83711_c1_seq1, comp61111_c0_seq1, comp61111_c1_seq1, comp72011_c0_seq4, comp58312_c0_seq1, comp77865_c0_seq1, comp94687_c0_seq1, comp88543_c0_seq3, comp83645_c0_seq10, comp96798_c0_seq1
Glycine, serine and threonine metabolism	map00260	129	transaminase	ec:2.6.1.51	2	comp86277_c0_seq1, comp62353_c0_seq2
Glycine, serine and threonine metabolism	map00260	129	transaminase	ec:2.6.1.52	2	comp72804_c0_seq1, comp480703_c0_seq1
Glycine, serine and threonine metabolism	map00260	129	kinase	ec:2.7.2.4	4	comp88679_c1_seq6, comp87516_c0_seq6, comp82280_c0_seq3, comp71325_c0_seq1
Glycine, serine and threonine metabolism	map00260	129	3-kinase	ec:2.7.1.31	1	comp84732_c0_seq2
Glycine, serine and threonine metabolism	map00260	129	transaminase	ec:2.6.1.44	12	comp79785_c0_seq1, comp748412_c0_seq1, comp992761_c0_seq1, comp79785_c2_seq1, comp86277_c0_seq1, comp79785_c1_seq2, comp56338_c0_seq2, comp90110_c0_seq4, comp93584_c0_seq1, comp94408_c0_seq1, comp62353_c0_seq2, comp77702_c0_seq4
Glycine, serine and threonine metabolism	map00260	129	transaminase	ec:2.6.1.45	2	comp86277_c0_seq1, comp62353_c0_seq2
Glycine, serine and threonine metabolism	map00260	129	O-phosphatidyltransferase	ec:2.7.8.8	1	comp90052_c0_seq4
Glycine, serine and threonine metabolism	map00260	129	aldolase	ec:4.1.2.5	3	comp75123_c1_seq1, comp55537_c0_seq1, comp75123_c0_seq1
Glycine, serine and threonine metabolism	map00260	129	dehydrogenase	ec:1.2.1.11	1	comp93713_c0_seq1
Glycine, serine and threonine metabolism	map00260	129	dehydrogenase	ec:1.8.1.4	4	comp81943_c3_seq1, comp93780_c0_seq1, comp76697_c0_seq1, comp81943_c0_seq1
Glycine, serine and threonine metabolism	map00260	129	phosphatase	ec:3.1.3.3	5	comp81223_c0_seq1, comp638946_c0_seq1, comp86913_c0_seq1, comp90889_c0_seq24, comp91084_c0_seq7
Glycine, serine and threonine metabolism	map00260	129	dehydrogenase	ec:1.1.1.1	19	comp71851_c0_seq1, comp83224_c0_seq1, comp84234_c6_seq1, comp59091_c0_seq1, comp71872_c0_seq1, comp92528_c0_seq1, comp78302_c0_seq3, comp59259_c0_seq1, comp83385_c1_seq1, comp90839_c0_seq1, comp87565_c1_seq2, comp91015_c0_seq1, comp91029_c0_seq1, comp64872_c0_seq1, comp71872_c1_seq1, comp95479_c0_seq1, comp77626_c1_seq4, comp90257_c0_seq15, comp57539_c0_seq1
Glycine, serine and threonine metabolism	map00260	129	dehydrogenase	ec:1.1.1.3	2	comp87516_c0_seq6, comp82280_c0_seq3
Glycine, serine and threonine metabolism	map00260	129	transaminase	ec:2.6.1.4	5	comp748412_c0_seq1, comp992761_c0_seq1, comp56338_c0_seq2, comp90110_c0_seq4, comp93584_c0_seq1
Glycine, serine and threonine metabolism	map00260	129	ammonia-lyase	ec:4.3.1.17	3	comp86075_c1_seq1, comp33083_c0_seq2, comp86075_c0_seq1
Glycine, serine and threonine metabolism	map00260	129	ammonia-lyase	ec:4.3.1.18	3	comp86075_c1_seq1, comp33083_c0_seq2, comp86075_c0_seq1
Glycine, serine and threonine metabolism	map00260	129	ammonia-lyase	ec:4.3.1.19	1	comp72150_c0_seq2
Glycine, serine and threonine metabolism	map00260	129	dehydrogenase	ec:1.2.1.8	8	comp81749_c0_seq3, comp63421_c1_seq1, comp87820_c0_seq1, comp77894_c0_seq2, comp92811_c0_seq1, comp509274_c0_seq1, comp937123_c0_seq1, comp63421_c0_seq1
Glycine, serine and threonine metabolism	map00260	129	oxidase	ec:1.5.3.1	1	comp64499_c0_seq1
Glycine, serine and threonine metabolism	map00260	129	gamma-lyase	ec:4.4.1.1	3	comp83313_c0_seq1, comp78432_c0_seq1, comp84035_c0_seq2
Glycine, serine and threonine metabolism	map00260	129	hydroxymethyltransferase	ec:2.1.2.1	13	comp67573_c0_seq1, comp79922_c0_seq3, comp77262_c0_seq5, comp65827_c0_seq1, comp60675_c0_seq3, comp72266_c0_seq1, comp92315_c0_seq1, comp83205_c0_seq1, comp87356_c0_seq3, comp95386_c0_seq1, comp81268_c0_seq2, comp67573_c1_seq1, comp79982_c1_seq2
Glycine, serine and threonine metabolism	map00260	129	racemase	ec:5.1.1.10	4	comp86075_c1_seq1, comp33083_c0_seq2, comp77828_c0_seq1, comp86075_c0_seq1
Glycine, serine and threonine metabolism	map00260	129	dehydrogenase (aminomethyl-transferring)	ec:1.4.4.2	2	comp89699_c0_seq1, comp92321_c0_seq1
Glycine, serine and threonine metabolism	map00260	129	synthase	ec:4.2.3.1	2	comp70455_c1_seq1, comp70455_c0_seq2
Glycine, serine and threonine metabolism	map00260	129	S-aminomethyldihydrolipoylprotein:(6S)-tetrahydrofolate aminomethyltransferase (ammonia-forming)	ec:2.1.2.10	2	comp89442_c0_seq2, comp84788_c0_seq6
Glycine, serine and threonine metabolism	map00260	129	synthase	ec:4.2.1.20	5	comp57150_c0_seq2, comp68305_c1_seq1, comp82848_c0_seq1, comp87342_c0_seq4, comp82848_c3_seq1
Glycine, serine and threonine metabolism	map00260	129	reductase	ec:1.1.1.81	6	comp81337_c0_seq1, comp58827_c0_seq1, comp76380_c0_seq1, comp99912_c0_seq1, comp43686_c0_seq1, comp83612_c0_seq1
Glycine, serine and threonine metabolism	map00260	129	dehydrogenase	ec:1.1.1.29	1	comp68080_c0_seq1
Glycine, serine and threonine metabolism	map00260	129	oxidase	ec:1.4.3.21	29	comp80723_c2_seq2, comp5422_c0_seq1, comp89928_c2_seq7, comp90733_c0_seq6, comp80343_c1_seq1, comp69042_c0_seq1, comp84580_c0_seq1, comp80723_c1_seq1, comp81844_c1_seq1, comp75979_c1_seq1, comp89974_c11_seq4, comp92478_c0_seq1, comp80343_c2_seq1, comp516875_c0_seq1, comp468595_c0_seq1, comp69042_c1_seq2, comp75979_c0_seq2, comp44860_c0_seq1, comp68659_c0_seq2, comp88656_c0_seq40, comp81844_c0_seq…
Histidine metabolism	map00340	31	decarboxylase	ec:4.1.1.28	2	comp88862_c0_seq1, comp84749_c0_seq1
Histidine metabolism	map00340	31	transaminase	ec:2.6.1.9	2	comp83132_c0_seq5, comp89585_c0_seq2
Histidine metabolism	map00340	31	dehydrogenase [NAD(P)+]	ec:1.2.1.5	10	comp81749_c0_seq3, comp63421_c1_seq1, comp87820_c0_seq1, comp77894_c0_seq2, comp92811_c0_seq1, comp509274_c0_seq1, comp82753_c0_seq1, comp937123_c0_seq1, comp63421_c0_seq1, comp82753_c1_seq1
Histidine metabolism	map00340	31	dehydrogenase (NAD+)	ec:1.2.1.3	22	comp74389_c0_seq3, comp77894_c0_seq2, comp54375_c1_seq1, comp54375_c0_seq1, comp76381_c0_seq5, comp88200_c0_seq3, comp68659_c0_seq2, comp937123_c0_seq1, comp63421_c0_seq1, comp80343_c1_seq1, comp82753_c1_seq1, comp81749_c0_seq3, comp63421_c1_seq1, comp87820_c0_seq1, comp92811_c0_seq1, comp73014_c0_seq2, comp83747_c0_seq9, comp509274_c0_seq1, comp80343_c0_seq1, comp80343_c2_seq1, comp82753_c0_seq1…
Histidine metabolism	map00340	31	histidinol phosphate phosphatase	ec:3.1.3.15	1	comp77349_c0_seq1
Histidine metabolism	map00340	31	dehydratase	ec:4.2.1.19	1	comp91734_c2_seq16
Histidine metabolism	map00340	31	dehydrogenase	ec:1.1.1.23	1	comp72505_c0_seq1
Histidine metabolism	map00340	31	phosphoribosyltransferase	ec:2.4.2.17	1	comp93240_c0_seq1
Histidine metabolism	map00340	31	isomerase	ec:5.3.1.16	1	comp80671_c1_seq8
Starch and sucrose metabolism	map00500	386	decarboxylase	ec:4.1.1.35	6	comp77009_c1_seq1, comp85533_c5_seq2, comp85533_c1_seq1, comp93755_c0_seq1, comp44841_c0_seq1, comp85533_c2_seq11
Starch and sucrose metabolism	map00500	386	levan hydrolase	ec:3.2.1.65	3	comp974105_c0_seq1, comp74600_c0_seq2, comp5387_c0_seq1
Starch and sucrose metabolism	map00500	386	endo-1,4-beta-D-glucanase	ec:3.2.1.4	15	comp86851_c0_seq4, comp413088_c0_seq1, comp94137_c0_seq1, comp86561_c0_seq6, comp65098_c1_seq1, comp86332_c0_seq2, comp840604_c0_seq1, comp65098_c0_seq1, comp45025_c1_seq1, comp78673_c1_seq2, comp78673_c0_seq1, comp78199_c0_seq7, comp83642_c0_seq4, comp86851_c2_seq1, comp95148_c0_seq1
Starch and sucrose metabolism	map00500	386	saccharogen amylase	ec:3.2.1.2	44	comp73914_c1_seq2, comp80018_c0_seq1, comp80350_c6_seq1, comp1049911_c0_seq1, comp75720_c1_seq1, comp582493_c0_seq1, comp67858_c0_seq1, comp56432_c0_seq3, comp74882_c0_seq1, comp71590_c0_seq1, comp88672_c2_seq1, comp78499_c0_seq3, comp87883_c1_seq1, comp73914_c0_seq1, comp80711_c1_seq1, comp928488_c0_seq1, comp56603_c0_seq1, comp85484_c0_seq1, comp93216_c0_seq1, comp79499_c0_seq1, comp82529_c2_se…
Starch and sucrose metabolism	map00500	386	glycogenase	ec:3.2.1.1	9	comp78674_c1_seq2, comp81951_c1_seq8, comp70595_c0_seq1, comp91926_c1_seq57, comp88437_c0_seq1, comp73582_c0_seq3, comp78674_c0_seq1, comp86634_c0_seq25, comp88437_c2_seq6
Starch and sucrose metabolism	map00500	386	isomerase	ec:5.3.1.9	1	comp61957_c0_seq1
Starch and sucrose metabolism	map00500	386	alpha-glucosidase	ec:3.2.1.48	9	comp72367_c0_seq2, comp91638_c6_seq5, comp76837_c0_seq1, comp88482_c0_seq3, comp88482_c2_seq1, comp5387_c0_seq1, comp88482_c1_seq6, comp90334_c1_seq1, comp82442_c1_seq2
Starch and sucrose metabolism	map00500	386	1,3-beta-glucosidase	ec:3.2.1.58	3	comp65098_c0_seq1, comp45025_c0_seq1, comp65098_c1_seq1
Starch and sucrose metabolism	map00500	386	adenylyltransferase	ec:2.7.7.27	11	comp66150_c0_seq1, comp83711_c1_seq1, comp61111_c0_seq1, comp61111_c1_seq1, comp58312_c0_seq1, comp77865_c0_seq1, comp94687_c0_seq1, comp88543_c0_seq3, comp83645_c0_seq10, comp83711_c0_seq2, comp96798_c0_seq1
Starch and sucrose metabolism	map00500	386	maltase	ec:3.2.1.20	1	comp87648_c0_seq11
Starch and sucrose metabolism	map00500	386	gentiobiase	ec:3.2.1.21	21	comp79216_c1_seq2, comp87018_c0_seq4, comp62870_c0_seq1, comp73422_c0_seq2, comp95960_c0_seq1, comp77673_c0_seq2, comp87018_c1_seq3, comp91134_c1_seq11, comp65098_c1_seq1, comp93199_c0_seq1, comp59798_c0_seq1, comp86216_c0_seq2, comp65098_c0_seq1, comp78857_c1_seq2, comp77523_c0_seq1, comp45025_c0_seq1, comp46980_c0_seq1, comp87912_c0_seq10, comp83553_c0_seq1, comp83428_c0_seq3, comp85447_c1_seq3
Starch and sucrose metabolism	map00500	386	synthase	ec:2.4.1.34	22	comp90963_c2_seq10, comp90659_c7_seq11, comp88805_c8_seq10, comp91358_c1_seq10, comp67854_c0_seq2, comp90630_c3_seq1, comp90630_c4_seq8, comp90998_c2_seq2, comp67854_c1_seq1, comp91423_c7_seq12, comp83016_c0_seq1, comp91315_c1_seq13, comp73654_c0_seq1, comp90630_c0_seq2, comp711208_c0_seq1, comp90998_c0_seq2, comp59910_c0_seq1, comp86045_c0_seq1, comp81470_c0_seq1, comp513649_c0_seq1, comp90630_c…
Starch and sucrose metabolism	map00500	386	trehalase	ec:3.2.1.28	1	comp89294_c0_seq8
Starch and sucrose metabolism	map00500	386	invertase	ec:3.2.1.26	13	comp72367_c0_seq2, comp91638_c6_seq5, comp76837_c0_seq1, comp974105_c0_seq1, comp88482_c2_seq1, comp5387_c0_seq1, comp90334_c1_seq1, comp82442_c1_seq2, comp77997_c0_seq4, comp88482_c0_seq3, comp74600_c0_seq2, comp88482_c1_seq6, comp81414_c0_seq2
Starch and sucrose metabolism	map00500	386	beta-glucuronide glucuronohydrolase glucuronidase	ec:3.2.1.31	6	comp73210_c0_seq2, comp84650_c0_seq5, comp53842_c0_seq1, comp73210_c1_seq1, comp76018_c2_seq1, comp76018_c1_seq1
Starch and sucrose metabolism	map00500	386	endo-1,3-beta-D-glucosidase	ec:3.2.1.39	5	comp78857_c1_seq2, comp73422_c0_seq2, comp95960_c0_seq1, comp83553_c0_seq1, comp85447_c1_seq3
Starch and sucrose metabolism	map00500	386	4-alpha-galacturonosyltransferase	ec:2.4.1.43	31	comp74727_c1_seq1, comp89556_c0_seq2, comp59254_c0_seq1, comp81436_c1_seq1, comp59739_c0_seq1, comp73078_c0_seq3, comp57509_c0_seq1, comp81436_c0_seq1, comp83311_c0_seq1, comp98151_c0_seq1, comp88212_c0_seq3, comp85740_c0_seq7, comp81179_c0_seq13, comp56502_c0_seq1, comp90293_c4_seq5, comp87071_c2_seq1, comp60957_c0_seq1, comp741908_c0_seq1, comp87071_c0_seq22, comp87151_c0_seq13, comp63463_c1_se…
Starch and sucrose metabolism	map00500	386	1,4-beta-xylosidase	ec:3.2.1.37	22	comp57520_c0_seq1, comp67062_c0_seq1, comp79894_c1_seq1, comp481475_c0_seq1, comp89422_c0_seq8, comp81335_c0_seq3, comp73083_c1_seq2, comp83912_c0_seq2, comp83697_c4_seq2, comp80493_c0_seq5, comp87043_c0_seq3, comp73083_c0_seq1, comp76706_c1_seq1, comp86566_c0_seq1, comp79894_c0_seq1, comp70747_c1_seq2, comp455804_c0_seq1, comp86809_c0_seq1, comp78292_c0_seq3, comp70747_c0_seq1, comp828602_c0_seq…
Starch and sucrose metabolism	map00500	386	phosphorylase	ec:2.4.1.1	16	comp54953_c0_seq1, comp91361_c3_seq1, comp86008_c1_seq1, comp92565_c0_seq1, comp64986_c0_seq2, comp88294_c0_seq9, comp94066_c0_seq1, comp86233_c0_seq1, comp83446_c1_seq4, comp57587_c0_seq1, comp86233_c1_seq5, comp85969_c0_seq1, comp91313_c4_seq1, comp85097_c0_seq5, comp57308_c0_seq2, comp88294_c1_seq1
Starch and sucrose metabolism	map00500	386	branching enzyme	ec:2.4.1.18	3	comp77272_c0_seq3, comp72864_c0_seq2, comp73582_c0_seq3
Starch and sucrose metabolism	map00500	386	1-naphthol glucuronyltransferase	ec:2.4.1.17	19	comp50316_c0_seq1, comp9381_c0_seq1, comp89390_c0_seq13, comp90191_c0_seq8, comp90916_c0_seq2, comp89794_c1_seq14, comp87646_c1_seq3, comp89666_c0_seq7, comp87507_c0_seq4, comp48249_c0_seq1, comp73452_c0_seq1, comp785467_c0_seq1, comp83275_c0_seq6, comp73060_c0_seq2, comp91703_c0_seq7, comp87525_c1_seq1, comp73122_c0_seq1, comp73122_c1_seq1, comp692330_c0_seq1
Starch and sucrose metabolism	map00500	386	synthase (UDP-forming)	ec:2.4.1.15	14	comp82575_c1_seq5, comp32368_c0_seq1, comp89073_c0_seq11, comp72215_c0_seq4, comp515738_c0_seq1, comp7145_c0_seq1, comp425374_c0_seq1, comp86543_c0_seq1, comp65009_c0_seq1, comp65009_c1_seq1, comp828320_c0_seq1, comp89632_c0_seq9, comp89632_c2_seq1, comp67158_c0_seq1
Starch and sucrose metabolism	map00500	386	synthase	ec:2.4.1.14	4	comp66664_c1_seq2, comp81006_c0_seq3, comp66664_c0_seq1, comp78315_c0_seq2
Starch and sucrose metabolism	map00500	386	synthase	ec:2.4.1.13	16	comp55193_c0_seq1, comp70833_c0_seq1, comp83361_c0_seq1, comp93301_c0_seq1, comp81591_c0_seq2, comp77008_c0_seq1, comp85156_c2_seq9, comp67600_c0_seq1, comp60898_c0_seq1, comp83207_c0_seq1, comp55193_c1_seq1, comp77008_c1_seq1, comp83361_c1_seq2, comp66413_c0_seq1, comp661318_c0_seq1, comp70833_c1_seq1
Starch and sucrose metabolism	map00500	386	synthase (UDP-forming)	ec:2.4.1.12	4	comp45106_c0_seq1, comp83854_c1_seq1, comp71191_c1_seq1, comp98444_c0_seq1
Starch and sucrose metabolism	map00500	386	disproportionating enzyme	ec:2.4.1.25	2	comp78675_c0_seq9, comp76545_c0_seq2
Starch and sucrose metabolism	map00500	386	synthase (glycosyl-transferring)	ec:2.4.1.21	7	comp73267_c0_seq1, comp91863_c0_seq26, comp68318_c0_seq1, comp54711_c0_seq3, comp77834_c0_seq2, comp89558_c2_seq13, comp84639_c1_seq7
Starch and sucrose metabolism	map00500	386	pectin depolymerase	ec:3.2.1.15	26	comp86308_c1_seq9, comp80049_c0_seq1, comp80791_c3_seq1, comp87021_c0_seq24, comp90946_c1_seq13, comp80049_c2_seq2, comp89646_c3_seq16, comp80791_c1_seq2, comp86402_c0_seq8, comp503202_c0_seq1, comp85308_c1_seq2, comp80791_c4_seq1, comp80791_c2_seq2, comp1337424_c0_seq1, comp63238_c1_seq2, comp67679_c0_seq1, comp74208_c0_seq1, comp86378_c0_seq3, comp55414_c0_seq1, comp55414_c1_seq1, comp90342_c1_…
Starch and sucrose metabolism	map00500	386	diphosphatase	ec:3.6.1.9	10	comp90325_c1_seq6, comp88349_c0_seq43, comp58168_c0_seq2, comp78394_c0_seq1, comp85024_c0_seq1, comp88407_c0_seq4, comp95399_c0_seq1, comp83058_c0_seq2, comp44383_c0_seq1, comp47295_c0_seq1
Starch and sucrose metabolism	map00500	386	glucokinase (phosphorylating)	ec:2.7.1.2	7	comp81931_c0_seq1, comp56194_c0_seq2, comp82809_c0_seq1, comp81931_c1_seq1, comp87292_c1_seq8, comp82809_c1_seq8, comp78145_c1_seq1
Starch and sucrose metabolism	map00500	386	hexokinase type IV glucokinase	ec:2.7.1.1	7	comp81931_c0_seq1, comp56194_c0_seq2, comp82809_c0_seq1, comp81931_c1_seq1, comp87292_c1_seq8, comp82809_c1_seq8, comp78145_c1_seq1
Starch and sucrose metabolism	map00500	386	fructokinase (phosphorylating)	ec:2.7.1.4	6	comp81931_c0_seq1, comp82809_c0_seq1, comp81931_c1_seq1, comp87292_c1_seq8, comp82809_c1_seq8, comp78145_c1_seq1
Starch and sucrose metabolism	map00500	386	trehalose 6-phosphatase	ec:3.1.3.12	22	comp82575_c1_seq5, comp960276_c0_seq1, comp32368_c0_seq1, comp75255_c0_seq1, comp89073_c0_seq11, comp72215_c0_seq4, comp515738_c0_seq1, comp7145_c0_seq1, comp75255_c1_seq1, comp79501_c0_seq2, comp425374_c0_seq1, comp84663_c1_seq1, comp85093_c0_seq8, comp86543_c0_seq1, comp65009_c0_seq1, comp65009_c1_seq1, comp828320_c0_seq1, comp89632_c0_seq9, comp89632_c2_seq1, comp79501_c1_seq3, comp67158_c0_se…
Starch and sucrose metabolism	map00500	386	4-epimerase	ec:5.1.3.6	4	comp81485_c1_seq1, comp95049_c0_seq1, comp81485_c0_seq1, comp87142_c0_seq2
Starch and sucrose metabolism	map00500	386	diphosphatase	ec:3.6.1.21	5	comp88349_c0_seq43, comp87639_c0_seq8, comp83058_c0_seq2, comp47295_c0_seq1, comp90240_c5_seq4
Starch and sucrose metabolism	map00500	386	phosphatase	ec:3.1.3.24	2	comp98391_c0_seq1, comp89319_c0_seq8
Starch and sucrose metabolism	map00500	386	uridylyltransferase	ec:2.7.7.9	3	comp89091_c0_seq20, comp86529_c0_seq7, comp84132_c0_seq20
Starch and sucrose metabolism	map00500	386	pectin demethoxylase	ec:3.1.1.11	34	comp58821_c0_seq1, comp84272_c0_seq1, comp87137_c0_seq2, comp79162_c0_seq1, comp84162_c1_seq1, comp90547_c0_seq2, comp88471_c0_seq1, comp944668_c0_seq1, comp78852_c0_seq2, comp47737_c0_seq1, comp82004_c1_seq1, comp79239_c0_seq2, comp84272_c1_seq1, comp82061_c0_seq4, comp86624_c0_seq7, comp87646_c1_seq3, comp91233_c0_seq12, comp92393_c0_seq1, comp923346_c0_seq1, comp79827_c0_seq1, comp5144_c0_seq1…
Starch and sucrose metabolism	map00500	386	(alpha-D-glucose-1,6-bisphosphate-dependent)	ec:5.4.2.2	4	comp87348_c0_seq2, comp55469_c0_seq3, comp87809_c0_seq11, comp85820_c0_seq3
Starch and sucrose metabolism	map00500	386	6-dehydrogenase	ec:1.1.1.22	2	comp84636_c0_seq1, comp87487_c3_seq3
Butanoate metabolism	map00650	52	transaminase	ec:2.6.1.19	1	comp56754_c0_seq1
Butanoate metabolism	map00650	52	dehydrogenase	ec:1.3.5.1	2	comp58108_c0_seq2, comp100645_c0_seq1
Butanoate metabolism	map00650	52	dehydrogenase (NAD+)	ec:1.2.1.24	8	comp81749_c0_seq3, comp63421_c1_seq1, comp87820_c0_seq1, comp77894_c0_seq2, comp92811_c0_seq1, comp509274_c0_seq1, comp937123_c0_seq1, comp63421_c0_seq1
Butanoate metabolism	map00650	52	synthase	ec:2.2.1.6	1	comp93811_c0_seq1
Butanoate metabolism	map00650	52	ligase	ec:6.2.1.2	11	comp92460_c0_seq1, comp78812_c0_seq1, comp84718_c1_seq1, comp631424_c0_seq1, comp84718_c0_seq1, comp78812_c2_seq1, comp81383_c0_seq1, comp78812_c1_seq1, comp21747_c0_seq1, comp95976_c0_seq1, comp86541_c0_seq1
Butanoate metabolism	map00650	52	decarboxylase	ec:4.1.1.15	4	comp66110_c1_seq1, comp89636_c0_seq8, comp66110_c0_seq1, comp89611_c0_seq3
Butanoate metabolism	map00650	52	dehydrogenase	ec:1.1.1.157	1	comp84641_c0_seq1
Butanoate metabolism	map00650	52	C-acetyltransferase	ec:2.3.1.9	5	comp98090_c0_seq1, comp58335_c0_seq1, comp77993_c0_seq1, comp84203_c0_seq3, comp56398_c0_seq2
Butanoate metabolism	map00650	52	synthase	ec:2.3.3.10	2	comp58335_c0_seq1, comp56398_c0_seq2
Butanoate metabolism	map00650	52	lyase	ec:4.1.3.4	4	comp87949_c0_seq4, comp70923_c0_seq1, comp87949_c1_seq1, comp87938_c0_seq3
Butanoate metabolism	map00650	52	hydratase	ec:4.2.1.17	9	comp88870_c0_seq6, comp95098_c0_seq1, comp77213_c2_seq2, comp60850_c0_seq2, comp77213_c0_seq1, comp77213_c3_seq2, comp66591_c0_seq1, comp87659_c1_seq1, comp77213_c1_seq1
Butanoate metabolism	map00650	52	reductase	ec:1.1.1.36	1	comp95042_c0_seq1
Butanoate metabolism	map00650	52	dehydrogenase	ec:1.1.1.35	7	comp88870_c0_seq6, comp95098_c0_seq1, comp77213_c2_seq2, comp77213_c0_seq1, comp77213_c3_seq2, comp87659_c1_seq1, comp77213_c1_seq1
Butanoate metabolism	map00650	52	dehydrogenase	ec:1.1.1.30	5	comp56318_c0_seq3, comp76667_c0_seq1, comp85133_c0_seq2, comp94591_c0_seq1, comp95091_c0_seq1
Thiamine metabolism	map00730	834	kinase	ec:2.7.4.7	1	comp82584_c0_seq2
Thiamine metabolism	map00730	834	kinase	ec:2.7.1.49	1	comp82584_c0_seq2
Thiamine metabolism	map00730	834	synthase	ec:2.2.1.7	6	comp84673_c0_seq1, comp83910_c1_seq5, comp83910_c3_seq3, comp84199_c0_seq1, comp83910_c2_seq1, comp84199_c1_seq1
Thiamine metabolism	map00730	834	diphosphokinase	ec:2.7.6.2	1	comp86756_c2_seq1
Thiamine metabolism	map00730	834	diphosphorylase	ec:2.5.1.3	1	comp82584_c0_seq2
Thiamine metabolism	map00730	834	desulfurase	ec:2.8.1.7	2	comp56092_c0_seq1, comp77669_c1_seq2
Thiamine metabolism	map00730	834	phosphatase	ec:3.6.1.15	824	comp90957_c1_seq2, comp73385_c0_seq1, comp83995_c0_seq1, comp90842_c8_seq1, comp91172_c0_seq31, comp87162_c1_seq8, comp87243_c0_seq2, comp62326_c0_seq3, comp90622_c3_seq2, comp89295_c1_seq2, comp56858_c0_seq1, comp93229_c0_seq1, comp51641_c0_seq1, comp73411_c1_seq1, comp86931_c1_seq1, comp77915_c0_seq1, comp81829_c0_seq8, comp78582_c0_seq1, comp91729_c2_seq8, comp71812_c0_seq2, comp91036_c12_seq2…
Glucosinolate biosynthesis	map00966	7	transaminase	ec:2.6.1.42	4	comp86571_c2_seq12, comp80630_c0_seq4, comp66417_c0_seq2, comp72871_c0_seq3
Glucosinolate biosynthesis	map00966	7	sulfotransferase	ec:2.8.2.24	1	comp90348_c0_seq1
Glucosinolate biosynthesis	map00966	7	S-beta-glucosyltransferase	ec:2.4.1.195	2	comp89599_c0_seq2, comp835885_c0_seq1
Betalain biosynthesis	map00965	2	decarboxylase	ec:4.1.1.28	2	comp88862_c0_seq1, comp84749_c0_seq1
Citrate cycle (TCA cycle)	map00020	44	carboxykinase (ATP)	ec:4.1.1.49	1	comp85811_c0_seq4
Citrate cycle (TCA cycle)	map00020	44	dehydrogenase	ec:1.3.5.1	2	comp58108_c0_seq2, comp100645_c0_seq1
Citrate cycle (TCA cycle)	map00020	44	ligase (GDP-forming)	ec:6.2.1.4	2	comp55350_c0_seq1, comp99097_c0_seq1
Citrate cycle (TCA cycle)	map00020	44	dehydrogenase	ec:1.8.1.4	4	comp81943_c3_seq1, comp93780_c0_seq1, comp76697_c0_seq1, comp81943_c0_seq1
Citrate cycle (TCA cycle)	map00020	44	citrate synthase	ec:2.3.3.8	2	comp89344_c0_seq16, comp94379_c0_seq1
Citrate cycle (TCA cycle)	map00020	44	(Si)-synthase	ec:2.3.3.1	2	comp73146_c1_seq1, comp56324_c1_seq1
Citrate cycle (TCA cycle)	map00020	44	hydratase	ec:4.2.1.3	8	comp54746_c1_seq1, comp77104_c0_seq1, comp55273_c0_seq1, comp54746_c0_seq1, comp822069_c0_seq1, comp56169_c0_seq1, comp55905_c0_seq4, comp82380_c0_seq3
Citrate cycle (TCA cycle)	map00020	44	hydratase	ec:4.2.1.2	2	comp83890_c0_seq2, comp83890_c2_seq2
Citrate cycle (TCA cycle)	map00020	44	acetyltransferase	ec:2.3.1.12	5	comp84578_c0_seq5, comp74210_c0_seq2, comp72975_c0_seq2, comp88931_c2_seq8, comp88931_c0_seq1
Citrate cycle (TCA cycle)	map00020	44	dehydrogenase	ec:1.1.1.37	3	comp81510_c1_seq1, comp56061_c0_seq1, comp81510_c0_seq2
Citrate cycle (TCA cycle)	map00020	44	dehydrogenase (NADP+)	ec:1.1.1.42	5	comp78924_c0_seq3, comp78729_c0_seq1, comp77981_c0_seq1, comp78729_c1_seq1, comp78924_c1_seq1
Citrate cycle (TCA cycle)	map00020	44	dehydrogenase (NAD+)	ec:1.1.1.41	3	comp74976_c0_seq2, comp74976_c1_seq1, comp90831_c0_seq18
Citrate cycle (TCA cycle)	map00020	44	dehydrogenase (succinyl-transferring)	ec:1.2.4.2	1	comp94894_c0_seq1
Citrate cycle (TCA cycle)	map00020	44	dehydrogenase (acetyl-transferring)	ec:1.2.4.1	4	comp94933_c0_seq1, comp78085_c0_seq2, comp84833_c2_seq2, comp94380_c0_seq1
Steroid biosynthesis	map00100	15	reductase	ec:1.3.1.70	1	comp84734_c0_seq2
Steroid biosynthesis	map00100	15	synthase	ec:2.5.1.21	1	comp77468_c1_seq3
Steroid biosynthesis	map00100	15	3-dehydrogenase (decarboxylating)	ec:1.1.1.170	3	comp86475_c0_seq1, comp86496_c3_seq7, comp86496_c0_seq1
Steroid biosynthesis	map00100	15	24-C-methyltransferase	ec:2.1.1.41	1	comp55515_c0_seq1
Steroid biosynthesis	map00100	15	monooxygenase	ec:1.14.13.72	1	comp89423_c0_seq5
Steroid biosynthesis	map00100	15	synthase	ec:5.4.99.7	3	comp83189_c1_seq3, comp75738_c0_seq1, comp85422_c1_seq1
Steroid biosynthesis	map00100	15	synthase	ec:5.4.99.8	6	comp66233_c1_seq1, comp83189_c1_seq3, comp75738_c0_seq1, comp66233_c0_seq1, comp85422_c1_seq1, comp88448_c6_seq5
Steroid biosynthesis	map00100	15	monooxygenase	ec:1.14.13.132	2	comp56065_c0_seq2, comp84953_c1_seq3
Tropane, piperidine and pyridine alkaloid biosynthesis	map00960	40	transaminase	ec:2.6.1.57	7	comp746677_c0_seq1, comp83325_c0_seq3, comp83132_c0_seq5, comp58205_c0_seq1, comp693650_c0_seq1, comp89585_c0_seq2, comp917840_c0_seq1
Tropane, piperidine and pyridine alkaloid biosynthesis	map00960	40	transaminase	ec:2.6.1.58	1	comp83132_c0_seq5
Tropane, piperidine and pyridine alkaloid biosynthesis	map00960	40	transaminase	ec:2.6.1.5	3	comp83132_c0_seq5, comp89585_c0_seq2, comp84541_c0_seq1
Tropane, piperidine and pyridine alkaloid biosynthesis	map00960	40	transaminase	ec:2.6.1.9	2	comp83132_c0_seq5, comp89585_c0_seq2
Tropane, piperidine and pyridine alkaloid biosynthesis	map00960	40	transaminase	ec:2.6.1.1	10	comp81310_c0_seq3, comp746677_c0_seq1, comp97250_c0_seq1, comp83325_c0_seq3, comp99559_c0_seq1, comp83132_c0_seq5, comp58205_c0_seq1, comp693650_c0_seq1, comp89585_c0_seq2, comp917840_c0_seq1
Tropane, piperidine and pyridine alkaloid biosynthesis	map00960	40	oxidase	ec:1.4.3.21	29	comp80723_c2_seq2, comp5422_c0_seq1, comp89928_c2_seq7, comp90733_c0_seq6, comp80343_c1_seq1, comp69042_c0_seq1, comp84580_c0_seq1, comp80723_c1_seq1, comp81844_c1_seq1, comp75979_c1_seq1, comp89974_c11_seq4, comp92478_c0_seq1, comp80343_c2_seq1, comp516875_c0_seq1, comp468595_c0_seq1, comp69042_c1_seq2, comp75979_c0_seq2, comp44860_c0_seq1, comp68659_c0_seq2, comp88656_c0_seq40, comp81844_c0_seq…
Aflatoxin biosynthesis	map00254	8	carboxylase	ec:6.4.1.2	8	comp94613_c0_seq2, comp71263_c0_seq1, comp81913_c0_seq1, comp84854_c0_seq1, comp88992_c1_seq6, comp90592_c1_seq3, comp97919_c0_seq1, comp66432_c0_seq1
Tetracycline biosynthesis	map00253	8	carboxylase	ec:6.4.1.2	8	comp94613_c0_seq2, comp71263_c0_seq1, comp81913_c0_seq1, comp84854_c0_seq1, comp88992_c1_seq6, comp90592_c1_seq3, comp97919_c0_seq1, comp66432_c0_seq1
Biosynthesis of terpenoids and steroids	map01062	5	synthase	ec:2.5.1.32	5	comp68536_c0_seq1, comp94090_c0_seq1, comp70814_c0_seq4, comp4464_c0_seq1, comp68536_c1_seq1
Carbapenem biosynthesis	map00332	1	dehydrogenase	ec:1.2.1.41	1	comp83561_c0_seq6
Carbapenem biosynthesis	map00332	1	5-kinase	ec:2.7.2.11	1	comp83561_c0_seq6
Alanine, aspartate and glutamate metabolism	map00250	71	transaminase	ec:2.6.1.12	6	comp748412_c0_seq1, comp992761_c0_seq1, comp56338_c0_seq2, comp83132_c0_seq5, comp90110_c0_seq4, comp93584_c0_seq1
Alanine, aspartate and glutamate metabolism	map00250	71	transaminase (isomerizing)	ec:2.6.1.16	1	comp86776_c1_seq27
Alanine, aspartate and glutamate metabolism	map00250	71	transaminase	ec:2.6.1.19	1	comp56754_c0_seq1
Alanine, aspartate and glutamate metabolism	map00250	71	oxidase	ec:1.4.3.2	1	comp90106_c0_seq7
Alanine, aspartate and glutamate metabolism	map00250	71	ligase	ec:6.3.1.1	3	comp70965_c0_seq5, comp82585_c0_seq2, comp72724_c0_seq2
Alanine, aspartate and glutamate metabolism	map00250	71	ligase	ec:6.3.1.2	11	comp590045_c0_seq1, comp41840_c1_seq1, comp36144_c0_seq1, comp41840_c0_seq1, comp249513_c0_seq1, comp510670_c0_seq1, comp53342_c0_seq1, comp92362_c0_seq1, comp92289_c0_seq1, comp84762_c0_seq1, comp255175_c0_seq1
Alanine, aspartate and glutamate metabolism	map00250	71	dehydrogenase (NAD+)	ec:1.2.1.24	8	comp81749_c0_seq3, comp63421_c1_seq1, comp87820_c0_seq1, comp77894_c0_seq2, comp92811_c0_seq1, comp509274_c0_seq1, comp937123_c0_seq1, comp63421_c0_seq1
Alanine, aspartate and glutamate metabolism	map00250	71	lyase	ec:4.3.2.1	1	comp92744_c0_seq1
Alanine, aspartate and glutamate metabolism	map00250	71	lyase	ec:4.3.2.2	1	comp84701_c0_seq3
Alanine, aspartate and glutamate metabolism	map00250	71	carbamoyltransferase	ec:2.1.3.2	1	comp86803_c0_seq2
Alanine, aspartate and glutamate metabolism	map00250	71	transaminase	ec:2.6.1.44	12	comp79785_c0_seq1, comp748412_c0_seq1, comp992761_c0_seq1, comp79785_c2_seq1, comp86277_c0_seq1, comp79785_c1_seq2, comp56338_c0_seq2, comp90110_c0_seq4, comp93584_c0_seq1, comp94408_c0_seq1, comp62353_c0_seq2, comp77702_c0_seq4
Alanine, aspartate and glutamate metabolism	map00250	71	decarboxylase	ec:4.1.1.15	4	comp66110_c1_seq1, comp89636_c0_seq8, comp66110_c0_seq1, comp89611_c0_seq3
Alanine, aspartate and glutamate metabolism	map00250	71	transaminase	ec:2.6.1.2	6	comp748412_c0_seq1, comp992761_c0_seq1, comp56338_c0_seq2, comp83132_c0_seq5, comp90110_c0_seq4, comp93584_c0_seq1
Alanine, aspartate and glutamate metabolism	map00250	71	transaminase	ec:2.6.1.1	10	comp81310_c0_seq3, comp746677_c0_seq1, comp97250_c0_seq1, comp83325_c0_seq3, comp99559_c0_seq1, comp83132_c0_seq5, comp58205_c0_seq1, comp693650_c0_seq1, comp89585_c0_seq2, comp917840_c0_seq1
Alanine, aspartate and glutamate metabolism	map00250	71	synthase (glutamine-hydrolysing)	ec:6.3.5.4	2	comp70965_c0_seq5, comp72724_c0_seq2
Alanine, aspartate and glutamate metabolism	map00250	71	synthase (glutamine-hydrolysing)	ec:6.3.5.5	2	comp52989_c0_seq1, comp92679_c0_seq1
Alanine, aspartate and glutamate metabolism	map00250	71	dehydrogenase [NAD(P)+]	ec:1.4.1.3	5	comp50869_c0_seq1, comp62988_c0_seq1, comp62988_c1_seq1, comp85675_c0_seq1, comp56368_c0_seq1
Alanine, aspartate and glutamate metabolism	map00250	71	dehydrogenase	ec:1.4.1.2	5	comp50869_c0_seq1, comp62988_c0_seq1, comp62988_c1_seq1, comp85675_c0_seq1, comp56368_c0_seq1
Alanine, aspartate and glutamate metabolism	map00250	71	glutaminase I	ec:3.5.1.2	1	comp86628_c2_seq5
Alanine, aspartate and glutamate metabolism	map00250	71	asparaginase II	ec:3.5.1.1	3	comp72289_c0_seq4, comp85560_c0_seq1, comp84819_c0_seq1
Alanine, aspartate and glutamate metabolism	map00250	71	synthase	ec:6.3.4.4	1	comp95391_c0_seq1
[truncated: 115 more rows]

## Sheet: Table S13
Table S13: Biological processes GO annotation of the pea axillary bud transcriptome
[truncated: 2,432 more rows]

[truncated: 2 more sheets: Table S14, Table S15]
